# Supplementary material for: TDG is a pig-specific epigenetic regulator with insensitivity to H3K9 and H3K27 demethylation in nuclear transfer embryos
Source: Stem Cell Reports. 2021 Oct 21;16(11):2674–89. doi: 10.1016/j.stemcr.2021.09.012 (PMC8581057; doi:10.1016/j.stemcr.2021.09.012)
Supplement: Table S1. Summary of RNA-seq and ChIP-seq experiments, related to Figure 1 [file mmc2.xlsx]

## Sheet: RNA-seq
Table S1. RNA-seq and ChIP-seq experiment summary, related to Figure 1.
Sample	Total Reads	Uniquely Mapped Reads	Uniquely Mapped Rate (%)
IVO2c_rep1	31514286	30655119	97.2737
IVO2c_rep2	38036583	36746229	96.6076
IVO2c_rep3	28435481	27682584	97.3523
IVO4c_rep1	40942871	37629018	91.9062
IVO4c_rep2	42758569	39217295	91.718
IVO4c_rep3	43069583	39457923	91.6144
IVO8c_rep1	30673201	28976044	94.467
IVO8c_rep2	32624991	31004542	95.0331
IVO8c_rep3	34964457	33185152	94.9111
PFF_rep1	20653105	19772148	95.7345
PFF_rep2	20141993	19256485	95.6037
PFF_rep3	20928770	20028406	95.698
SCNT4c_rep1	29513160	26928811	91.2434
SCNT4c_rep2	24876384	23281290	93.5879
SCNT4c_rep3	26493269	25057520	94.5807
SCNT8c_rep1	22584619	19156649	84.8217
SCNT8c_rep2	24346125	20228984	83.0891
SCNT8c_rep3	18760812	16239688	86.5618
SCNT4c-KG_rep1	38554699	35288971	91.5296
SCNT4c-KG_rep2	42920427	37883028	88.2634
SCNT4c-KG_rep3	48569151	43528292	89.6213
SCNT4c-TDG_rep1	25470069	22897305	89.8989
SCNT4c-TDG_rep2	28686696	26031066	90.7426
SCNT4c-TDG_rep3	28741117	26111494	90.8507

## Sheet: ChIP-seq
Table S1. RNA-seq and ChIP-seq experiment summary, related to Figure 1.
Sample Name	Total Reads	Mapped Reads	High Quality Mapped Reads (Q>30)	Mapping Rate	High Quality Mapping Rate (Q>30)
PFF_H3K4me3_rep1	33209328	27790788	21207113	0.836837	0.638589
PFF_H3K4me3_rep2	34133198	28470175	20238506	0.83409	0.592927
PFF_H3K9me3_rep1	69451180	55764316	38725211	0.802928	0.557589
PFF_H3K9me3_rep2	63294678	50789365	33741402	0.802427	0.533084
PFF_H3K27me3_rep1	61447118	56623611	44955798	0.921501	0.731618
PFF_H3K27me3_rep2	70659732	65442649	51318783	0.926166	0.72628
PFF_input	15553102	13684905	10691088	0.879883	0.687393
SCNT4c_H3K4me3_rep1	50296886	40071276	20041495	0.796695	0.398464
SCNT4c_H3K4me3_rep2	52239492	43544532	26399570	0.833556	0.505357
SCNT4c_H3K9me3_rep1	43961926	37438311	28141740	0.851608	0.640139
SCNT4c_H3K9me3_rep2	49971384	42671470	31127860	0.853918	0.622914
SCNT4c_H3K27me3_rep1	49536644	43602751	27277980	0.880212	0.550663
SCNT4c_H3K27me3_rep2	44437066	39242972	24638617	0.883113	0.554461
SCNT4c_input	13065612	11723538	9017469	0.897282	0.690168
