# Supplementary material for: TDG is a pig-specific epigenetic regulator with insensitivity to H3K9 and H3K27 demethylation in nuclear transfer embryos
Source: Stem Cell Reports. 2021 Oct 21;16(11):2674–89. doi: 10.1016/j.stemcr.2021.09.012 (PMC8581057; doi:10.1016/j.stemcr.2021.09.012)
Supplement: Table S3. Expression levels of EGA-ON and PFF-OFF genes among porcine PFF, IVO, and SCNT embryos, related to Figures 2, 4, and 7 [file mmc3.xlsx]

## Sheet: EGA-ON genes in IVO4c
Table S3. Expression levels of EGA-ON and PFF-OFF genes among porcine PFF, IVO and SCNT embryos, related to Figures 2, 4, 7.
gene_id	gene_symbol	location	IVO2c_rep1_fpkm	IVO2c_rep2_fpkm	IVO2c_rep3_fpkm	IVO4c_rep1_fpkm	IVO4c_rep2_fpkm	IVO4c_rep3_fpkm	SCNT4c_rep1_fpkm	SCNT4c_rep2_fpkm	SCNT4c_rep3_fpkm	SCNT4c-KG_rep1_fpkm	SCNT4c-KG_rep2_fpkm	SCNT4c-KG_rep3_fpkm	SCNT4c-TDG_rep1_fpkm	SCNT4c-TDG_rep2_fpkm	SCNT4c-TDG_rep3_fpkm	group1	group2	group3
gene1005	CCNDBP1	NC_010443.5:128231862-128269534	8.78325	17.4781	8.17802	127.818	86.3362	85.9526	42.3734	60.5794	87.2771	51.9625	57.9046	33.6788	34.1715	39.4457	38.5215	Fully EGA-ON genes
gene10091	LOC100624067	NC_010448.4:3119809-3152291	0.172515	0.278822	0.75334	29.0526	22.7467	14.209	6.70067	60.6485	41.0911	906.318	1424.86	934.189	785.149	661.781	618.255	Fully EGA-ON genes
gene10135	MPHOSPH6	NC_010448.4:4809751-6271021	17.3077	20.2918	27.0677	66.0798	91.7614	55.989	52.5203	55.7724	60.5908	50.9726	54.528	41.43	58.6375	64.0497	68.4424	Fully EGA-ON genes
gene10165	NUDT7	NC_010448.4:10161958-10484188	1.70993e-07	1.84839e-07	0.187335	1.71915	9.57002	14.3972	8.24442	4.8171	5.28775	2.07835	3.06156	3.62167	13.3129	3.70246	6.89377	Fully EGA-ON genes
gene10184	TMEM170A	NC_010448.4:12195122-12354180	0	0	0	10.6751	11.5664	9.15524	5.83217	4.79027	6.09104	17.5626	25.5975	19.4088	18.8653	16.7059	13.8115	Fully EGA-ON genes
gene10238	CHST4	NC_010448.4:14462050-14565164	0.213357	3.62283	1.44114	5.68249	6.74062	5.75209	4.19296	4.57645	4.26885	3.21352	4.51648	2.23163	2.1954	1.05493	1.1491	Fully EGA-ON genes
gene10277	UTP4	NC_010448.4:17781930-18071589	14.7663	9.67091	6.26939	28.2674	44.2666	27.0882	17.7569	39.3873	24.9849	137.289	121.353	52.2173	60.4571	59.9214	44.7362	Fully EGA-ON genes
gene10400	TMEM208	NC_010448.4:27848523-27867229	0.413526	0.644031	0	22.9882	25.3107	6.9497	3.05328	13.6413	12.0497	60.4294	89.2059	87.9359	59.9112	71.3113	60.7313	Fully EGA-ON genes
gene10443	PLA2G15	NC_010448.4:28820562-29025397	4.34613	5.33641	0.914251	69.6284	57.2684	84.7457	26.2913	53.1003	74.6194	178.779	109.946	73.2784	11.5129	12.5005	11.0931	Fully EGA-ON genes
gene10617	TMEM147	NC_010448.4:44979194-45057796	0.144695	0.112258	0.763474	3.59616	5.83598	6.52816	14.4809	4.17775	3.11109	10.0625	11.467	6.83553	18.5644	18.9059	11.9639	Fully EGA-ON genes
gene1064	C1H15orf57	NC_010443.5:130753106-130764747	2.09925	0.445721	1.0758	20.2918	6.74127	1.94775	11.3149	10.8876	9.92404	9.66503	2.39612	0.677648	10.8002	14.3059	8.68657	Fully EGA-ON genes
gene10721	MRPS12	NC_010448.4:47728517-47732042	0	0	0	31.5879	3.48216	11.9652	10.7451	7.04532	7.23473	59.1948	123.923	101.399	107.448	115.524	62.9386	Fully EGA-ON genes
gene10742	RPS16	NC_010448.4:48085683-48088368	4.00851	5.17495	2.8745	524.487	765.278	438.282	230.603	388.08	334.14	1023.2	1687.67	1447.78	650.331	540.882	472.991	Fully EGA-ON genes
gene10767	BLVRB	NC_010448.4:48708671-48728497	0.395355	0.282303	0.608365	37.4154	28.3262	27.6946	9.08568	31.1821	29.9844	63.3082	124.66	104.399	46.9165	47.2025	33.4232	Fully EGA-ON genes
gene10795	B9D2	NC_010448.4:49349699-49381875	0	1.97961e-13	0	24.2885	0	28.3355	16.1451	10.5008	17.5031	19.8879	12.4566	10.8808	9.24873	6.18829	6.10847	Fully EGA-ON genes
gene1081	SRP14	NC_010443.5:131241560-131355240	3.70031	3.34198	1.91613	14.6133	16.2335	12.9601	12.0534	13.6967	11.978	102.788	131.977	96.4723	90.2016	98.0525	104.489	Fully EGA-ON genes
gene10821	RABAC1	NC_010448.4:49933438-49936376	0	4.19134	1.83188	9.72532	27.3936	9.81686	20.2958	15.2588	11.973	48.7806	116.933	111.53	85.2402	81.7319	55.2676	Fully EGA-ON genes
gene10826	RPS19	NC_010448.4:50003197-50023624	2.78364	2.73817	2.00887	284.044	317.519	270.645	190.037	508.06	409.976	1405.91	2046.47	1725.56	1011.53	806.271	888.924	Fully EGA-ON genes
gene10827	LYPD4	NC_010448.4:50003197-50023624	0	0.334123	0	1.45189	7.74614	5.63296	6.37729	4.43811	5.84134	0.502335	0.96374	3.07888	0.855123	2.58088	0.898181	Fully EGA-ON genes
gene10840	ETHE1	NC_010448.4:50375835-50398868	4.13822	0.528928	3.87175	12.8932	35.9978	18.2633	20.2093	27.5543	29.9862	293.868	438.938	329.351	368.306	432.434	241.167	Fully EGA-ON genes
gene10912	PPM1N	NC_010448.4:51855843-51967624	1.96182	0	0	11.319	5.58679	13.2558	14.1001	4.26101	9.42599	4.5439	6.37675	8.44266	12.6148	7.30614	5.66009	Fully EGA-ON genes
gene10919	SNRPD2	NC_010448.4:52035899-52042474	8.71635	11.2142	20.9209	371.004	436.05	355.768	339.908	537.053	477.895	1016.44	1644.71	1620.8	769.631	707.788	777.38	Fully EGA-ON genes
gene10961	INAFM1	NC_010448.4:53065090-53094397	0	0	0.821313	6.71288	17.7269	14.2454	40.3667	3.32508	0.308848	6.14384	12.5504	22.5224	87.4154	42.405	40.6664	Fully EGA-ON genes
gene10988	ZNF114	NC_010448.4:53718449-53754508	0.0763921	1.22939	0.120424	25.4698	9.28451	20.838	2.07715	8.73304	19.6443	11.8923	17.1312	16.3171	19.3649	13.5362	9.6514	Fully EGA-ON genes
gene10994	KDELR1	NC_010448.4:53795400-53803620	29.4223	20.0058	35.9146	99.3542	167.982	83.2873	86.1181	70.3114	77.4386	20.7067	27.0337	26.1456	32.9931	27.828	16.2076	Fully EGA-ON genes
gene11003	RPL18	NC_010448.4:53974352-53978681	0.674389	0.394499	0.179008	60.4247	22.9193	16.6242	12.7059	37.8699	28.5176	512.608	793.643	584.672	392.85	345.773	310.886	Fully EGA-ON genes
gene11022	PPP1R15A	NC_010448.4:54107681-54175461	27.3131	1.62574	14.922	69.2292	60.0073	56.466	55.7769	20.8735	21.5958	45.6509	79.1271	51.6849	20.9997	15.2771	12.1032	Fully EGA-ON genes
gene11024	NUCB1	NC_010448.4:54175884-54209457	3.5653	7.91865	3.36672	30.6325	29.267	16.0941	33.9252	20.736	22.1733	20.6881	53.6399	24.1471	16.2949	13.6788	9.95479	Fully EGA-ON genes
gene11027	FTL	NC_010448.4:54231120-54232756	2348.87	5178.14	4881.06	8105.72	13892.6	13045.7	22689.6	20810.6	20711.1	10631.1	11962	10766.5	7283.2	6725.57	5036.25	Fully EGA-ON genes
gene11051	RPL13A	NC_010448.4:54524171-54569329	9.55695e-93	0.112086	0.648977	53.9352	14.8692	11.4766	7.62147	22.5991	25.9079	1237.67	1931.39	1606.15	454.902	487.74	296.306	Fully EGA-ON genes
gene11052	RPS11	NC_010448.4:54577413-54580043	1.55136	1.82264	2.10268	31.1077	19.979	17.7424	19.422	26.6861	24.733	1365.16	1826.97	1782.89	1339.24	1204.48	927.927	Fully EGA-ON genes
gene11126	RPS9	NC_010448.4:55920929-55927280	0.00023423	1.90347	0.000369835	211.357	225.894	160.566	139.396	233.32	606.498	179.822	236.081	109.089	609.629	457.735	316.969	Fully EGA-ON genes
gene11128	TSEN34	NC_010448.4:55930725-55955746	0	0	5.80969e-16	0	13.9874	0	4.69472	13.1702	8.3556	13.0914	1.83365	17.4997	9.22694	9.99714	5.21397	Fully EGA-ON genes
gene11135	NDUFA3	NC_010448.4:55970584-56029398	0	0.675404	0	27.8578	2.31803	4.75755e-74	7.02716	12.7977	3.16162	17.9437	29.0385	62.1229	47.4616	60.7983	41.5958	Fully EGA-ON genes
gene11175	LOC110261303	NC_010448.4:56982243-56994224	12.5038	5.87208	4.32005	34.0364	18.727	63.4738	33.9476	21.7944	23.9971	17.1866	12.7469	9.30588	3.35966	9.06437	4.88729	Fully EGA-ON genes
gene11190	LOC110261289	NC_010448.4:57421499-57442413	2.31427	1.3472	5.00685	18.7402	5.02042	14.2404	2.39742	7.67605	9.89717	39.5618	24.8635	13.0559	6.11586	5.85772	5.43252	Fully EGA-ON genes
gene11199	LOC110261292	NC_010448.4:57707239-57724732	2.64422	3.8075	1.08547	35.5891	35.4381	16.9271	14.4562	18.274	18.6538	52.5088	63.2726	32.0046	33.3699	31.9968	24.043	Fully EGA-ON genes
gene11436	RPS5	NC_010448.4:62967954-62974353	0.194743	0.906928	2.24089	207.491	187.129	131.85	48.1312	136.219	136.267	541.478	931.384	587.599	424.187	344.445	306.582	Fully EGA-ON genes
gene11449	UBE2M	NC_010448.4:63105531-63108615	0.0976503	0	0	3.53934	14.4552	8.81107	10.3104	2.1345	2.27789	3.95556	0.435587	2.31814	14.1705	9.69521	7.09257	Fully EGA-ON genes
gene11487	MRPL20	NC_010448.4:63670749-63675834	3.25476	3.54144	5.38797	39.7827	23.0411	20.1192	17.5584	14.1733	12.8703	592.155	1061.37	767.054	568.768	513.083	464.733	Fully EGA-ON genes
gene11545	RPL22	NC_010448.4:67092886-67102086	19.0109	9.96588	12.5255	92.2945	73.7881	121.761	31.7294	122.82	85.1708	325.22	444.362	446.307	290.586	257.349	258.228	Fully EGA-ON genes
gene11651	LOC100624852	NC_010448.4:72765127-72855315	0	0	0	62.0396	87.2256	85.3261	71.5907	58.8787	83.5372	33.2762	27.0385	5.76085	4.08689	4.26379	2.53143	Fully EGA-ON genes
gene11759	CDC42	NC_010448.4:80035033-80089243	66.2841	44.3403	53.4218	246.969	146.508	81.262	142.089	245.094	181.692	430.251	436.367	398.367	559.967	630.25	492.583	Fully EGA-ON genes
gene11790	GALE	NC_010448.4:81601491-81610535	0	0	0	8.82869	2.7939	4.43836	0.939941	3.33874	3.79451	14.5275	12.7821	19.6057	10.1606	12.304	3.81459	Fully EGA-ON genes
gene11823	PAQR7	NC_010448.4:83318407-83341841	2.777	0.98538	0.395942	50.2137	9.1722	14.243	29.8801	22.1666	18.5788	324.401	295.991	86.1504	5.8194	8.79036	13.2672	Fully EGA-ON genes
gene11824	STMN1	NC_010448.4:83356403-83362546	12.3146	17.7964	30.5472	89.4	61.4426	80.6727	164.69	159.524	123.923	213.589	223.335	160.957	247.062	212.967	210.287	Fully EGA-ON genes
gene11873	FAM76A	NC_010448.4:84880039-84910384	0.598417	4.27548	0.209285	10.7087	16.9199	15.446	7.99521	8.9539	12.8909	32.446	30.1175	27.6947	34.0765	42.5939	37.7395	Fully EGA-ON genes
gene11933	TMEM39B	NC_010448.4:88585290-88606910	0.149742	3.0809	1.82118	1.5365	12.1253	18.0201	8.74707	4.66788	6.50229	13.9347	15.3154	19.2461	0.810734	1.08353	0.318195	Fully EGA-ON genes
gene11958	HPCA	NC_010448.4:89187543-89203954	0.069325	0	0	37.3565	52.144	19.046	8.20802	44.7348	47.82	197.231	232.903	114.984	30.3258	20.4758	15.2282	Fully EGA-ON genes
gene11988	SFPQ	NC_010448.4:91391350-91408236	2.94352	1.44448	0.509304	5.76019	5.2675	9.68777	4.9754	6.17501	7.33767	62.2495	47.5808	48.3176	38.4932	36.7249	32.4569	Fully EGA-ON genes
gene12004	ADPRHL2	NC_010448.4:92238466-92244897	0	0.0541112	0	11.3225	22.7115	0	15.1839	1.37609	3.501	5.39334	9.34927	4.85905	9.01344	12.2274	5.97019	Fully EGA-ON genes
gene12015	MRPS15	NC_010448.4:92541505-93128048	0.111103	0	0.91984	33.0619	33.1763	25.177	10.6388	22.0959	14.011	38.8564	57.1524	65.6546	51.1396	30.0338	25.4523	Fully EGA-ON genes
gene12026	C6H1orf109	NC_010448.4:93741084-93750596	0.252863	0.104806	1.302	36.6361	32.6658	17.5107	15.0073	14.3293	15.3375	25.1804	21.5983	15.6103	8.2024	7.16912	6.41248	Fully EGA-ON genes
gene1207	TIMM21	NC_010443.5:149845188-149855903	0.54076	1.27788	0.874509	5.86585	1.42019	9.25392	3.98918	9.75507	12.6378	17.507	6.36313	7.77366	19.9789	24.9962	17.7256	Fully EGA-ON genes
gene12084	PSMG2	NC_010448.4:96879008-96913226	0	0	0.137157	28.0361	8.08605	39.0907	20.4082	36.315	36.6041	59.6481	54.4987	28.5089	103.228	115.714	72.4982	Fully EGA-ON genes
gene12144	LOC733637	NC_010448.4:103413840-103424790	10.604	16.3375	15.736	68.9915	36.9503	42.7303	53.0991	78.5885	50.8797	338.854	401.427	281.397	406.704	379.144	426.861	Fully EGA-ON genes
gene12248	DTNA	NC_010448.4:118135919-118753516	0.254753	5.74185	3.2481	6.06594	8.76209	10.6726	22.5819	11.7371	11.1571	7.74919	9.98204	10.2674	5.99882	4.7125	4.84005	Fully EGA-ON genes
gene12308	GNG5	NC_010448.4:129049185-129254973	7.44076	6.27416	7.9084	24.1268	33.5161	12.8227	16.2179	26.4259	16.9588	442.858	619.033	659.82	1067.01	1070.64	1056.12	Fully EGA-ON genes
gene12338	FUBP1	NC_010448.4:135281473-135382911	10.5348	16.7486	12.4755	63.8895	37.2554	30.0347	14.5951	23.4624	29.6728	100.008	59.2707	35.2587	34.4306	38.3186	32.5757	Fully EGA-ON genes
gene12360	TYW3	NC_010448.4:138074672-138461042	7.45737	10.5983	7.76432	31.0297	32.9249	18.1395	17.7647	15.9163	23.7861	42.4112	51.3525	44.84	63.2443	62.2383	58.5366	Fully EGA-ON genes
gene12372	ZRANB2	NC_010448.4:141927232-141947766	49.9213	32.3412	37.8896	160.366	231.608	174.296	99.9296	104.287	106.729	151.748	169.554	129.745	85.4655	80.4845	80.8005	Fully EGA-ON genes
gene12380	SRSF11	NC_010448.4:142621903-142668107	10.7031	2.79165	13.9393	49.0008	82.4823	56.6448	39.901	30.6012	35.7779	63.3485	82.2279	60.2346	60.3481	58.7385	63.5664	Fully EGA-ON genes
gene12507	HSPB11	NC_010448.4:158315319-158445516	0	0.17562	1.29349	8.46772	9.54017	4.6703	1.92503	4.1522	6.00281	11.1468	28.8528	23.9915	20.2534	17.535	13.5202	Fully EGA-ON genes
gene12540	BTF3L4	NC_010448.4:160109491-160168225	1.72996	0.894227	1.52831	5.18159	3.60539	8.10124	6.65366	6.4278	6.08888	10.7139	10.3895	12.0736	26.8527	35.0891	28.977	Fully EGA-ON genes
gene12612	GPBP1L1	NC_010448.4:165704596-165762392	21.8897	16.5064	17.4563	55.0251	52.4809	78.265	31.8786	44.2444	45.97	34.4675	21.665	15.8546	28.0882	27.1207	28.4041	Fully EGA-ON genes
gene12645	LOC106507672	NC_010448.4:166946432-167082631	1.68726	1.53904	0.102688	0.946482	14.8902	19.2083	5.07318	8.33291	6.69773	4.16417	2.71671	4.0734	2.24038	2.19592	2.23678	Fully EGA-ON genes
gene1265	PMAIP1	NC_010443.5:161184457-161188138	0	7.28786	3.0806	42.0848	94.8622	106.003	74.2286	49.0488	73.3632	12.3693	15.5155	5.6418	16.108	6.36386	10.7085	Fully EGA-ON genes
gene12669	LOC102158889	NC_010448.4:167881356-167909445	0	0	1.32411	5.98914	21.6484	9.45469	13.6864	29.6746	8.63618	19.1169	27.3804	31.9651	32.6432	33.3592	22.5943	Fully EGA-ON genes
gene12707	LOC110261249	NC_010448.4:168994431-169135038	0	0	0	18.7061	28.9481	20.2189	15.7789	9.85712	13.7273	7.63945	10.7783	11.6342	5.21126	5.74817	6.04482	Fully EGA-ON genes
gene12740	SMAP2	NC_010448.4:170715105-170763818	0	0.0451851	1.46785	10.1228	3.11028	3.6851	7.37622	5.80081	5.14359	12.3401	8.32351	7.23179	7.00144	10.7243	7.60282	Fully EGA-ON genes
gene12791	RPP40	NC_010449.5:2990404-3193123	0.686854	1.66699	1.37343	6.50193	5.71477	7.72686	9.74761	10.7623	9.45128	29.7457	27.1637	17.4766	25.4405	26.2493	14.717	Fully EGA-ON genes
gene12806	SSR1	NC_010449.5:4662948-4685892	10.3435	28.8956	12.1044	82.1109	133.694	94.3145	55.4426	64.1912	52.5426	105.267	145.025	102.827	82.9549	82.178	62.2843	Fully EGA-ON genes
gene12819	LOC100627410	NC_010449.5:5546739-5553283	0.203688	0.15929	0	6.22347	7.13271	5.95966	2.62668	7.01006	3.27995	18.5972	25.9974	17.091	13.2568	16.6541	11.3564	Fully EGA-ON genes
gene12834	PAK1IP1	NC_010449.5:7444518-7456719	5.35644	17.8965	18.9097	76.3475	87.1469	78.4484	25.1389	73.273	80.2488	192.659	204.175	101.919	63.0959	61.2234	60.3359	Fully EGA-ON genes
gene12862	NOL7	NC_010449.5:9969482-10057757	7.45544	8.21357	9.61757	45.501	44.1045	28.1564	25.5881	19.2858	17.535	42.5667	77.5114	54.5757	64.9273	57.6366	58.7621	Fully EGA-ON genes
gene13028	ABT1	NC_010449.5:21022302-21030308	12.1309	17.0944	5.24104	57.1128	61.2378	80.3583	41.1276	54.4278	50.4916	243.941	219.179	132.002	54.4692	55.2133	44.2811	Fully EGA-ON genes
gene1313	RPL4	NC_010443.5:164476268-164481765	4.41224	0.946222	10.6572	340.059	362.749	276.385	115.158	237.287	360.789	278.912	280.691	135.344	151.2	158.275	138.934	Fully EGA-ON genes
gene13233	PPP1R10	NC_010449.5:23145274-23172718	8.99156	5.07862	9.50171	23.7435	36.1286	25.4593	20.9769	23.5894	23.2911	10.8425	7.08222	8.40839	12.2637	9.44302	7.65259	Fully EGA-ON genes
gene13241	TUBB	NC_010449.5:23247826-23252240	1.44059	16.4171	13.1953	413.408	193.855	307.426	87.8568	175.195	221.277	663.207	567.273	358.104	184.27	226.136	129.57	Fully EGA-ON genes
gene13246	GTF2H4	NC_010449.5:23398413-23404268	0.523286	4.83612	1.27865	16.0571	9.05032	11.2341	3.42564	8.05758	8.92755	19.8533	23.5012	16.2917	4.16797	5.1124	1.9316	Fully EGA-ON genes
gene13267	DDX39B	NC_010449.5:23564653-23795967	14.4264	18.313	23.6539	115.624	67.6187	40.0963	46.6927	72.2672	59.5424	225.457	132.371	93.1569	53.308	48.7921	38.7619	Fully EGA-ON genes
gene13299	LOC100624113	NC_010449.5:23909959-23938678	16.9618	24.3871	23.4752	228.11	441.951	194.447	65.3764	170.718	245.101	156.099	195.557	125.176	69.2615	79.4959	51.1436	Fully EGA-ON genes
gene13300	NEU1	NC_010449.5:23947205-24034042	0.411547	0.0614424	0.0551287	5.1974e-10	0.141023	15.6065	3.05183	5.24517	3.15072	1.12074	4.94596	6.42398	0.686204	0.768922	3.42595e-23	Fully EGA-ON genes
gene13306	NELFE	NC_010449.5:24040524-24046932	0.158735	11.2621	0.199328	73.2358	15.9874	43.7522	42.0025	23.7443	28.5023	18.1342	28.6762	20.8878	37.2182	35.2565	14.5571	Fully EGA-ON genes
gene13313	ATF6B	NC_010449.5:24086137-24171743	1.64492	3.40338	0.175625	7.4309	4.08193	12.0805	7.83057	7.01547	6.50117	5.23811	3.85507	2.85844	0.982857	0.736349	0.833806	Fully EGA-ON genes
gene13318	AGPAT1	NC_010449.5:24188093-24208430	5.76053	4.96337	1.87934	17.5723	11.3879	4.51373	14.1301	18.0685	19.6518	2.09946	9.90867	3.02658	3.15129	1.00003	1.60673	Fully EGA-ON genes
gene13397	RPS18	NC_010449.5:29614802-29642912	0.314796	0	0	22.7079	10.2574	6.34476	7.69698	11.9743	11.8491	1342.51	1883.33	1704.46	445.727	438.719	413.367	Fully EGA-ON genes
gene13424	RPS10	NC_010449.5:30343252-30442791	0.188868	0.867962	1.377	41.1405	27.0975	17.7856	10.8306	32.7397	14.8022	339.443	460.705	463.45	344.716	296.621	257.108	Fully EGA-ON genes
gene13431	SNRPC	NC_010449.5:30708242-30723480	279.546	278.763	269.447	1402.26	2190.34	1468.68	720.831	931.702	910.623	1587.11	1839.87	1575.14	776.427	687.82	633.323	Fully EGA-ON genes
gene1346	RPLP1	NC_010443.5:167296083-167298264	9.30418	11.9077	20.2783	954.109	1578.61	979.23	594.804	808.755	896.432	2737.27	3892.44	3585.25	3039.04	3266.67	3146.27	Fully EGA-ON genes
gene13527	OARD1	NC_010449.5:36364257-36409495	10.7364	7.33568	15.0629	46.8313	43.3834	45.4099	23.5182	26.4079	33.4116	14.9222	13.7329	13.7823	4.2173	5.32257	4.43214	Fully EGA-ON genes
gene13572	MRPL2	NC_010449.5:38116171-38134537	0.403749	4.8136	0.106634	21.563	63.2507	43.6537	14.5451	51.4806	59.9806	62.8461	83.6154	77.3081	22.1655	30.9204	18.8531	Fully EGA-ON genes
gene13573	KLC4	NC_010449.5:38116171-38134537	0.216831	1.88978	1.21152	9.23793	6.10909	5.31984	5.3773	3.08702	3.66591	9.36522	11.2032	10.5028	4.92318	6.99819	2.46804	Fully EGA-ON genes
gene13588	POLR1C	NC_010449.5:38511520-38613217	14.3267	1.52585	6.31635	49.2417	49.1643	40.0507	15.5197	31.5671	35.0959	206.738	194.094	143.964	33.9168	34.7616	22.2966	Fully EGA-ON genes
gene1364	GEMIN2	NC_010443.5:169636652-169701475	1.44079	0	1.41546	15.3542	2.00746	1.39982	6.21044	11.9718	9.46213	14.6617	22.3327	5.0087	16.6887	16.3374	11.2158	Fully EGA-ON genes
gene13664	LOC110261539	NC_010449.5:45447353-45957506	0	0	0	0	0	13.3612	9.92846	9.63537	7.06508	4.25715	11.6431	4.717	3.26302	0.457755	0.768046	Fully EGA-ON genes
gene13698	WDR61	NC_010449.5:47641102-47674890	1.2496	2.91947	6.92263	50.0274	46.5627	29.8049	14.0737	28.2854	31.8033	47.7675	64.689	53.818	32.8175	31.1519	33.0602	Fully EGA-ON genes
gene13718	TMED3	NC_010449.5:48431628-48442247	12.5213	0.0688084	0.64857	67.1799	110.903	163.588	88.6244	50.4525	57.0732	42.4571	48.723	40.8314	12.465	17.641	10.8801	Fully EGA-ON genes
gene13722	LOC102167410	NC_010449.5:48717517-48873492	8.01489	3.62502	7.7631	12.3726	40.5181	8.59143	18.5044	15.2281	5.68255	4.61542	8.49389	9.80451	11.0771	13.9418	10.2732	Fully EGA-ON genes
gene13763	RPS17	NC_010449.5:52386341-52389003	0.535789	2.02164	3.24704	219.844	253.68	180.883	70.5241	142.457	124.881	504.051	718.256	715.608	637.311	646.732	604.926	Fully EGA-ON genes
gene13844	GDPGP1	NC_010449.5:55794833-55840551	1.97426	1.57339	6.73806	51.7422	6.70918	25.775	9.20827	17.604	17.7397	28.7058	18.3372	18.6381	7.41688	15.324	5.71202	Fully EGA-ON genes
gene13936	HEXA	NC_010449.5:60878530-60971721	0	0.040174	0.0548458	9.29384	0	6.51229	7.15653	3.49431	3.84467	0.456587	0.150447	0.779511	1.35417	0.0392386	0.563128	Fully EGA-ON genes
gene13969	PSMA6	NC_010449.5:64578240-64824417	11.6296	10.8017	22.9731	172.756	198.625	211.103	131.619	236.952	205.63	299.775	318.057	199.028	212.456	211.343	192.609	Fully EGA-ON genes
gene13985	EAPP	NC_010449.5:65234886-65263201	0.17798	0.134822	2.18072	72.2699	89.9256	144.952	32.2486	68.1914	56.554	95.1614	127.169	80.28	63.9853	82.9585	83.1824	Fully EGA-ON genes
gene14058	NEDD8	NC_010449.5:75056789-75085905	31.4627	47.9735	49.3986	325.904	314.466	254.897	149.449	213.696	139.804	427.54	547.784	551.399	461.639	456.329	361.167	Fully EGA-ON genes
gene1408	RPS29	NC_010443.5:179454922-179456847	1.80177	1.31745	0	2.73594	42.9355	26.8279	17.7441	25.1345	36.6712	268.826	319.513	478.746	432.612	468.678	427.069	Fully EGA-ON genes
gene14099	ACIN1	NC_010449.5:75947759-75989234	2.04797	1.37761	1.94304	5.7268	7.1163	4.92408	14.2056	6.89956	9.73935	3.64821	3.83647	4.34458	4.69686	8.09867	5.60204	Fully EGA-ON genes
gene14102	PSMB5	NC_010449.5:76014575-76021922	3.16598	12.3669	4.518	56.5498	95.47	39.7989	30.8228	39.9487	35.8478	74.7863	97.8545	107.006	138.615	157.982	120.256	Fully EGA-ON genes
gene1411	RPL36AL	NC_010443.5:179476637-179477820	0.712086	0.805197	0.364446	61.703	55.0239	55.9427	49.8066	96.0323	81.0278	530.33	621.198	724.862	555.93	628.265	517.498	Fully EGA-ON genes
gene14244	TMEM55B	NC_010449.5:78447322-78451761	6.45137	18.223	9.29862	76.3959	74.4753	56.4273	75.4384	68.4571	56.3972	36.8105	41.1649	25.8419	14.8363	10.2284	5.4255	Fully EGA-ON genes
gene14246	OSGEP	NC_010449.5:78451844-78530918	0.836186	2.62237	0	12.8056	8.17562	1.16076	2.89086	6.89625	5.95997	24.691	36.4648	17.1675	10.2503	9.49059	9.28147	Fully EGA-ON genes
gene14250	CCNB1IP1	NC_010449.5:78553679-78576057	0.182535	0.683742	0.133467	8.24883	2.54083	7.1514	5.14997	7.21981	7.07074	16.4768	21.5871	22.7775	15.1076	14.9706	12.7022	Fully EGA-ON genes
gene14334	NOP10	NC_010449.5:80161023-80162299	15.7161	15.7686	13.354	139.253	192.962	104.111	88.5327	119.525	87.5846	279.818	424.567	443.489	340.907	342.192	384.874	Fully EGA-ON genes
gene14408	EIF2S1	NC_010449.5:91085024-91109835	4.28395	9.96386	10.5919	94.0985	46.4808	107.675	27.4554	61.6577	68.6564	125.013	115.645	73.6391	76.0209	92.5651	81.1537	Fully EGA-ON genes
gene1442	TMX1	NC_010443.5:180933677-180950826	6.1754	7.39471	9.75312	49.3425	14.5122	35.5473	16.2928	24.917	35.8559	19.3866	18.8915	8.26482	13.4718	14.6115	13.4067	Fully EGA-ON genes
gene14474	RBM25	NC_010449.5:96405627-96468172	8.27176	14.9792	6.805	101.485	72.0002	159.676	62.9446	66.5387	76.1034	226.185	246.993	143.82	127.831	134.015	122.307	Fully EGA-ON genes
gene14490	ZNF410	NC_010449.5:97197973-97381885	0.575365	1.59505	1.82838	3.19542	7.3073	5.39864	7.26579	9.47974	9.79761	45.3685	23.7103	13.6958	8.45088	9.83655	9.35177	Fully EGA-ON genes
gene14508	DLST	NC_010449.5:98091160-98111267	3.86072	25.6589	7.61621	74.2842	24.4436	55.1916	45.4723	61.7642	74.514	39.5874	32.0237	14.9295	7.36234	8.46703	6.20162	Fully EGA-ON genes
gene14511	EIF2B2	NC_010449.5:98203819-98274707	3.77109	4.34692	6.09327	235.403	209.663	214.211	87.8836	127.649	150.306	150.64	223.958	113.258	96.2111	92.6606	87.0369	Fully EGA-ON genes
gene14516	FOS	NC_010449.5:98449351-98452531	6.74432e-06	4.38759e-07	1.38715e-05	15.09	0.0527134	7.24479	12.6576	9.65232	18.1443	34.4587	31.1945	21.3835	4.0606	4.10424	2.24123	Fully EGA-ON genes
gene14701	YY1	NC_010449.5:121132167-121192369	1.32208	3.36594	1.89281	14.6166	14.5004	15.7068	12.1273	10.4182	10.8977	33.0639	32.943	27.7512	34.8615	32.6266	26.3228	Fully EGA-ON genes
gene14780	LRPAP1	NC_010450.4:2129286-2145632	0.148792	2.00289	0.571063	9.3855	13.2709	10.279	13.8205	5.21038	2.61547	1.51365	2.74954	6.6762	12.3082	6.84644	2.7374	Fully EGA-ON genes
gene14969	RPL9	NC_010450.4:30653433-30699189	0.122009	0.563773	0.511081	145.525	120.871	148.464	65.4602	135.852	172.954	739.423	963.536	615.242	417.991	475.008	459.809	Fully EGA-ON genes
gene15043	LOC100626258	NC_010450.4:39603067-39605041	0.0920455	1.14091	1.08054	3.63336	10.5135	5.32902	6.37505	4.05602	9.71007	26.5319	47.865	41.9309	66.0936	50.2297	45.3202	Fully EGA-ON genes
gene15082	LOC110262006	NC_010450.4:44031675-44197597	0.0700218	0	0	17.3054	23.5847	11.3513	40.2254	5.01801	2.70409	13.336	13.5574	9.0115	7.45544	6.9733	4.57862	Fully EGA-ON genes
gene15236	SULT1E1	NC_010450.4:66811535-66838181	1.83963	1.30012	1.56045	27.9562	7.49882	1.04561	3.69764	14.7189	46.3183	94.7025	110.852	36.3942	12.8451	5.01747	28.014	Fully EGA-ON genes
gene1526	DHRS7	NC_010443.5:189110465-189230278	2.38679	5.58518	3.73142	12.6142	22.6444	11.925	13.5108	14.3816	17.2478	6.78753	10.663	3.84344	5.1942	4.86738	5.62713	Fully EGA-ON genes
gene15315	STBD1	NC_010450.4:71982986-71987880	0	0	0	14.7055	0.0161553	0	8.66336	4.17903	8.66099	17.6334	17.1127	7.35319	6.18984	9.72642	5.56238	Fully EGA-ON genes
gene15333	MRPL1	NC_010450.4:73191720-73959454	3.64738	0.0356809	0.983428	40.014	56.1612	68.7628	15.7478	39.4139	58.5773	57.8003	67.9165	37.1096	66.8937	65.1067	69.2045	Fully EGA-ON genes
gene15372	RPS3A	NC_010450.4:77889615-77893740	6.14577	13.542	2.73268	743.189	1068.43	1027.57	302.422	518.83	736.112	684.749	779.014	526.469	587.923	578.816	534.075	Fully EGA-ON genes
gene15444	NDUFC1	NC_010450.4:87695272-87700024	8.66215	13.4548	34.0606	95.8044	95.1272	53.5843	45.2224	87.2307	72.7597	130.643	236.699	196.578	149.89	147.153	145.011	Fully EGA-ON genes
gene1552	MRPS11	NC_010443.5:191300803-191331320	7.7699	13.9164	10.2177	156.613	196.487	158.993	70.6715	218.899	254.286	431.143	374.938	234.478	158.792	183.853	112.2	Fully EGA-ON genes
gene15541	LOC100525935	NC_010450.4:105197310-105198419	8.60338	2.71321	2.92456	15.0317	17.3212	20.1517	16.9131	10.7903	12.2076	24.6296	37.352	27.8976	39.2394	45.1012	38.079	Fully EGA-ON genes
gene15559	LOC102167944	NC_010450.4:108916018-109290724	68.9561	64.3211	20.7954	102.801	132.913	135.737	235.481	198.163	141.256	127.852	110.353	98.4058	77.5784	42.192	84.3518	Fully EGA-ON genes
gene15603	RPL34	NC_010450.4:113467778-113472058	0.495722	0	0	87.4229	58.6361	38.9766	30.6033	60.9043	60.0639	456.159	637.575	689.795	426.631	425.653	563.227	Fully EGA-ON genes
gene15766	MRPS18C	NC_010450.4:135002296-135130438	0.181686	0.17617	0.146821	31.9471	28.2837	29.497	10.4498	23.2065	24.0153	101.067	153.629	141.961	109.384	143.953	135.405	Fully EGA-ON genes
gene15827	TMEM9B	NC_010451.4:462061-537779	6.78708	5.80589	2.74253	30.7308	16.6919	24.5602	51.5175	53.9111	37.0399	141.356	166.708	150.006	207.848	200.878	146.94	Fully EGA-ON genes
gene15839	LMO1	NC_010451.4:1045137-1082974	0.581095	2.55561	0.203829	9.07797	5.31691	3.28096	5.98836	1.99339	0.985515	4.05711	6.83318	5.44773	29.5282	30.2868	18.5829	Fully EGA-ON genes
gene16151	PGAP2	NC_010451.4:6283557-6419662	0.251044	1.68021	1.10176e-39	17.6573	9.22659	12.9721	10.7373	8.10766	10.6931	37.5471	26.2295	15.974	0.983516	2.26559	4.47109e-06	Fully EGA-ON genes
gene16196	MRPL48	NC_010451.4:8221640-8267251	5.12226	1.74743	4.02164	22.8624	33.7145	16.7669	9.01645	16.8781	15.7966	22.7375	36.4001	21.6117	16.0751	18.6123	15.1499	Fully EGA-ON genes
gene16232	RPS3	NC_010451.4:9612938-9630404	249.501	212.527	187.327	665.512	813.837	778.891	551.466	885.891	829.743	785.363	781.786	642.542	515.586	504.696	425.258	Fully EGA-ON genes
gene16330	EED	NC_010451.4:20123076-20181105	0	0.170972	4.61059	84.7681	59.0366	63.4259	15.5966	46.9577	73.3984	73.973	69.3046	48.5608	66.865	67.4324	55.1866	Fully EGA-ON genes
gene16406	LOC100514356	NC_010451.4:27072435-27106945	0	0	0	9.25906	6.63014	9.19747	26.9748	13.4321	10.7783	14.2713	7.04428	1.91458	8.91625	12.4384	9.22681	Fully EGA-ON genes
gene16475	ALKBH8	NC_010451.4:36077003-36119936	0.0356867	0.0688393	1.68036	7.68876	9.28573	3.30138	4.04708	5.61844	7.61341	3.15921	3.58509	1.43032	2.44575	2.59837	3.85192	Fully EGA-ON genes
gene16525	TIMM8B	NC_010451.4:39775578-39804155	2.00676	1.0378	2.32619	29.644	15.7687	17.0762	8.25031	26.7794	17.7002	510.684	627.248	654.206	476.401	578.389	553.667	Fully EGA-ON genes
gene16526	SDHD	NC_010451.4:39775578-39804155	3.74739	2.23454	0.0486903	15.8829	7.63415	8.19651	5.81307	17.9383	1.49811	33.2088	27.2917	14.1758	10.4783	11.9681	14.0596	Fully EGA-ON genes
gene16565	ZPR1	NC_010451.4:44167421-44180880	1.50521	12.5173	3.86886	9.3396	22.1794	20.0415	29.1999	24.4754	12.9771	35.9592	32.5292	13.1678	18.4618	32.306	23.1004	Fully EGA-ON genes
gene16618	RPS25	NC_010451.4:46208667-46242174	19.0327	10.7506	11.8701	134.514	119.892	82.082	68.7863	224.834	141.012	590.101	784.788	807.697	351.657	357.659	375.326	Fully EGA-ON genes
gene16623	HMBS	NC_010451.4:46300038-46308681	0.000113466	0.107119	0.00015709	17.4125	2.01211	0.386842	0.604671	15.7556	14.2581	10.3881	9.98811	4.55703	7.54143	3.82597	5.09767	Fully EGA-ON genes
gene16989	LOC106504955	NC_010451.4:73403646-73759477	3.15068e-09	2.98222e-12	0.00590902	2.33372	9.83455	3.81341	18.4822	0.0020423	13.7876	1.56728	2.97274	0.0982615	0.845199	0.347409	2.41549e-06	Fully EGA-ON genes
gene17012	SEM1	NC_010451.4:76324549-76349261	0.385219	2.63923	0.787245	234.327	316.445	236.605	95.1306	177.603	152.898	465.464	538.639	516.769	456.612	467.163	511.484	Fully EGA-ON genes
gene17089	TWISTNB	NC_010451.4:88735125-88785802	4.66109	1.52824	1.93309	28.6572	26.2812	25.4442	12.3175	11.7767	16.3012	67.6045	74.5829	42.6633	25.0336	32.5622	33.3672	Fully EGA-ON genes
gene17227	DLD	NC_010451.4:107540809-107668443	6.22695	3.63798	6.78966	48.2966	16.9276	38.3174	17.2211	35.0866	56.9346	84.7893	68.1886	20.6658	68.6904	80.2363	74.5972	Fully EGA-ON genes
gene17229	LOC100623096	NC_010451.4:107670119-107747242	1.78483e-40	4.30046e-26	0	4.64441	12.1353	5.02804e-45	8.23282	4.78808	7.70886	0.530879	2.05493	2.31205	8.38201	5.3435	5.6823	Fully EGA-ON genes
gene17300	PRDX6	NC_010451.4:115857628-115987710	12.344	7.21211	7.58674	328.799	363.997	321.803	264.29	218.187	221.373	593.957	503.277	324.516	151.932	102.177	200.075	Fully EGA-ON genes
gene17315	CACYBP	NC_010451.4:117062302-117077442	18.6066	25.8702	38.4061	241.756	601.99	233.443	138.647	218.786	231.679	337.489	392.707	264.159	235.793	290.357	261.981	Fully EGA-ON genes
gene17347	ABL2	NC_010451.4:120886698-120984724	1.389	0.542033	2.15815	5.99679	7.07885	2.72088	6.80961	7.77858	6.00454	7.32114	3.5571	2.44662	6.22247	8.37782	6.30541	Fully EGA-ON genes
gene17447	BATF3	NC_010451.4:130699091-130711719	0	0	0.154611	16.8303	2.70372	0	5.41294	3.10161	8.38079	1.9325	2.03091	4.18529	15.9117	12.5412	8.76515	Fully EGA-ON genes
gene17482	C9H1orf74	NC_010451.4:133164359-133278396	0	0	0	0.0604551	11.7984	10.8995	9.08639	5.93942	5.52117	8.41506	11.2169	7.54219	11.38	8.36848	8.29336	Fully EGA-ON genes
gene17771	RABIF	NC_010452.4:24859381-24867141	0.221817	4.29377	4.07501	19.2863	18.482	9.66542	4.23582	8.03458	12.9974	10.313	10.0384	6.66203	10.311	11.6783	7.09938	Fully EGA-ON genes
gene17830	SLC28A3	NC_010452.4:30654002-30730766	3.22194e-06	0.176594	0.22902	10.0721	12.8623	23.3083	1.00733	8.53758	17.4051	52.2556	40.8133	16.4271	20.2072	16.4714	13.4643	Fully EGA-ON genes
gene17832	HNRNPK	NC_010452.4:30975638-30987955	50.4282	19.6244	36.4165	514.323	413.64	514.5	242.353	305.64	397.898	391.926	262.834	133.893	30.3492	30.2808	30.763	Fully EGA-ON genes
gene17872	UBAP2	NC_010452.4:32755706-33014473	5.76861	12.3767	10.3392	45.3353	19.3425	50.3325	23.1026	27.711	31.7429	45.0385	44.1844	38.9056	41.07	47.2018	50.7636	Fully EGA-ON genes
gene17889	NDUFB6	NC_010452.4:33849205-33865080	33.7933	33.1042	27.2178	225.189	187.093	184.159	160.808	155.029	162.063	470.786	602.81	640.703	616.308	658.095	643.389	Fully EGA-ON genes
gene17961	VIM	NC_010452.4:43516440-43526172	0	0.0320065	0	8.4501	8.32782	12.56	10.5007	10.3673	5.21014	16.5677	20.111	27.997	28.8535	27.1244	20.1359	Fully EGA-ON genes
gene18123	ATP5C1	NC_010452.4:63422183-63634844	16.3322	32.1829	10.1279	180.563	110.292	85.5919	73.0599	207.173	115.204	486.922	541.658	534.376	259.125	289.014	276.846	Fully EGA-ON genes
gene18185	GTPBP4	NC_010452.4:68547309-68569543	0.396011	9.83442	3.77163	36.014	14.5021	10.4144	35.158	36.3752	34.6866	93.9708	108.093	58.2298	22.642	24.6661	26.8066	Fully EGA-ON genes
gene18220	SAP18	NC_010453.5:1290194-1298990	6.934	7.35954	11.2465	46.9874	64.2174	41.4618	31.455	42.0709	37.6281	104.159	154.93	147.921	71.4209	63.1952	58.4824	Fully EGA-ON genes
gene18265	POLR1D	NC_010453.5:5044273-5311744	53.9642	73.085	80.6393	870.981	1037.45	678.383	586.029	483.366	452.024	795.13	1149.67	1002.73	1018.06	980.887	892.585	Fully EGA-ON genes
gene18321	RFC3	NC_010453.5:10145926-11084641	1.62726	24.7337	18.6008	62.0847	85.2064	79.0502	92.1723	112.81	95.7055	36.5785	34.5266	33.9937	33.7464	31.5156	20.5379	Fully EGA-ON genes
gene18408	CDADC1	NC_010453.5:18467507-18518137	2.15836	2.91145	2.4059	16.0874	13.0641	6.34965	5.9479	6.26503	9.24124	13.5998	14.0379	10.0138	8.13788	8.10694	9.72215	Fully EGA-ON genes
gene18450	NUFIP1	NC_010453.5:21987409-22324910	6.93908	18.7316	14.3645	68.4137	76.4583	48.3515	20.9504	41.3084	42.8283	144.482	170.243	140.455	70.4245	77.7253	61.2735	Fully EGA-ON genes
gene18490	MTRF1	NC_010453.5:25064779-25896613	2.46774	2.43856	0.164644	15.2215	11.6977	11.4592	5.85847	9.37546	8.88838	10.7261	8.56351	6.08657	9.66591	7.93512	8.73265	Fully EGA-ON genes
gene18804	ANAPC11	NC_010454.4:1095090-1099233	4.46168	25.0251	13.3126	71.4535	84.4232	37.5453	47.9892	63.4369	36.4713	40.519	80.3748	76.2018	118.052	74.0613	56.2398	Fully EGA-ON genes
gene18879	BIRC5	NC_010454.4:3745714-3939054	18.8392	34.4572	40.1975	383.409	441.706	352.729	278.842	275.37	250.242	232.998	257.169	281.106	163.417	119.421	119.873	Fully EGA-ON genes
gene18954	GRB2	NC_010454.4:5770138-6106570	0	0	0.693663	14.4698	4.93857	12.1277	10.0078	10.4715	10.7656	67.1697	91.8248	73.0504	23.1762	27.0449	24.146	Fully EGA-ON genes
gene18957	SLC25A19	NC_010454.4:5770138-6106570	3.3926	2.9617	1.04052	28.0604	29.9045	16.8758	15.2779	19.479	17.1216	30.3154	40.2594	37.3364	1.60424	5.87381	0.802653	Fully EGA-ON genes
gene18971	ATP5H	NC_010454.4:6241466-6253745	1.22309	8.73026	0.253141	226.334	271.051	152.193	100.778	266.65	215.139	468.637	602.403	664.304	500.911	526.145	511.023	Fully EGA-ON genes
gene19004	RPL38	NC_010454.4:6884898-6889966	0	0	0	7.34701	13.2532	8.24924	10.0298	27.8446	26.4945	320.243	472.263	593.684	388.556	364.589	406.584	Fully EGA-ON genes
gene1901	TOMM5	NC_010443.5:238328893-238333066	1.81835	0.396028	1.07322	220.104	236.576	187.926	119.458	171.046	176.494	1110.07	1401.32	1035.3	1129.94	1352.19	1235.51	Fully EGA-ON genes
gene19097	PSMC5	NC_010454.4:15101945-15165257	2.53747	11.187	9.25652	56.6681	18.9584	67.2733	38.0947	62.8825	68.485	110.044	138.005	85.6351	32.6184	38.398	33.738	Fully EGA-ON genes
gene19121	METTL2A	NC_010454.4:16291720-16308556	1.1368	1.26891	1.20915	17.7163	10.1188	9.24288	4.59677	10.0152	9.11233	85.9428	89.1818	46.3608	46.1625	49.8152	42.4241	Fully EGA-ON genes
gene19225	AARSD1	NC_010454.4:19918234-19926828	0.260554	0.201944	4.08473	16.5123	29.8074	2.95304	13.7503	22.1688	34.3285	20.5046	17.9041	11.4841	11.3079	13.8628	9.00463	Fully EGA-ON genes
gene19276	EIF1	NC_010454.4:20974497-20977075	1708.08	1334.94	1337.05	3725.67	5132.95	5235.47	2608.43	2520.52	2498.55	1415.75	1689.47	1616.62	1778.48	1585.68	1242.05	Fully EGA-ON genes
gene19371	RPL19	NC_010454.4:23029376-23034337	0	0	0.301314	17.8989	12.1703	9.21466	4.74617	13.533	13.1967	707.434	881.949	782.962	774.829	758.863	657.408	Fully EGA-ON genes
gene19400	MRPL45	NC_010454.4:23687114-23782882	0.0959027	2.8854	6.41253	15.307	16.2468	38.1988	26.6962	28.689	37.3255	18.2037	18.8067	9.34416	10.8622	13.368	9.70965	Fully EGA-ON genes
gene19440	SNF8	NC_010454.4:25122071-25152849	0.211155	0.301778	0.993763	7.89653	14.9534	0.565438	12.4335	3.82534	2.61426	42.9374	114.233	79.5777	71.7756	74.7117	91.3174	Fully EGA-ON genes
gene19470	LOC106505441	NC_010454.4:26342334-26343351	0	0	0	0	9.13992	16.1788	1.33873	7.21139	10.0444	0.836246	1.43706	2.87122	3.01996	1.43131	2.65919	Fully EGA-ON genes
gene19472	COL1A1	NC_010454.4:26379086-26397180	0.0198386	0	0	2.2822	8.60246	5.11136	7.10249	4.36877	3.61675	1.33806	1.74682	2.827	3.76968	4.82555	2.34485	Fully EGA-ON genes
gene19513	STXBP4	NC_010454.4:31207372-31478828	0.062876	0.910277	0.52264	4.76036	12.4613	1.42065	1.96585	2.89784	4.691	2.85864	2.82995	2.53436	3.00116	2.56719	3.07083	Fully EGA-ON genes
gene19571	SKA2	NC_010454.4:35396564-35696022	5.72665	3.56244	7.62352	26.928	24.5362	41.3417	17.2009	17.2779	20.4059	37.4203	43.6246	29.3989	27.2979	30.6841	31.4084	Fully EGA-ON genes
gene19657	NLE1	NC_010454.4:40035517-40044395	0.627011	3.34807	5.24777	14.0617	12.2918	20.5684	10.9466	6.52353	8.32215	40.7936	57.0378	28.5652	6.14947	11.8256	5.57269	Fully EGA-ON genes
gene19835	METTL16	NC_010454.4:48491253-48567253	2.2905	7.38292	1.40774	25.5486	8.35643	10.5438	5.75113	7.82358	11.7657	30.8985	26.4942	12.3919	25.8159	25.1225	31.494	Fully EGA-ON genes
gene19962	RNASEK	NC_010454.4:52285773-52418883	8.41975	9.38088	11.4751	42.2899	140.529	89.1236	62.9092	95.5167	89.4479	175.665	163.361	182.685	537.316	437.784	343.575	Fully EGA-ON genes
gene20008	MPDU1	NC_010454.4:52878923-52885785	7.40516	9.37128	6.25705	67.5235	36.4201	96.5281	43.0007	50.5141	59.2899	11.8003	36.0327	13.8388	9.52393	5.98172	5.22674	Fully EGA-ON genes
gene20067	RPL26	NC_010454.4:53548312-53553453	0	0	0	29.3286	11.1441	5.5104	3.90584	13.6272	12.1466	376.618	570.229	617.593	313.153	339.892	409.278	Fully EGA-ON genes
gene20263	RAB5A	NC_010455.5:6905301-6958513	2.39888	0.106553	0.488256	11.593	13.2348	13.3995	9.79202	11.983	17.0856	100.163	95.1905	77.5903	55.6117	53.9364	59.5084	Fully EGA-ON genes
gene20389	RPSA	NC_010455.5:24072550-24081536	5.88354	8.95421	5.39067	1329.19	1638.91	1595.21	624.924	992.062	1425.2	1310.27	1308.49	830.252	466.785	388.699	382.956	Fully EGA-ON genes
gene20397	RPL14	NC_010455.5:24691892-24698685	18.8909	17.4154	24.4439	482.143	531.91	496.509	483.423	698.67	848.118	1005.8	1256.45	1330.38	674.695	648.755	579.819	Fully EGA-ON genes
gene20449	ZDHHC3	NC_010455.5:28100528-28229113	0.533992	1.9213	0.842651	4.89362	10.1816	8.24577	8.89292	8.71769	5.39459	12.5826	17.2264	17.662	21.2498	21.8288	17.8071	Fully EGA-ON genes
gene20515	CCDC51	NC_010455.5:31141434-31156339	1.67086	0	8.02524e-05	62.4757	91.268	49.2144	32.9117	49.4984	47.4448	285.322	251.963	156.872	61.1905	73.2362	35.6408	Fully EGA-ON genes
gene20516	LOC100521518	NC_010455.5:31141434-31156339	2.68075	1.71904	1.68252	13.3228	9.47073	5.33483	8.01097	20.1701	14.3043	245.764	310.723	483.543	184.962	175.027	208.296	Fully EGA-ON genes
gene20543	QARS	NC_010455.5:31715359-31738135	1.21178	5.45324	2.41285	75.3766	24.9928	33.0055	8.67012	23.605	45.1681	63.5505	45.856	22.3805	22.0727	23.9114	13.8053	Fully EGA-ON genes
gene20564	GMPPB	NC_010455.5:32214933-32253243	1.84893e-10	0	2.68509	99.628	63.3181	82.7093	34.6589	46.828	68.607	176.725	106.554	85.0251	29.1073	33.9174	16.9316	Fully EGA-ON genes
gene20593	TMEM115	NC_010455.5:32830889-32843533	2.97436e-24	0	1.93071	35.8192	0.560303	2.56906	7.44535	6.6805	7.02586	2.44891	3.88153	15.0736	10.9648	6.11992	3.79888	Fully EGA-ON genes
gene20603	MANF	NC_010455.5:33658278-33662218	496.618	443.653	265.341	1185.18	1369.81	1195.73	1225.27	1166.07	1155.27	610.575	670.694	695.925	744.642	623.053	622.604	Fully EGA-ON genes
gene20610	TEX264	NC_010455.5:33892556-33924178	0.111761	9.27481e-08	0	2.12982	15.7012	15.1106	6.55127	10.3518	13.1605	32.0951	28.6355	10.2541	12.7411	16.3265	7.39415	Fully EGA-ON genes
gene20627	RPL29	NC_010455.5:34114118-34121842	0	0.875418	1.38584	19.551	11.3143	7.63689	4.47286	15.7607	12.5814	583.879	836.733	731.472	653.376	561.36	447.075	Fully EGA-ON genes
gene20660	TKT	NC_010455.5:35348920-35377518	9.8859	3.73818	6.31041	301.359	221.582	375.628	168.866	270.667	422.603	568.73	697.06	428.161	80.0107	71.9857	64.9936	Fully EGA-ON genes
gene20713	C13H3orf14	NC_010455.5:43897391-43945973	0	0	0	6.85188	1.99293	1.88851	4.16881	10.0832	10.1395	4.77982	2.10871	4.84811	13.0912	13.7515	11.2548	Fully EGA-ON genes
gene2073	ALAD	NC_010443.5:254015425-254027584	0.0994681	0.0771767	0.415804	6.61496	6.28765	0	7.41905	6.15084	9.03931	16.4567	9.7142	15.0995	11.1129	9.79645	3.34038	Fully EGA-ON genes
gene2074	POLE3	NC_010443.5:254033373-254057034	0.000730295	0.300232	1.22639	16.6292	5.67392	6.71929	3.5	5.63534	5.47342	154.136	186.603	88.1137	77.6998	81.6907	55.8355	Fully EGA-ON genes
gene20807	THUMPD3	NC_010455.5:65367595-65759892	4.58806	3.27049	15.1701	46.4823	44.5937	23.2772	9.13072	25.095	31.897	38.664	33.0491	24.8897	27.6278	23.2545	28.473	Fully EGA-ON genes
gene20827	EMC3	NC_010455.5:66194794-66308601	4.17532	5.4828	15.0445	93.2465	92.8029	150.723	43.1582	81.367	89.1861	51.2164	67.6516	57.9197	71.9166	75.6493	66.9895	Fully EGA-ON genes
gene20861	RPL32	NC_010455.5:68758442-68793265	0.321139	3.04291	4.7361	122.106	123.885	66.6247	32.859	72.0081	55.7436	717.547	880.943	791.998	873.057	767.887	700.165	Fully EGA-ON genes
gene20884	TMEM43	NC_010455.5:70334743-70417213	1.13426	5.76481	3.03336	24.5637	8.03318	3.26535	8.04156	16.248	16.3532	5.58568	6.85862	4.68016	7.89942	8.36011	5.57477	Fully EGA-ON genes
gene20914	SEC61A1	NC_010455.5:72254461-72276484	63.239	65.3802	59.3078	274.307	186.729	210.527	122.226	111.368	118.058	130.374	115.443	72.9388	56.1865	66.5387	40.969	Fully EGA-ON genes
gene20942	CDV3	NC_010455.5:74705350-74721154	54.6452	29.3633	57.3146	2465.59	3522.79	3303.22	1643.82	1689.73	3704.1	2301.33	1604.17	1319.04	474.275	483.507	464.29	Fully EGA-ON genes
gene21221	RPL22L1	NC_010455.5:109495770-109499495	0	0.153325	0.207745	20.0354	12.0334	12.4637	5.93037	11.0008	9.61426	47.4522	57.9326	47.3865	42.4606	52.5098	66.4713	Fully EGA-ON genes
gene21347	DNAJB11	NC_010455.5:124356701-124409967	5.01922	9.41625	10.0393	53.4075	53.4254	45.4493	39.0415	32.6944	39.004	54.5072	69.9911	45.6891	51.635	44.5896	43.9616	Fully EGA-ON genes
gene21426	PIGX	NC_010455.5:133389197-133428394	15.056	8.93158	12.3215	45.2579	41.8051	33.8949	34.0981	25.7125	30.0627	24.988	32.9149	35.5861	19.6584	24.8336	23.2087	Fully EGA-ON genes
gene21462	ZNF148	NC_010455.5:134968773-135093828	0.18991	1.88411e-06	0.366588	6.29897	17.5928	9.98211	3.49383	5.84843	8.99969	7.93434	4.94694	9.53918	17.8006	19.2739	18.1734	Fully EGA-ON genes
gene21467	UMPS	NC_010455.5:135611856-135650656	3.82515	10.4193	6.46032	30.9505	25.8038	36.2595	11.6265	24.7283	28.236	65.176	54.1934	31.5534	29.7412	38.1136	27.5118	Fully EGA-ON genes
gene21503	CD86	NC_010455.5:138427561-138504314	0.292495	0.455807	0.236059	57.4857	31.8888	54.0286	12.1008	20.5909	67.8888	50.886	62.8499	29.3275	38.4788	91.0195	87.7331	Fully EGA-ON genes
gene21531	COX17	NC_010455.5:140584285-140594636	7.40961	4.29621	35.3126	156.026	257.648	154.47	126.728	157.006	146.117	653.644	633.147	620.006	713.793	761.905	933.492	Fully EGA-ON genes
gene21669	CMSS1	NC_010455.5:158798779-159192153	3.41436e-05	1.92207	1.69327	13.45	4.94412	32.3521	11.7147	30.0192	23.9679	53.849	67.5946	38.7775	29.9518	32.9428	25.3541	Fully EGA-ON genes
gene21678	LOC102162930	NC_010455.5:160308092-160311832	92.0983	152.914	115.275	372.063	595.939	537.3	363.755	254.111	258.724	58.7376	37.5308	57.2299	237.891	223.528	247.589	Fully EGA-ON genes
gene21823	MRPL39	NC_010455.5:189148710-189166302	2.0856	1.96002	2.82492	15.1792	12.5109	5.45166	4.05241	9.00934	7.77047	42.2159	59.1032	22.0442	60.0117	67.0115	59.6529	Fully EGA-ON genes
gene21828	ATP5J	NC_010455.5:189281428-189327501	11.228	32.3703	19.7074	91.1524	95.5759	57.2981	84.1289	86.1009	49.1434	315.923	410.281	514.951	555.676	613.554	673.725	Fully EGA-ON genes
gene21830	APP	NC_010455.5:189434853-189716120	0.0428271	0.036214	0.125328	5.38955	8.31603	4.31571	3.89306	2.57398	4.77878	15.1658	12.786	6.44609	5.88118	5.99221	2.49691	Fully EGA-ON genes
gene22008	NDUFV3	NC_010455.5:206111336-206123987	0	0.0722534	1.83801	3.02045	8.74373	11.3075	11.7835	1.90977	0.262816	27.0003	35.9078	69.9683	19.2009	28.2285	28.1345	Fully EGA-ON genes
gene22076	CKS2	NC_010456.5:904761-956388	6.85227	6.24831	7.56407	112.55	98.9071	60.7148	48.9462	55.1244	49.4565	3400.87	3940.3	3242.39	5473.87	5866.1	6623.67	Fully EGA-ON genes
gene22171	DPYSL2	NC_010456.5:10428597-10546513	0.96143	1.67037	1.51497	5.43693	5.2337	5.63175	3.15969	3.82323	5.01281	8.77884	8.17382	12.5447	5.90813	6.42697	4.37691	Fully EGA-ON genes
gene22241	FBXO8	NC_010456.5:15878666-15933154	3.3571	4.2905	2.92438	34.6788	28.3652	28.1994	11.0198	16.2657	21.3574	164.035	165.224	64.4565	29.6972	20.5319	38.2841	Fully EGA-ON genes
gene2228	RPL35	NC_010443.5:265637265-265642278	0	0	0.574388	11.8031	10.4624	6.03925	4.91611	5.11565	4.81403	501.024	660.499	683.082	355.918	320.832	340.476	Fully EGA-ON genes
gene22353	GTF2H3	NC_010456.5:29335638-29622221	1.44614	0.049308	0.0857645	22.4791	31.4072	24.0261	5.14285	16.7183	17.4103	37.8336	41.484	22.8497	27.5418	32.345	31.8331	Fully EGA-ON genes
gene22356	TMED2	NC_010456.5:29335638-29622221	1.37083	0.979208	1.19414	24.006	20.675	22.0756	19.2583	19.0413	18.6625	53.5793	52.3454	34.4917	30.8281	30.8855	24.6399	Fully EGA-ON genes
gene22380	RSRC2	NC_010456.5:30154917-30467686	12.2911	20.2068	20.1367	120.432	123.581	132.33	88.7043	63.8046	90.3253	65.5708	48.9331	23.7848	83.4778	68.4604	75.5424	Fully EGA-ON genes
gene2247	ZBTB43	NC_010443.5:267391539-267415171	1.4027	0.603494	1.79482	8.2991	12.0294	15.518	8.58301	7.46071	10.4571	20.5803	10.6992	7.55139	8.12875	7.99614	5.37325	Fully EGA-ON genes
gene22499	ALDH2	NC_010456.5:39885905-39933113	0.264016	1.89411	0.920244	106.642	22.7746	30.9974	12.8612	24.8709	42.6952	97.263	112.725	56.9152	37.7938	34.3033	31.4122	Fully EGA-ON genes
gene22509	COX6A1	NC_010456.5:40408599-40410810	19.908	39.1793	27.1238	408.092	480.934	372.06	256.151	353.364	312.471	1187.21	1436.64	1730.91	1479.7	1589.8	1946.54	Fully EGA-ON genes
gene22510	TRIAP1	NC_010456.5:40411956-40425306	91.0708	82.8351	67.2973	252.553	355.542	263.926	222.598	229.278	196.241	336.502	323.298	277.545	270.525	259.1	265.513	Fully EGA-ON genes
gene22516	LOC102166523	NC_010456.5:40481238-40521998	4.44148e-08	5.41606e-07	0	6.22582	5.26779	4.46107	5.53922	1.71967	3.43619	0.897625	0.792762	2.38985	1.12571	1.38332	1.5653	Fully EGA-ON genes
gene22522	ACADS	NC_010456.5:40642809-40656922	7.06075	1.11316	0.0623049	9.5773	12.4117	19.8908	14.9961	6.77513	12.8926	0	2.92574	1.79467	1.04449	0.656721	0.81454	Fully EGA-ON genes
gene22531	TCHP	NC_010456.5:41062136-41077644	0.309041	2.68552	1.59293	5.25147	9.85623	9.96947	3.07171	7.7987	6.42518	6.08033	10.1018	18.9232	4.41087	5.55503	4.31826	Fully EGA-ON genes
gene2256	RPL12	NC_010443.5:267961397-268008833	2.61307	0.618322	0	10.8941	7.51153	3.6067	2.6196	9.81196	14.4394	154.545	204.347	167.293	187.465	203.122	171.09	Fully EGA-ON genes
gene22616	UQCR10	NC_010456.5:46747653-46870444	6.57552	20.5408	7.47068	58.7124	67.3157	30.145	80.336	91.2853	58.1605	246.01	359.692	514.062	318.295	352.983	474.901	Fully EGA-ON genes
gene22654	DRG1	NC_010456.5:48126806-48153103	3.56532	7.93911	6.01377	41.7792	32.8114	18.7186	24.0832	68.8653	72.5992	66.5014	88.2608	53.6817	36.5407	38.1985	32.56	Fully EGA-ON genes
gene22690	SNRPD3	NC_010456.5:49585176-49598015	45.6835	63.6565	77.9667	632.578	892.034	686.032	293.992	474.818	371.315	984.756	1231.95	1153.08	1016.24	1010.15	1064.1	Fully EGA-ON genes
gene22751	DGCR2	NC_010456.5:50831091-50935603	1.4096	2.6271	0.89823	3.17331	4.81858	8.22118	6.64672	3.14615	1.40097	4.08163	7.91742	2.0023	2.46486	2.2451	2.42552	Fully EGA-ON genes
gene2281	C1H9orf16	NC_010443.5:268609974-268642105	0	0.632665	0.428636	9.45472	12.4781	1.40166	4.92938	7.27762	1.45601	21.6155	52.1582	45.1636	73.8373	83.7229	44.9588	Fully EGA-ON genes
gene22819	TOMM20	NC_010456.5:56113086-56127686	0.292963	0.497561	0.257301	65.2925	56.9931	64.6446	25.3	56.8235	57.2209	118.627	174.666	137.683	121.29	111.741	102.032	Fully EGA-ON genes
gene22949	HNRNPH3	NC_010456.5:71442849-71651341	8.27809	15.945	6.46863	56.2075	31.4758	36.3925	29.8107	52.6788	48.3534	129.559	126.77	106.265	38.3106	47.4817	46.4177	Fully EGA-ON genes
gene2300	SET	NC_010443.5:268894280-269167167	1.42321	3.93728	6.30098	41.0871	76.0232	47.7582	72.478	140.11	114.263	123.839	128.095	94.7596	81.6154	100.01	69.2919	Fully EGA-ON genes
gene23035	MYOZ1	NC_010456.5:76445108-76473409	0	3.53895	6.50748	15.2934	13.6159	11.8801	22.6342	26.147	20.5412	3.83542	7.07629	4.59551	2.10764	3.71463	1.38436	Fully EGA-ON genes
gene2305	TBC1D13	NC_010443.5:268894280-269167167	0.0397538	3.82624	1.09103	12.2119	3.42628	5.22512	7.46787	6.29166	5.02683	11.5449	11.8085	8.64639	8.15526	7.94007	5.48553	Fully EGA-ON genes
gene23055	SAMD8	NC_010456.5:77602870-77737657	2.04163e-08	5.96638e-06	1.85904e-07	4.30418	8.45271	3.68277	4.19074	1.3753	4.35267	4.66947	3.61516	1.99624	9.63985	16.8178	14.2279	Fully EGA-ON genes
gene23056	VDAC2	NC_010456.5:77751950-77782570	2.51184	2.27435	0.572862	28.1874	29.5457	12.0954	22.8974	35.2968	43.3815	69.8798	73.574	42.5911	48.3008	42.1708	27.522	Fully EGA-ON genes
gene23100	GHITM	NC_010456.5:85385577-85401680	0.125102	1.64332	2.18527	35.3304	32.3785	28.3627	11.0096	24.0354	24.0053	466.716	487.262	236.565	140.022	183.245	117.757	Fully EGA-ON genes
gene23149	VSTM4	NC_010456.5:89650739-89739263	0	0	0	2.91532	3.05315	9.47375	2.98735	5.83923	7.99448	1.22101	1.88994	2.11165	3.85465	2.20069	2.88615	Fully EGA-ON genes
gene23212	CSTF2T	NC_010456.5:97558530-98793080	0.0125781	0.00978305	0	9.81274	5.81428	3.54233	2.08352	4.81868	7.28242	5.63647	5.32081	3.30281	3.82084	3.63374	3.74063	Fully EGA-ON genes
gene23277	CEP55	NC_010456.5:104957255-104980690	1.96297	3.43478	1.32466	17.0831	6.8929	4.49627	13.9279	13.0842	11.664	4.25711	7.76276	11.9036	19.4858	25.0793	27.7787	Fully EGA-ON genes
gene2330	PTGES	NC_010443.5:269911784-269924481	0.198456	0	0.314392	14.5155	1.50098	13.0086	2.29755	6.65025	6.12934	111.956	130.858	114.087	155.081	193.884	91.1778	Fully EGA-ON genes
gene23343	MMS19	NC_010456.5:108853037-108943217	0.0726528	0.151926	0.0770664	8.48898	5.86534	2.91898	5.92479	7.0452	7.42092	1.97187	1.26413	0.816308	0.606256	1.30906	0.729086	Fully EGA-ON genes
gene23412	DPCD	NC_010456.5:112287700-112747452	0.112817	0	0.144109	7.06281	5.33034	2.33879	7.76004	9.48315	13.373	62.3557	81.251	46.9133	49.3546	48.4535	34.8126	Fully EGA-ON genes
gene23454	USMG5	NC_010456.5:114304491-114393845	1.40488	2.12346	6.33189	59.4474	57.7986	19.4862	31.7113	86.0746	45.6949	487.485	628.272	821.171	659.548	645.574	1016.52	Fully EGA-ON genes
gene23456	PDCD11	NC_010456.5:114304491-114393845	0.0184387	0.223494	1.87157	15.1902	7.89002	4.98701	4.03938	4.66818	7.47278	19.7081	15.1372	6.35717	5.35562	4.73431	4.65132	Fully EGA-ON genes
gene2348	EXOSC2	NC_010443.5:270748515-270906708	3.36749	0	3.51062	28.1511	13.1461	6.15122	12.9939	15.7479	14.7228	28.7807	40.0504	25.4444	15.6374	22.3363	9.87682	Fully EGA-ON genes
gene23500	SHOC2	NC_010456.5:121271823-121444144	0	0	0.0222794	10.2091	3.91059	5.10768	4.12068	2.50125	3.40756	9.52371	4.95725	4.2637	16.3524	15.5927	14.9912	Fully EGA-ON genes
gene23576	SFXN4	NC_010456.5:129007208-129075798	1.71247	0.0432835	0.50627	5.03516	12.9445	0.0492341	3.86683	7.6073	11.2423	18.0112	22.7397	13.8127	29.2506	44.5595	25.4022	Fully EGA-ON genes
gene23634	EEF1AKMT2	NC_010456.5:134001687-134155069	1.49332	2.67079	5.1856	5.73336	11.7413	6.86312	8.56021	12.671	9.08049	11.1889	22.3342	12.7113	29.4832	24.7904	30.7537	Fully EGA-ON genes
gene23820	LOC100512195	NC_010457.5:17217583-17919273	0.572272	0.444424	1.52725	11.4145	18.6891	10.6325	11.6133	11.3541	20.5231	13.5658	21.0592	14.0952	119.336	102.68	120.414	Fully EGA-ON genes
gene2389	SURF6	NC_010443.5:272949235-272955674	0.542465	1.23949	0.944553	5.06256	12.2537	8.36066	13.1797	3.06347	0.564899	3.93871	10.9095	6.64512	4.67986	8.74187	5.9804	Fully EGA-ON genes
gene2392	RPL7A	NC_010443.5:272956118-272965636	19.1268	24.2013	23.3309	347.155	392.103	368.291	209.612	334.026	337.662	1120.3	1163.06	974.512	461.753	414.525	365.329	Fully EGA-ON genes
gene24045	UBXN8	NC_010457.5:54342574-54367610	5.40123	2.17117	4.82574	63.4111	61.6348	64.1781	40.9478	52.9695	53.6765	64.9035	66.2888	52.1675	44.9198	51.0242	55.0146	Fully EGA-ON genes
gene24055	SARAF	NC_010457.5:54933989-54953086	2.38268	3.1637	3.16431	12.2864	7.48971	7.56256	6.082	7.45296	4.28328	34.0844	48.3842	42.774	33.0977	27.7291	25.5844	Fully EGA-ON genes
gene24078	AMMECR1L	NC_010457.5:59453069-59476526	3.06926	6.82791	8.91947	22.4571	28.1793	15.981	7.205	13.6988	13.1466	14.0911	14.4264	7.63472	11.4793	8.97307	9.21677	Fully EGA-ON genes
gene24189	SPC25	NC_010457.5:75283896-75371332	3.67637	6.86611	3.18504	17.8665	8.03373	19.7441	19.126	20.1414	29.4308	22.0519	34.2245	20.4199	54.409	64.9874	70.6127	Fully EGA-ON genes
gene24246	CIR1	NC_010457.5:80338316-80375729	8.74971	12.0646	7.88225	67.53	25.3535	23.5258	14.584	24.0792	29.0345	59.3876	83.1576	72.0289	42.0319	39.751	43.0072	Fully EGA-ON genes
gene2430	PSMD13	NC_010444.4:55107-68854	60.4418	47.4871	25.1676	541.764	625.83	618.124	228.626	412.391	500.364	405.844	398.328	239.876	94.3941	100.09	83.4618	Fully EGA-ON genes
gene24417	NDUFB3	NC_010457.5:104747834-104759137	0.459688	0.522292	0.237291	85.4396	92.779	38.9472	23.8934	84.0099	55.0619	132.52	222.692	137.639	177.499	237.013	217.3	Fully EGA-ON genes
gene24462	EEF1B2	NC_010457.5:109451900-109455529	22.107	28.7523	16.2712	647.851	844.179	738.17	251.316	502.987	519.938	703.672	847.691	578.786	269.888	240.291	227.635	Fully EGA-ON genes
gene24498	RPE	NC_010457.5:112723317-112916663	3.05603	7.12184	0.889326	26.0929	49.5702	24.6159	12.2262	27.2081	23.1679	24.2644	26.2281	24.5538	16.828	24.4658	20.9513	Fully EGA-ON genes
gene24550	PNKD	NC_010457.5:120345540-120411648	33.4742	12.1528	17.3368	99.5542	232.341	101.339	120.671	174.687	129.868	218.569	316.713	348.341	227.21	236.536	195.975	Fully EGA-ON genes
gene24581	ZFAND2B	NC_010457.5:121243115-121254353	0.0878327	0	0.27573	11.9504	3.99307	1.35275	3.2346	4.54381	3.44943	11.4885	9.02547	5.16687	7.77828	3.90102	4.26194	Fully EGA-ON genes
gene24587	TUBA4A	NC_010457.5:121290148-121294764	0.809587	0	0	1.89903	8.06575	10.7695	6.33673	6.96095	7.16483	37.8216	18.4726	0.413362	3.24263	5.62836	6.29196	Fully EGA-ON genes
gene2469	RPLP2	NC_010444.4:507890-509818	0	0	0	11.5093	13.5351	10.7555	9.26989	9.40442	6.90429	1258.86	2148.08	2294.89	684.187	592.553	537.445	Fully EGA-ON genes
gene24699	PTMA	NC_010457.5:132353762-132361442	60.4083	86.3433	59.5631	1117.31	989.472	1051.22	996.044	1168.44	847.782	5463.58	9056.92	6890.82	637.154	639.932	665.874	Fully EGA-ON genes
gene24713	EIF4E2	NC_010457.5:133060053-133092624	8.16981	12.0246	10.6773	40.1141	16.1209	18.5984	18.2378	47.2895	31.008	502.002	565.973	368.187	253.704	273.703	182.265	Fully EGA-ON genes
gene24715	GIGYF2	NC_010457.5:133180637-133313307	0.682238	0.0326286	1.19512	3.83738	3.22767	4.6656	3.77532	8.74012	7.67763	13.9128	7.69086	4.41885	9.32118	9.12913	8.70088	Fully EGA-ON genes
gene24752	COPS8	NC_010457.5:136828221-136838058	86.4132	93.6539	64.6017	317.131	300.331	260.314	254.73	232.103	231.153	164.215	173.534	100.025	94.9215	84.7718	63.4294	Fully EGA-ON genes
gene24797	COPS9	NC_010457.5:139260470-139264252	7.83928	2.96079	0.493241	104.455	126.667	70.9525	42.2346	102.959	81.3814	361.655	599.557	539.042	446.142	444.204	476.444	Fully EGA-ON genes
gene24961	RPL37	NC_010458.4:25800882-25803526	18.5319	7.68985	13.8743	348.551	419.359	278.713	158.429	251.757	416.057	1011.46	1219.23	1425.15	711.607	566.657	755.292	Fully EGA-ON genes
gene25130	SREK1	NC_010458.4:44578530-44621898	14.7198	16.6204	12.9451	74.2784	57.6109	61.6672	33.7127	37.2949	41.9986	89.5746	114.441	87.3021	36.0522	39.3084	34.5928	Fully EGA-ON genes
gene25153	GTF2H2	NC_010458.4:47658014-47710452	1.08394	5.38285	7.86586	13.8668	10.9088	12.5577	11.4839	15.8236	21.8738	20.8538	23.5023	9.08559	18.0176	18.0809	14.4158	Fully EGA-ON genes
gene25186	STC2	NC_010458.4:50989541-51001412	0.184063	0	0	26.5766	1.23632	0	17.8161	6.5593	5.57233	9.3172	21.7033	16.3064	1.16328	3.78241	0.223016	Fully EGA-ON genes
gene25193	ATP6V0E1	NC_010458.4:51225718-51260712	4.03263	8.04398	6.56423	171.776	245.905	172.602	335.812	301.976	269.482	525.293	665.8	634.595	1049.16	997.401	937.674	Fully EGA-ON genes
gene25370	FASTKD3	NC_010458.4:74245213-74279528	9.60783e-141	8.60856e-112	0.140801	20.8449	7.29759	32.4617	5.85196	10.661	18.0279	17.5257	18.8346	8.00932	19.7301	17.7984	15.767	Fully EGA-ON genes
gene25467	FRG1	NC_010459.5:5780846-5800503	14.6929	54.4945	22.8117	147.557	266.956	152.496	109.204	136.129	138.359	142.016	155.362	136.686	148.139	139.529	133.21	Fully EGA-ON genes
gene25471	TRIML2	NC_010459.5:7307540-7354901	0.170604	1.2088	3.89519	5.38166	15.0903	4.78163	8.22221	6.77803	10.6559	11.8146	7.2359	5.8845	5.1673	3.20972	6.53862	Fully EGA-ON genes
gene25507	VDAC3	NC_010459.5:11255707-11615663	32.4963	55.9387	39.4123	132.23	110.098	165.405	69.0524	171.382	170.041	120.172	175.95	110.038	97.9654	94.9814	78.1246	Fully EGA-ON genes
gene25581	NDUFAF5	NC_010459.5:22480343-22508804	0	0	0.154548	131.562	87.6071	44.7582	42.6112	60.9269	80.0156	109.478	137.089	98.1767	104.675	103.365	75.2065	Fully EGA-ON genes
gene25607	POLR3F	NC_010459.5:26719338-26737635	0.0300489	0	0.0636574	8.00822	8.34306	5.29394	4.88281	12.461	14.1697	23.1456	18.2473	12.0464	20.6542	20.8806	15.7972	Fully EGA-ON genes
gene25618	NAA20	NC_010459.5:27807250-28679231	1.90442	6.04148	4.29773	31.0574	56.9585	25.276	24.5508	55.1228	41.7743	118.826	150.365	117.99	128.571	149.826	134.628	Fully EGA-ON genes
gene2565	NDUFS8	NC_010444.4:4863294-4867392	0	0	0.697854	15.0499	5.58434	9.10799	4.84471	5.15665	8.31997	49.5854	134.503	192.589	163.721	110.047	74.2466	Fully EGA-ON genes
gene25695	PTPRA	NC_010459.5:32638493-32797110	0.38755	4.18832	2.72157	6.05319	12.5388	16.4783	4.62551	8.6664	9.89562	10.7628	9.46792	7.14408	17.9924	15.9037	26.4871	Fully EGA-ON genes
gene25704	NOP56	NC_010459.5:32952101-32965396	98.8337	138.925	101.851	422.206	506.304	435.528	444.726	525.34	481.287	943.04	849.684	515.021	206.793	219.741	188.483	Fully EGA-ON genes
gene25729	PSMF1	NC_010459.5:34117870-34205318	11.241	15.662	11.0053	57.1564	39.3938	22.0855	44.6152	41.5356	46.0621	73.8244	134.483	102.184	55.9087	53.3703	30.992	Fully EGA-ON genes
gene25777	PDRG1	NC_010459.5:35558372-35616067	16.1109	33.3066	39.873	196.291	184.411	181.258	104.191	124.52	136.91	274.875	263.738	119.77	56.7679	63.766	39.1377	Fully EGA-ON genes
gene25848	ERGIC3	NC_010459.5:38880536-38945936	0.785625	1.24819	4.70398	8.13001	4.36669	4.6062	6.61722	6.07158	9.92921	41.3432	40.9809	38.5987	33.0354	33.3685	23.2299	Fully EGA-ON genes
gene25854	ROMO1	NC_010459.5:39000658-39064803	0	0	0	7.4019	15.7188	3.72232	2.27738	12.9346	3.18879	102.682	154.41	181.366	97.4574	106.646	94.1155	Fully EGA-ON genes
gene25866	TGIF2	NC_010459.5:39840648-39868780	1.16381	1.2919	2.88375	11.226	13.9878	6.6327	8.97514	6.76994	7.6593	14.0066	11.1704	10.2681	7.55526	8.21534	6.03279	Fully EGA-ON genes
gene25880	RPN2	NC_010459.5:40322363-40378866	1.44301	14.3537	15.2829	61.0877	53.3692	35.3431	35.7945	57.9057	64.4334	37.6442	35.0725	28.167	21.1345	21.8207	15.5936	Fully EGA-ON genes
gene26017	SLC35C2	NC_010459.5:48512441-48525161	0	2.0564	3.54883	8.35224	0.0030059	11.2018	3.97451	3.74695	3.15604	7.76287	10.2064	7.09127	8.02649	5.27716	2.97248	Fully EGA-ON genes
gene26048	DDX27	NC_010459.5:50903246-50923484	9.00165	11.5003	6.34138	102.76	153.271	157.169	63.791	130.417	146.888	221.287	199.236	81.5413	20.1212	22.6538	21.7473	Fully EGA-ON genes
gene26064	SNAI1	NC_010459.5:51513579-51552827	0	1.60529e-10	0	551.683	482.585	392.12	615.85	177.995	216.585	455.621	416.119	264.09	13.0336	21.3676	10.8413	Fully EGA-ON genes
gene26082	DPM1	NC_010459.5:52239358-52377066	36.1951	69.1763	44.6788	146.642	205.469	233.136	98.2544	173.25	189.467	167.74	174.39	131.858	124.368	151.617	148.669	Fully EGA-ON genes
gene26098	TSHZ2	NC_010459.5:53473772-54559978	0.566856	0.776832	2.52348	12.1398	1.02804	6.85768	15.8066	8.15166	11.1092	9.45285	7.38189	12.945	5.34224	1.98929	3.63842	Fully EGA-ON genes
gene26154	ATP5E	NC_010459.5:58985419-59185078	0.0489445	0.757134	1.56654	80.1103	155.106	55.7179	51.4433	132.803	78.0979	310.011	422.791	525.936	583.332	629.967	531.78	Fully EGA-ON genes
gene26185	RPS21	NC_010459.5:61763605-61764823	0	6.95412	0	99.7537	54.2657	47.0328	34.2417	91.0824	109.294	408.823	621.794	726.8	391.221	412.143	332.792	Fully EGA-ON genes
gene262	SGK1	NC_010443.5:29617014-29753619	0.170365	0.0879659	0.150765	27.124	38.8723	11.7359	33.3985	15.1884	49.3384	260.791	132.537	118.367	11.0906	13.2995	14.165	Fully EGA-ON genes
gene2628	B4GAT1	NC_010444.4:6043497-6053672	0	0	0	8.89741	13.3193	10.2292	12.1142	6.534	7.74162	1.48475	2.10863	2.56773	0.0658229	4.10313e-31	4.88216e-91	Fully EGA-ON genes
gene26397	SSBP1	NC_010460.4:8084291-8167983	16.4555	10.9648	8.98699	56.6912	51.0925	68.3419	30.2585	72.1582	55.2959	215.102	284.996	202.251	169.68	173.037	142.141	Fully EGA-ON genes
gene26408	MRPS33	NC_010460.4:8883438-8894473	12.8766	21.4735	16.6851	32.3202	66.117	59.9366	64.2571	91.5373	84.4281	54.2444	73.9689	91.7254	47.5407	48.4536	47.7186	Fully EGA-ON genes
gene26429	LOC102162486	NC_010460.4:10239773-10333227	4.34626	6.57875	1.8515	21.5827	14.5274	14.5251	15.3641	18.1251	14.369	22.6434	19.2686	15.2267	15.1856	12.7575	10.9926	Fully EGA-ON genes
gene26459	MTPN	NC_010460.4:13329738-13416910	75.2249	74.0844	81.8998	294.776	262.741	216.103	110.076	173.032	166.309	144.91	114.982	99.9666	48.8953	51.4418	38.2591	Fully EGA-ON genes
gene26471	C18H7orf49	NC_010460.4:14127723-14265504	0	0.373172	1.17548	16.3521	1.89031	6.8352	12.2544	3.82122	4.8167	5.23178	4.15855	1.06747	6.32202	4.28117	4.91074	Fully EGA-ON genes
gene26515	CPA1	NC_010460.4:18466563-18482099	2.26327	0.622873	3.22371	0.355474	7.89035	6.66947	4.71953	7.32395	9.12427	1.41052	2.49765	1.56961	1.5594	0.347241	1.30573	Fully EGA-ON genes
gene26684	KBTBD2	NC_010460.4:40604457-40744176	2.06906	1.62416	3.4095	7.63883	9.08839	12.2548	4.89634	6.96621	6.54232	18.1064	7.89545	5.84943	32.3912	32.7874	28.1658	Fully EGA-ON genes
gene26761	HNRNPA2B1	NC_010460.4:46205163-46250309	40.0378	35.5873	29.3528	506.216	525.529	673.842	258.604	302.287	377.172	872.194	684.768	397.161	259.257	295.557	229.399	Fully EGA-ON genes
gene26792	HUS1	NC_010460.4:48522913-48539267	59.744	130.191	115.629	335.013	578.423	385.429	335.076	385.17	367.727	190.98	217.885	200.736	285.178	379.107	271.576	Fully EGA-ON genes
gene26819	LOC100739791	NC_010460.4:50450511-50463100	0	0	0	2.52225	3.9101	1.01524	3.05291	8.87581	4.2404	333.542	606.295	556.068	107.845	148.934	142.296	Fully EGA-ON genes
gene26865	MPLKIP	NC_010460.4:54283314-54285823	0	0.0581679	0	9.41415	29.148	11.1292	11.3783	6.93577	9.20653	12.0485	21.4106	15.7008	20.9453	22.4919	28.5199	Fully EGA-ON genes
gene2689	MRPL49	NC_010444.4:7029796-7072811	14.3562	4.28045	10.0867	217.825	108.919	85.4205	61.9856	87.3175	84.8172	208.956	176.751	132.078	23.5762	34.4389	16.5049	Fully EGA-ON genes
gene270	RPS12	NC_010443.5:30920803-30923392	0.423798	0	0.43462	72.2982	45.7444	24.7298	16.2271	76.2363	70.4429	302.444	358.447	337.28	219.013	336.944	193.664	Fully EGA-ON genes
gene2702	ARL2	NC_010444.4:7142458-7167024	1.8691	14.3633	11.6654	58.5039	41.416	30.3413	32.4348	16.3841	16.5189	27.8468	71.0062	59.379	18.459	19.3276	9.43426	Fully EGA-ON genes
gene27063	EIF2S3	NC_010461.5:20088207-20162881	2.18387	3.91049	1.86243	26.2761	14.614	19.3598	5.64657	14.1245	11.395	86.459	100.204	40.962	61.4444	65.9688	57.1893	Fully EGA-ON genes
gene2725	PRDX5	NC_010444.4:7798671-7801955	13.8971	8.44163	5.72038	60.7354	123.11	82.6929	68.4359	88.3921	80.4653	61.9804	128.945	152.901	112.104	103.127	95.5963	Fully EGA-ON genes
gene27277	TIMM17B	NC_010461.5:42970585-42981732	0.81676	7.60738	0.98611	32.1801	18.0511	10.8015	14.2037	10.7715	9.73933	93.3888	140.54	147.797	87.8076	85.1707	47.1128	Fully EGA-ON genes
gene2735	FKBP2	NC_010444.4:7868224-7871184	0	0	0	7.2482	2.16333	7.02455	8.31871	10.9307	8.06383	17.4124	33.1852	49.1417	46.2826	32.1672	33.1185	Fully EGA-ON genes
gene2745	LOC100522725	NC_010444.4:8087876-8103323	276.982	281.741	294.381	522.8	779.745	549.014	1189.77	855.661	779.882	1049.68	1973.68	2796.81	1992.47	1772.73	1857.48	Fully EGA-ON genes
gene27451	RPS4X	NC_010461.5:58149301-58162517	1.00329e-06	0.212397	0.292017	35.005	7.64569	20.3655	5.02815	24.3677	22.1581	291.675	310.4	216.997	231.543	229.09	257.181	Fully EGA-ON genes
gene27598	GLA	NC_010461.5:83024581-83032273	50.3227	65.929	76.8523	207.85	238.805	217.993	201.575	176.104	160.73	297.591	305.515	188.234	112.616	82.7253	93.3568	Fully EGA-ON genes
gene27642	TMSB15B	NC_010461.5:84815564-84875040	1.79032	2.15686	1.23955	31.0762	21.8932	29.4495	17.5576	30.6623	16.7332	19.5588	16.8198	18.7021	83.1953	70.458	125.283	Fully EGA-ON genes
gene27748	RPL39	NC_010461.5:98178147-98184212	0.997602	0.37475	1.01172	31.3275	42.2522	19.2766	15.2061	28.6604	18.7184	596.564	670.394	780.635	749.194	661.849	982.257	Fully EGA-ON genes
gene2775	SLC3A2	NC_010444.4:8892070-8919070	0.296849	0.184493	1.85665	2.87321	8.52416	16.4528	19.7578	11.089	11.0434	6.07871	4.42975	5.16922	2.25309	1.84026	1.68509	Fully EGA-ON genes
gene2779	NXF1	NC_010444.4:8968658-9008631	15.5338	12.4722	18.4756	34.9374	99.2382	57.6789	25.933	40.3401	45.0759	61.9323	48.2848	33.948	24.0891	29.6928	21.1843	Fully EGA-ON genes
gene27817	RBMX2	NC_010461.5:106880911-106890391	11.2891	13.0037	10.2758	45.8022	61.6122	34.6853	51.4148	48.6994	44.9885	79.1583	126.783	150.815	76.902	66.9851	139.212	Fully EGA-ON genes
gene2783	POLR2G	NC_010444.4:8968658-9008631	1.68869	0.186427	1.01905	56.3184	43.6794	59.0018	23.2866	45.1215	51.016	111.205	148.125	158.577	91.7074	79.6465	82.4363	Fully EGA-ON genes
gene27991	NSDHL	NC_010461.5:123906129-123921935	15.2393	18.2691	28.0297	79.1659	124.571	86.3884	97.8787	266.654	166.898	374.694	526.681	298.667	67.963	30.5599	37.6432	Fully EGA-ON genes
gene28019	SSR4	NC_010461.5:124528641-124541635	14.8816	22.7083	26.3615	93.7832	98.1994	71.79	156.029	177.704	158.95	256.972	401.931	451.059	252.838	245.72	203.308	Fully EGA-ON genes
gene28045	UBL4A	NC_010461.5:125007120-125014651	0	0	1.59515	5.93109	4.05989	9.16033	7.59737	5.61164	5.76755	5.10194	5.83824	13.3664	17.7186	7.94308	8.44506	Fully EGA-ON genes
gene2860	PRPF19	NC_010444.4:10851557-10862649	0.231782	0	2.07465	7.76587	5.27682	4.49455	6.18687	5.34016	4.37543	0.516649	12.5792	3.05691	2.16214	3.69627	1.17766	Fully EGA-ON genes
gene2882	LOC110259711	NC_010444.4:11439118-11539081	136.499	111.894	124.856	527.4	602.114	469.828	297.89	361.538	206.632	944.195	1125.36	920.879	2225.5	2321.23	2051.86	Fully EGA-ON genes
gene2986	SLC43A3	NC_010444.4:13490912-13514547	0.726162	8.40433	0.255744	24.0174	5.26044	11.9888	13.143	21.0461	42.0646	70.767	43.2683	16.6161	13.4024	18.3244	14.042	Fully EGA-ON genes
gene3086	PEX16	NC_010444.4:16555044-16560777	0	0	0	13.5804	37.4733	44.1276	13.511	20.6223	17.5995	40.7	71.5434	54.1355	18.8933	22.9543	9.81586	Fully EGA-ON genes
gene3260	SERGEF	NC_010444.4:41114173-41356043	0.00989145	4.29011	0.0325535	3.0957	7.24682	14.4557	3.64779	6.94446	3.77097	4.7635	6.55549	4.88345	4.04852	2.95679	4.09506	Fully EGA-ON genes
gene3570	NDUFA13	NC_010444.4:58401541-58410414	0	0.186821	0	33.1832	20.8628	20.1102	16.3592	41.2569	37.1833	244.433	257.407	231.212	285.083	338.861	248.386	Fully EGA-ON genes
gene3590	COPE	NC_010444.4:58930770-58972692	1.33883	0.0348234	63.1206	182.328	128.475	74.548	58.8163	80.361	72.324	177.337	247.122	272.105	81.1574	86.7119	61.2787	Fully EGA-ON genes
gene3600	C2H19orf60	NC_010444.4:59234324-59237261	0	0	0	36.4468	1.21691	3.9169	6.41488	10.1864	9.53663	19.2053	73.6389	42.0546	55.2242	71.8178	37.4611	Fully EGA-ON genes
gene3602	UBA52	NC_010444.4:59238801-59241512	10.969	22.3385	20.01	417.973	327.086	268.602	223.579	325.903	339.152	702.816	983.712	985.438	657.387	609.372	614.72	Fully EGA-ON genes
gene3612	LSM4	NC_010444.4:59499559-59513258	46.0558	59.6894	46.7191	193.053	224.79	86.8223	73.6847	82.2942	99.8594	88.1601	128.297	100.252	49.8869	51.7276	32.8191	Fully EGA-ON genes
gene3629	CCDC124	NC_010444.4:59821556-59831561	3.09367	0	2.74826	20.1822	13.1153	2.16632	14.4979	17.3488	17.6908	60.9835	110.527	78.8431	41.3029	66.5795	27.8621	Fully EGA-ON genes
gene3631	RPL18A	NC_010444.4:59892787-59926504	0	0.156809	0	92.2719	48.4953	27.944	33.4037	31.2468	29.6602	2021.12	3713.86	3010.64	1827.71	1480.67	1344.74	Fully EGA-ON genes
gene3668	MED26	NC_010444.4:60984232-61035661	0	0	0	11.6141	11.1794	10.4649	8.74413	4.21159	4.91449	7.72028	8.95275	7.48245	13.8314	14.0458	14.8033	Fully EGA-ON genes
gene3796	TECR	NC_010444.4:64718864-64753811	0.0914266	2.94329	7.5612	3.88606	29.7737	24.5573	24.527	36.0525	24.758	23.4617	26.2779	24.1061	82.2308	25.1852	18.1399	Fully EGA-ON genes
gene3814	RLN3	NC_010444.4:65149882-65173306	0	0.0618673	0	6.60795	14.4447	0	7.16883	4.80366	1.96093	6.58749	3.07313	2.62569	2.54953	6.34407	2.11712	Fully EGA-ON genes
gene3841	FARSA	NC_010444.4:66105392-66138989	2.86839	1.62216	1.59925	9.54614	9.67907	7.13121	6.70056	7.61734	7.84762	19.5321	23.3466	15.0199	5.69705	7.48073	3.41748	Fully EGA-ON genes
gene3973	UBL5	NC_010444.4:68692993-68708012	5.69829	1.93081	4.88151	1.7764	6.62681	105.325	27.0427	26.036	20.5865	1291.65	1426.05	2399.56	971.136	1140.31	1848.48	Fully EGA-ON genes
gene3974	PIN1	NC_010444.4:68715897-68729471	3.95913	0.0934099	0.252239	19.6293	78.4765	66.3273	52.4465	26.4511	23.043	19.7672	19.2184	18.5259	2.81807	2.12855	3.32468	Fully EGA-ON genes
gene40	MPC1	NC_010443.5:2541474-2552864	13.5884	21.245	18.9016	87.0686	78.3783	36.1579	71.7938	70.7454	78.1586	84.0549	93.8157	135.632	118.431	115.924	88.1385	Fully EGA-ON genes
gene4036	ELOF1	NC_010444.4:70175552-70199926	2.12757	3.08383	4.82525	66.7999	52.9878	60.6575	47.7871	81.8514	74.6713	304.781	287.634	234.722	31.0491	43.577	23.0972	Fully EGA-ON genes
gene4065	NDUFA7	NC_010444.4:70953705-70998054	1.7996	0.824454	0.371365	36.94	32.6813	25.1125	12.782	32.2096	30.1214	73.1174	137.417	209.066	71.9709	88.5887	93.144	Fully EGA-ON genes
gene4071	CCL25	NC_010444.4:71175065-71207046	0	0	0	4.90076e-09	18.6149	9.61174	8.573	3.47966	4.21512	0.932834	1.20365	2.25751	1.1118	0.653297	1.10554	Fully EGA-ON genes
gene4090	PET100	NC_010444.4:71470437-71530468	0	0	0	74.2815	82.0973	45.2868	8.14237	14.4003	112.641	173.105	279.552	358.771	202.446	197.581	208.53	Fully EGA-ON genes
gene4129	ALKBH7	NC_010444.4:72702076-72703924	5.94549	0.322892	1.67044	104.617	149.511	96.8785	108.632	84.5597	80.1021	162.458	203.222	236.832	295.359	228.099	138.516	Fully EGA-ON genes
gene4141	DUS3L	NC_010444.4:73197613-73204979	5.57662e-06	5.90769e-10	2.08326	4.27182	3.68575	21.3168	11.8098	3.0906	7.80138	21.0897	30.701	10.6616	11.4104	12.7186	7.06212	Fully EGA-ON genes
gene4146	RPL36	NC_010444.4:73286905-73288512	0	0	0	33.0367	21.3501	25.3265	9.77044	16.0362	34.1922	842.329	1115.86	1404.87	547.661	501.696	534.025	Fully EGA-ON genes
gene4235	SLC39A3	NC_010444.4:75879080-75917537	0.80806	0.634122	1.55348	4.22763	5.42351	6.28904	6.78366	5.01152	4.87937	4.61012	9.47683	8.07617	4.17279	3.81134	3.14231	Fully EGA-ON genes
gene4280	RPS15	NC_010444.4:76982805-77047332	0.479905	0	0.487737	52.6927	15.4531	10.0767	11.4015	25.0845	36.8813	1465.95	2033.59	2071.72	1063	999.58	1000.57	Fully EGA-ON genes
gene4283	NDUFS7	NC_010444.4:77080310-77087141	0.716778	0.558121	0.750571	43.587	70.4884	47.0738	19.3089	56.168	60.7231	72.5105	152.125	135.487	72.1556	75.2132	40.9575	Fully EGA-ON genes
gene4291	ATP5D	NC_010444.4:77216428-77249322	7.52746e-22	2.35008e-39	9.82589e-36	1.27907e-20	3.48512	14.5124	7.27759	2.95184	11.2916	4.79263	8.12167e-13	2.06025e-121	0.838804	0.801969	0.390016	Fully EGA-ON genes
gene4388	TMED9	NC_010444.4:80364531-80368434	0.138482	0	0.218039	35.9703	44.1498	35.9704	80.817	53.6139	70.2972	26.2974	20.5968	15.015	2.5544	3.11794	1.08877	Fully EGA-ON genes
gene4458	NSA2	NC_010444.4:83694420-83851232	3.56157	4.35195	4.7433	40.6974	41.2557	27.779	17.43	25.643	17.865	174.663	185.213	161.436	127.549	133.762	167.089	Fully EGA-ON genes
gene4469	LOC106509481	NC_010444.4:84899900-85235827	1.33546	2.44442	4.90525	1.80463	7.64025	18.3713	9.68174	6.35644	7.22347	0.496033	1.21017	0.963902	0.69844	0.84384	0.599169	Fully EGA-ON genes
gene4550	TMEM161B	NC_010444.4:95625443-95700704	0.446218	3.41717	0.944672	8.85957	1.548	6.08408	3.79016	3.01454	5.10235	3.16394	1.71211	3.15347	5.88345	7.95285	4.92306	Fully EGA-ON genes
gene456	RNGTT	NC_010443.5:56852863-57062010	4.21403	2.17728	4.78448	13.8088	14.9225	9.33062	7.86872	7.51773	7.5738	7.46612	6.20682	5.04077	14.2516	16.8065	13.9411	Fully EGA-ON genes
gene4651	STARD4	NC_010444.4:115910381-116278588	0.0341336	3.18733e-162	7.55212e-55	17.7941	8.78684	2.10847	0.398404	19.4398	4.31014	29.0807	38.948	21.3883	71.1529	41.8328	69.9395	Fully EGA-ON genes
gene4805	LOC106509563	NC_010444.4:135074152-135119914	20.0438	21.4812	34.9502	103.107	18.2577	73.3684	122.523	108.634	82.2714	51.036	75.431	81.9733	39.866	38.5334	50.4198	Fully EGA-ON genes
gene4823	SKP1	NC_010444.4:136458771-136476364	81.223	82.4742	87.3087	319.512	390.616	242.098	267.45	283.741	205.035	461.815	453.003	510.617	734.399	757.079	661.007	Fully EGA-ON genes
gene4826	UBE2B	NC_010444.4:136652763-136667213	8.0044	3.50415	3.17268	33.8726	40.8936	34.0865	14.9356	19.6122	23.3735	41.0972	36.7388	45.2112	46.9914	56.2692	51.34	Fully EGA-ON genes
gene4906	PAIP2	NC_010444.4:141237416-141286618	8.05432	10.8458	20.1666	59.9739	114.339	60.9617	29.6373	60.7248	49.7419	139.803	181.392	185.117	141.373	126.86	132.64	Fully EGA-ON genes
gene494	NDUFAF4	NC_010443.5:64034398-64460008	91.0421	98.0116	94.5919	393.586	351.694	327.072	166.428	287.555	314.664	309.351	362.32	246.6	233.3	216.983	234.034	Fully EGA-ON genes
gene4946	HARS	NC_010444.4:142387562-142401232	0.199967	0.0385925	6.46047	33.8278	14.6983	36.8159	6.63853	13.628	23.3134	37.0485	55.6252	30.1956	17.968	15.0783	16.4483	Fully EGA-ON genes
gene5097	RBM22	NC_010444.4:151663181-151672401	1.89321	3.62082	2.52759	17.6286	12.5739	18.9671	5.10795	10.8037	14.8861	176.823	154.847	85.3211	26.2221	19.6243	16.8243	Fully EGA-ON genes
gene5196	LOC100520556	NC_010445.4:4441880-4448524	0	0	0	6.54896	4.54633	19.293	7.13437	4.77759	5.42099	0.760209	2.2447	2.43269	1.90237	3.2957	2.85753	Fully EGA-ON genes
gene5230	NPTX2	NC_010445.4:5720685-5758635	0	0.261513	0	10.6116	10.4099	6.11519	4.96494	6.50923	2.5937	8.56098	8.4291	11.4333	15.6978	14.2626	21.4174	Fully EGA-ON genes
gene5244	BUD31	NC_010445.4:6355248-6374180	24.116	25.3385	17.4369	87.0616	95.4398	67.241	58.917	69.7895	54.8681	469.717	553.016	527.284	464.507	489.104	435.449	Fully EGA-ON genes
gene5255	ZNF789	NC_010445.4:6442314-6481680	2.09429	2.53098	2.04343	14.1156	2.63618	22.5729	8.82498	12.0994	10.6023	6.33676	11.5782	11.116	13.5223	11.4445	9.56318	Fully EGA-ON genes
gene5302	ZKSCAN1	NC_010445.4:7920639-7959483	1.11659e-58	1.94764	5.745	16.8879	39.6576	4.38994	28.6988	17.2961	16.432	57.9025	51.0247	31.9793	16.7491	17.7218	15.3679	Fully EGA-ON genes
gene5316	LAMTOR4	NC_010445.4:8035403-8175848	1.3126	0.269684	0.945622	4.24114	3.45993	3.19517	6.35395	3.85546	5.83683	4.30113	12.7712	17.7906	44.3736	36.0324	34.8881	Fully EGA-ON genes
gene5325	MEPCE	NC_010445.4:8305773-8378351	3.96907	3.3222	4.71758	23.839	13.5576	15.3473	25.5869	18.4827	18.7671	39.5398	27.909	40.8489	52.9409	45.5003	33.728	Fully EGA-ON genes
gene5338	MOSPD3	NC_010445.4:8468048-8638338	11.5501	9.83868	7.28517	30.5148	31.9928	43.2138	37.9821	14.5815	14.1993	13.4149	19.4301	47.0689	7.02072	5.36616	0.103768	Fully EGA-ON genes
gene5365	AP1S1	NC_010445.4:8856163-8887806	20.5834	43.4192	18.5741	51.2009	106.867	45.2241	123.527	82.0845	97.696	24.6646	37.5147	32.4782	17.0111	16.9678	10.1505	Fully EGA-ON genes
gene5395	ZP3	NC_010445.4:9928821-9944924	23.7523	43.6078	38.6974	194.446	238.03	304.783	120.753	148.039	154.025	63.2064	37.3559	105.683	21.8837	21.3439	14.8265	Fully EGA-ON genes
gene5401	MDH2	NC_010445.4:10120120-10212612	23.399	66.9672	44.1024	420.796	517.85	456.514	302.689	240.439	291.811	139.433	184.16	121.57	49.2231	38.766	27.56	Fully EGA-ON genes
gene546	C1H6orf203	NC_010443.5:73162329-73224663	11.6854	6.30271	1.14051	49.7774	70.6798	31.954	35.6378	46.3024	59.889	49.8185	85.0683	43.7277	55.2875	74.8463	55.3823	Fully EGA-ON genes
gene5562	TMEM219	NC_010445.4:18124627-18178062	1.00367	9.91472	3.24803	20.0374	14.3304	18.7455	40.0555	24.5477	34.9253	13.4425	10.2931	7.87858	5.71097	12.6891	10.4521	Fully EGA-ON genes
gene5571	ALDOA	NC_010445.4:18224651-18260167	0.252573	5.05371	0.0872356	82.39	10.4168	54.8427	25.2699	43.9472	40.0486	118.328	104.361	96.2349	98.2648	97.348	46.479	Fully EGA-ON genes
gene5628	NDUFAB1	NC_010445.4:22619457-22631575	0.407658	1.09322	4.42855	58.1802	48.2762	21.854	65.8458	111.759	70.6636	51.5818	174.861	128.421	118.443	82.629	74.5501	Fully EGA-ON genes
gene5692	RPS15A	NC_010445.4:26775831-26878511	0	0	0	8.20753	14.5597	10.0969	2.91504	9.51839	7.80193	341.963	371.889	430.821	323.217	376.764	434.286	Fully EGA-ON genes
gene5764	TMEM186	NC_010445.4:33857048-33895527	0	1.92545	0.216673	14.494	11.6706	6.56866	8.86648	6.26825	4.13197	21.3068	16.8481	18.5394	8.81946	7.53986	7.18227	Fully EGA-ON genes
gene5854	CLDN6	NC_010445.4:39168505-39172631	0.386705	0.634619	0.257252	17.9359	7.10009	30.2548	15.4755	27.6997	61.4023	400.254	306.722	112.251	23.2823	20.5112	10.3751	Fully EGA-ON genes
gene5864	ELOB	NC_010445.4:39293828-39298192	0	0.000865283	0	14.606	11.0461	5.45414	5.53706	7.41079	2.70176	54.1815	123.793	214.039	272.928	304.136	186.377	Fully EGA-ON genes
gene5911	RPS2	NC_010445.4:39996178-40016702	0.0767226	0.167236	0.227068	18.2078	24.2292	8.52703	48.4181	15.1584	11.0717	15.8357	35.6538	49.166	26.651	27.7766	37.6123	Fully EGA-ON genes
gene5967	FAM173A	NC_010445.4:41025891-41064315	0.552095	0.144674	0.194905	7.6657	0	18.8146	6.43666	7.30191	5.27716	3.93824	5.84064	11.8816	28.0066	16.6429	17.4269	Fully EGA-ON genes
gene6021	BICD2	NC_010445.4:42393269-42456821	0.0478905	0.23508	0	9.75091	2.41126	6.14202	3.34509	3.90658	3.15698	2.557	2.97955	3.84133	14.1527	18.4255	11.5277	Fully EGA-ON genes
gene6154	RPL31	NC_010445.4:53289992-53295387	0	0.286758	0.387669	26.5475	7.41058	9.94401	5.70815	10.9113	16.0482	541.564	575.779	736.523	787.91	878.906	833.023	Fully EGA-ON genes
gene6233	PTCD3	NC_010445.4:58575174-58750441	2.62704	0.292747	0.570992	11.631	14.7825	17.8756	4.49736	8.49018	12.031	22.8328	18.143	9.75702	11.7689	12.7491	13.1914	Fully EGA-ON genes
gene6290	AUP1	NC_010445.4:68520047-68523076	4.09725	5.14601	3.91737	37.3527	9.53986	39.3753	15.9408	21.3696	18.3244	15.3545	28.4918	29.9276	17.5007	17.2015	5.16042	Fully EGA-ON genes
gene6312	BOLA3	NC_010445.4:68852114-69188256	0.149752	5.85085	2.45904e-279	33.3966	18.5538	25.3973	71.9886	54.7719	37.2287	20.8977	18.6123	41.4707	42.7332	39.3563	45.5329	Fully EGA-ON genes
gene6319	DUSP11	NC_010445.4:69206057-69525854	2.59847	1.85485	2.01518	11.4865	9.1618	13.9419	3.26165	9.97535	7.48068	144.532	145.078	104.283	123.441	125.279	141.983	Fully EGA-ON genes
gene6355	PCYOX1	NC_010445.4:72198721-72223605	0.311249	2.24166	0.0493116	6.30778	7.23556	8.86123	15.459	7.48583	7.74574	4.17505	3.75859	2.10463	7.71719	6.93635	5.41943	Fully EGA-ON genes
gene6362	SNRNP27	NC_010445.4:72556126-72566023	8.45139	7.26563	8.3251	30.6699	42.4111	17.6092	19.6768	21.3099	16.3957	102.145	169.334	160.594	216.141	185.745	174.185	Fully EGA-ON genes
gene6478	LOC100514282	NC_010445.4:85810907-85989455	0	0.120637	3.68483e-290	16.2583	55.3327	32.0122	12.9984	16.2098	36.0205	20.8459	31.9293	26.2288	59.1815	106.177	69.9994	Fully EGA-ON genes
gene6480	RPS27A	NC_010445.4:85989608-85992257	0.41523	1.59038	0.214644	162.461	124.85	98.2831	36.419	129.899	110.098	1104.17	1353.37	1025.05	684.422	819.909	623.169	Fully EGA-ON genes
gene6525	EPCAM	NC_010445.4:93169799-93185221	16.0029	10.3965	11.8151	55.7663	104.273	77.9627	75.8132	73.5342	71.2412	19.7432	11.3425	19.9767	59.3223	62.6768	63.5738	Fully EGA-ON genes
gene6531	MCFD2	NC_010445.4:93620920-93633830	8.01782	7.57741	12.5068	40.36	3.72302	14.7435	15.1388	36.911	38.8237	69.4747	47.3846	26.4358	55.003	58.5521	32.1215	Fully EGA-ON genes
gene6701	KRTCAP3	NC_010445.4:111718580-111720245	0	0	1.49479	9.82884	11.6107	9.36638	12.2192	3.81023	1.8184	0.239759	2.49408	8.97508	6.63104	4.32624	4.0168	Fully EGA-ON genes
gene6771	SF3B6	NC_010445.4:114361726-114715087	5.32992	11.341	11.3078	102.143	116.075	87.1688	49.4632	71.3093	68.5745	268.593	459.138	312.888	382.362	427.109	396.659	Fully EGA-ON genes
gene6916	RPL8	NC_010446.5:136104-138651	3.02463	4.32672	3.93558	676.29	555.669	589.521	243.626	528.339	584.632	1776.26	2335.59	1828.93	696.915	737.551	386.947	Fully EGA-ON genes
gene6953	LOC100525869	NC_010446.5:606509-608991	7.68449	0.600416	5.54877	26.1015	17.775	27.2036	32.3332	12.0837	2.61146	12.3348	47.6115	52.7584	48.8975	40.7977	27.5387	Fully EGA-ON genes
gene6956	EXOSC4	NC_010446.5:618309-621932	0	0.427915	1.30529e-06	12.4753	5.49495	20.8217	10.8381	12.6736	12.1874	95.5475	200.055	142.854	53.9745	62.0627	37.7087	Fully EGA-ON genes
gene6973	TSTA3	NC_010446.5:950946-955865	0.353889	0.20605	0.184443	7.32051	2.75469	11.93	18.6383	12.7001	7.33265	3.72756	5.27129	10.5656	13.8193	20.3397	9.6386	Fully EGA-ON genes
gene6976	EEF1D	NC_010446.5:969531-982251	6.45876	0.550228	1.47594	34.2229	34.3764	49.8646	20.0284	33.3096	34.0858	108.252	173.684	134.335	38.3521	35.9036	21.3134	Fully EGA-ON genes
gene7099	NDUFB9	NC_010446.5:15105304-15317350	5.11626	7.57444	7.05837	90.8806	58.3042	49.9541	72.712	127.027	101.497	443.402	660.987	564.733	588.388	720.236	662.488	Fully EGA-ON genes
gene7115	C4H8orf76	NC_010446.5:16137176-16161853	12.2539	34.8477	20.1486	170.371	227.28	198.927	87.7558	126.148	168.237	78.4443	71.8167	50.9051	49.6096	56.0548	49.7717	Fully EGA-ON genes
gene7163	EIF3H	NC_010446.5:21955025-22053683	112.151	86.8358	106.603	355.675	324.764	334.114	154.029	308.547	294.482	423.749	430.394	255.292	249.643	257.951	261.342	Fully EGA-ON genes
gene7222	DCAF13	NC_010446.5:33672866-33741305	21.1455	23.0019	26.1917	150.148	161.638	103.181	38.4503	78.8094	91.9538	188.333	201.084	90.1334	97.3656	121.709	118.137	Fully EGA-ON genes
gene7256	POLR2K	NC_010446.5:36743466-36852646	1.53025	0.315103	1.26522	15.9175	28.2863	26.4056	36.2334	52.6231	22.191	1235.08	1543.02	1387.83	1613.47	1844.1	2277.91	Fully EGA-ON genes
gene7259	COX6C	NC_010446.5:37074618-37821159	14.5795	8.91236	23.786	279.564	261.991	190.589	137.925	217.675	166.241	479.08	585.576	549.096	967.616	898.146	1130.42	Fully EGA-ON genes
gene7274	RPL30	NC_010446.5:38702219-38720420	6.62765	7.15675	13.9709	66.3532	43.5721	24.7277	31.8441	84.9654	46.8302	723.652	862.035	757.266	729.442	808.961	931.068	Fully EGA-ON genes
gene7361	CA3	NC_010446.5:51227484-51237861	0	0	0	4.53196	10.5749	13.9833	4.17065	6.28868	10.4221	13.4967	13.4994	21.7758	6.19039	10.691	10.1156	Fully EGA-ON genes
gene7365	C4H8orf59	NC_010446.5:51468984-51512788	0	0.55834	5.78648	16.8669	17.455	11.8361	10.5964	27.4632	17.7681	109.311	131.549	121.5	84.3497	103.535	142.613	Fully EGA-ON genes
gene7382	FABP5	NC_010446.5:55277830-55282585	0.172383	8.54398	3.56678	74.3226	293.441	140.174	74.3457	241.894	248.564	830.466	749.818	839.929	367.849	559.481	566.8	Fully EGA-ON genes
gene742	RPL17	NC_010443.5:99033783-99048515	0.715509	0.158407	1.20389	144.19	231.452	78.749	96.1351	190.72	232.169	342.897	483.424	362.219	323.006	368.238	285.243	Fully EGA-ON genes
gene7423	ELOC	NC_010446.5:61628303-62032300	19.0064	16.2666	16.8112	44.4278	83.3862	58.8251	42.0708	53.9931	45.807	46.577	67.7236	73.9033	40.4677	39.858	44.177	Fully EGA-ON genes
gene7598	LOC102162289	NC_010446.5:82033916-82232520	11.4881	22.996	12.5629	70.4051	48.8914	22.1574	53.1759	61.5377	60.5995	168.261	159.976	358.914	329.243	322.992	341.706	Fully EGA-ON genes
gene7622	POU2F1	NC_010446.5:83494265-83776465	5.11434	3.47617	2.13978	4.01644	20.7205	1.96854	17.1134	11.3211	10.561	38.0085	27.8503	28.6813	9.30863	14.5081	9.62409	Fully EGA-ON genes
gene7653	LOC100518120	NC_010446.5:87194305-87246779	0	0	2.07216	9.60011	28.1922	11.4902	20.2555	9.77186	16.6048	2.98345	17.0029	18.2166	8.45338	13.8437	18.7696	Fully EGA-ON genes
gene7742	F11R	NC_010446.5:89425100-89447889	85.5974	67.2734	64.4325	178.218	239.023	241.802	240.796	265.444	307.018	88.2302	81.547	83.0616	39.9244	40.6873	28.4299	Fully EGA-ON genes
gene7871	MRPL24	NC_010446.5:93352996-93357805	0	3.78247	0.811546	28.7749	21.2905	15.6946	7.8383	11.623	14.6951	25.1833	29.1169	33.4889	25.6444	28.0522	24.1768	Fully EGA-ON genes
gene7878	GPATCH4	NC_010446.5:93486355-93492837	6.43702	13.1619	11.3718	50.6294	19.7192	36.2668	30.787	48.8853	41.5739	92.1758	106.88	68.7159	20.3346	27.352	19.8446	Fully EGA-ON genes
gene7896	SLC25A44	NC_010446.5:93837003-93857305	30.983	40.1315	42.1357	123.008	81.4167	149.955	56.6062	103.931	81.5146	80.589	51.2927	35.9037	19.6959	22.5755	11.229	Fully EGA-ON genes
gene7901	LAMTOR2	NC_010446.5:93972111-93975561	0	0.139722	0	6.85709	7.9068	5.96105	5.91186	15.54	7.31484	85.3203	115.193	137.182	156.709	216.013	146.16	Fully EGA-ON genes
gene7903	SSR2	NC_010446.5:94010723-94026257	3.72954	2.35048	2.91409	27.4603	19.5981	14.9883	28.6059	39.388	43.4624	51.7033	58.0532	61.9053	53.5462	51.7995	54.7101	Fully EGA-ON genes
gene7908	KIAA0907	NC_010446.5:94098210-94116662	0.654369	0.286317	1.92371	14.1799	6.39942	7.26344	11.3532	13.1538	22.468	6.78748	12.5715	8.38454	8.65766	10.1647	9.30218	Fully EGA-ON genes
gene7974	RPS27	NC_010446.5:95697868-95699481	1.28474	0	0	145.109	208.958	109.253	107.673	332.536	360.467	775.479	1013.66	1130.17	1017.19	1095.54	1137.61	Fully EGA-ON genes
gene7992	S100A16	NC_010446.5:96030929-96038602	0	0.302911	0.102882	9.73954	8.30884	6.0722	6.27644	8.60338	4.32419	16.6875	18.4391	23.915	5.57334	7.10548	4.3427	Fully EGA-ON genes
gene804	PPIB	NC_010443.5:107886662-107897561	0.418333	13.7182	16.3237	184.552	91.6314	114.143	76.5103	80.9402	87.0432	163.573	214.069	139.062	285.092	260.18	158.419	Fully EGA-ON genes
gene8100	MTMR11	NC_010446.5:99115173-99122809	0	2.56224	2.30868	52.0647	63.8542	15.4344	24.9888	14.7216	30.429	45.7802	50.9575	29.5414	19.5928	26.4354	13.2743	Fully EGA-ON genes
gene8139	RBM8A	NC_010446.5:99408421-99415346	10.13	6.93748	7.0435	41.9151	43.4168	31.7848	23.8862	27.587	22.2312	333.151	461.956	386.797	195.692	196.162	184.202	Fully EGA-ON genes
gene8190	WARS2	NC_010446.5:101588509-101881347	2.44113	0.703099	2.60898	18.1083	12.2261	15.0843	6.30997	12.1807	5.36318	99.8109	118.757	77.7207	35.2672	47.5946	33.7578	Fully EGA-ON genes
gene8246	BCAS2	NC_010446.5:105992557-106003160	5.212	11.7162	11.4714	303.249	529.253	451.122	352.477	365.667	315.89	865.469	1030.99	703.893	435.289	438.614	483.985	Fully EGA-ON genes
gene8478	RPL5	NC_010446.5:124359785-124367612	51.6362	44.0186	47.3368	132.043	110.189	97.6869	74.9395	220.404	152.838	834.51	843.291	608.755	386.764	355.094	384.566	Fully EGA-ON genes
gene8535	LMO4	NC_010446.5:128881111-128910996	1.76945	2.38565	4.73716	13.131	43.9128	7.48723	30.812	9.98685	36.4298	53.7937	35.1401	13.8104	16.6093	17.7538	18.0904	Fully EGA-ON genes
gene8614	CDPF1	NC_010447.5:3114409-3295842	7.9529	6.73758	1.74087	36.2553	25.6205	20.7002	27.1982	24.4271	20.5613	25.9531	33.3496	36.6923	23.2151	17.3145	13.3338	Fully EGA-ON genes
gene8633	LOC102161421	NC_010447.5:4219475-4222502	0	0	0	0.833261	16.6073	9.23015	13.7136	12.5687	11.6782	2.67828	2.38927	2.63303	1.36985	1.35842	1.13506	Fully EGA-ON genes
gene8741	RPL3	NC_010447.5:8922696-8929768	8.0593	8.48057	22.2314	178.899	177.214	128.462	104.769	208.221	340.306	453.17	357.324	225.323	87.6223	102.047	83.3775	Fully EGA-ON genes
gene8772	POLR2F	NC_010447.5:9836167-9917732	1.48042	1.35877	1.22053	37.2393	32.2085	17.6409	24.6056	64.8416	47.2548	909.979	1441.12	1234.22	1013.53	1025.74	1087.67	Fully EGA-ON genes
gene8782	LGALS1	NC_010447.5:10149068-10154083	0.336725	0	0	29.8504	9.57433	12.2584	14.422	19.6076	32.7731	849.128	1192.51	1139.75	466.107	449.417	309.977	Fully EGA-ON genes
gene880	PIGBOS1	NC_010443.5:116289846-116522515	0.591565	4.0841	1.53853	32.7526	52.9694	45.2835	35.3129	48.3318	35.8609	71.348	61.4656	78.1671	74.2443	78.2523	62.6172	Fully EGA-ON genes
gene8810	EIF3D	NC_010447.5:11213311-11229158	0.829963	1.53513	2.76764	18.3166	22.3298	18.0557	5.13854	13.957	13.0132	186.862	102.504	84.7099	41.3365	35.3418	33.9965	Fully EGA-ON genes
gene8812	TXN2	NC_010447.5:11264469-11363531	2.82594	1.45228	6.50098	19.8802	21.5513	7.59267	8.23253	12.9145	8.74995	41.2378	70.0577	45.1948	53.6141	60.1155	38.3038	Fully EGA-ON genes
gene8859	DDX23	NC_010447.5:14698028-14966745	0.310471	2.92539	1.26708	7.79029	9.38274	13.1333	14.3598	22.4908	24.302	31.6918	13.7347	9.47463	5.66607	10.0229	4.75232	Fully EGA-ON genes
gene8869	RHEBL1	NC_010447.5:15094397-15097785	43.5695	31.5816	41.0882	152.456	174.551	108.371	72.1547	102.927	103.683	1159.42	1138.87	798.524	480.873	624.787	476.201	Fully EGA-ON genes
gene8873	LOC100127131	NC_010447.5:15150228-15270117	196.197	246.098	296.127	423.047	653.681	728.981	739.023	824.311	1091.95	460.672	313.044	454.116	248.755	263.423	269.707	Fully EGA-ON genes
gene8874	TUBA1A	NC_010447.5:15150228-15270117	6.54054	5.60446	7.47312	206.677	277.063	186.114	131.274	150.067	173.399	600.221	278.075	197.767	110.838	70.674	64.1528	Fully EGA-ON genes
gene8889	BCDIN3D	NC_010447.5:15711238-15813029	1.22893e-10	3.38301e-12	0.0359093	9.87133	15.8487	32.4483	10.0741	20.0222	28.7392	30.6046	34.3285	9.8273	21.8726	20.6109	19.1283	Fully EGA-ON genes
gene892	ARPP19	NC_010443.5:119134317-119157169	34.6728	42.8364	33.936	133.836	131.473	92.0491	90.1159	71.0503	96.7386	163.778	201.395	206.384	171.438	173.713	140.37	Fully EGA-ON genes
gene8957	EIF4B	NC_010447.5:18266470-18298745	1.23827	3.88853	1.0191	6.28526	12.1404	13.406	8.07232	6.6166	8.34832	13.0903	11.9772	7.44923	9.92984	10.7697	11.7882	Fully EGA-ON genes
gene8978	PRR13	NC_010447.5:18660813-18665926	11.1303	13.7135	13.2598	79.686	67.8671	69.7942	43.3723	46.9673	76.6583	61.0455	95.6483	66.4826	72.5862	70.3176	63.3794	Fully EGA-ON genes
gene8979	PCBP2	NC_010447.5:18670123-18717209	17.546	14.1708	11.0521	37.335	67.0278	18.7153	65.3507	62.0187	76.6354	66.6634	65.2681	66.2961	72.8977	60.6525	60.1122	Fully EGA-ON genes
gene9105	CD63	NC_010447.5:21172274-21177239	3.08695	12.2286	6.62115	17.9491	90.1312	80.6879	95.5812	82.9769	104.509	67.074	73.0263	94.7101	131.198	101.125	105.351	Fully EGA-ON genes
gene9125	RPS26	NC_010447.5:21431655-21433691	0.531014	0.788874	0	189.76	201.355	87.4897	68.8406	184.131	175.743	912.697	1217.59	1206.79	775.604	825.452	833.805	Fully EGA-ON genes
gene9153	BAZ2A	NC_010447.5:21789039-21983559	4.90859	0.789512	4.7437	13.0462	6.10158	17.5683	9.94985	6.97638	5.60961	32.7261	24.9644	16.7455	13.1403	11.8289	10.1484	Fully EGA-ON genes
gene9154	ATP5B	NC_010447.5:21984749-21992393	1.00151	0.20412	1.29921	23.3313	10.3409	12.325	10.2179	23.7314	18.3646	427.429	334.522	164.676	215.784	211.637	184.836	Fully EGA-ON genes
gene9156	NACA	NC_010447.5:22043311-22197878	8.27626	5.89575	5.40672	108.42	93.207	66.5078	36.6545	112.279	80.7929	760.427	831.39	663.917	452.942	503.856	460.812	Fully EGA-ON genes
gene9201	TSFM	NC_010447.5:23059000-23087833	1.57442e-83	3.09414	6.69129e-81	73.7185	12.6607	35.0596	35.3981	33.3161	48.8877	26.3779	32.8849	7.13884	13.7582	12.2791	5.94844	Fully EGA-ON genes
gene9251	WIF1	NC_010447.5:29450441-29543913	21.7063	30.8312	21.4412	75.2993	64.4246	103.447	59.5035	59.9155	56.804	31.4547	24.8097	27.0357	62.5492	65.1798	53.8948	Fully EGA-ON genes
gene9367	PTHLH	NC_010447.5:45750967-45763421	0	0	0	6.6575	0	1.40431	10.3936	3.59078	3.81552	1.66292	3.61981	3.05165	4.25422	0.970203	1.9647	Fully EGA-ON genes
gene9415	LDHB	NC_010447.5:51810931-51831218	165.215	102.126	123.583	361.038	410.687	359.571	395.339	486.504	676.703	542.413	507.949	385.803	220.226	287.522	313.505	Fully EGA-ON genes
gene9420	PYROXD1	NC_010447.5:51953442-52133132	0	0	0	0.272182	12.5327	7.52689	0.817391	5.10207	7.42769	4.94187	0.762909	2.3446	3.22396	3.28963	1.99266	Fully EGA-ON genes
gene9428	AEBP2	NC_010447.5:53617361-53691487	0.196613	0.0153777	0.0862885	5.46335	9.97663	4.28007	3.65356	7.49216	13.1939	35.3352	35.9711	17.8963	23.3745	21.1272	23.6635	Fully EGA-ON genes
gene9511	MAGOHB	NC_010447.5:61425698-61434026	1.50757	1.20895	1.4859	5.05322	9.33472	2.24982	4.50045	11.9562	10.4152	164.556	198.858	162.843	67.3594	71.6127	71.0397	Fully EGA-ON genes
gene9563	SLC2A3	NC_010447.5:62963634-63041955	0.0148807	0	0	0.322521	20.38	4.63204	9.54435	10.4426	10.1263	14.4273	9.18233	7.9135	13.7758	10.6107	14.7175	Fully EGA-ON genes
gene9620	MRPL51	NC_010447.5:64115694-64369740	0	0.508475	2.41478	56.7736	51.8656	40.6759	19.7256	39.3619	36.3	106.371	115.001	116.785	174.966	212.804	181.169	Fully EGA-ON genes
gene9629	CD9	NC_010447.5:64420172-64460286	0.48423	0.250658	0.255333	27.9777	16.8178	26.5185	10.4044	17.4282	45.0945	111.833	98.5013	88.6229	67.6753	60.6403	48.696	Fully EGA-ON genes
gene9644	NDUFA9	NC_010447.5:65760077-65788703	5.06734	7.42149	0.310368	48.047	20.2886	18.4443	18.3706	41.7414	47.9725	71.496	64.5013	55.7536	29.1194	32.862	36.1443	Fully EGA-ON genes
gene9653	CCND2	NC_010447.5:66092482-66138172	0	0	0	29.5885	36.4929	28.1832	63.5194	23.9413	42.4161	123.696	180.231	170.02	77.0564	62.1745	26.216	Fully EGA-ON genes
gene9666	FOXM1	NC_010447.5:67239906-67263300	1.68516e-13	1.78909e-50	0.711312	5.42353	7.70405	6.22701	5.31845	3.21086	8.99801	8.53271	3.5286	7.38738	0.693323	3.84348	3.86248	Fully EGA-ON genes
gene9706	BID	NC_010447.5:69774056-70132969	0.0797101	0	0	413.68	331.649	267.464	150.596	284.162	336.314	527.778	570.288	334.478	124.571	133.588	81.6625	Fully EGA-ON genes
gene9777	ASB8	NC_010447.5:78525980-78685322	13.4997	3.88133	6.34274	31.3321	52.6984	41.3706	25.2772	34.2992	41.8995	28.73	20.934	10.6758	22.7562	27.2603	21.8988	Fully EGA-ON genes
gene9828	C5H12orf73	NC_010447.5:80504226-80539675	0.0332885	0.672383	1.43334	0.0196765	2.70967	6.61623	6.0251	4.24729	6.01519	1.76263	1.09551	2.95063	6.46359	5.75127	3.25333	Fully EGA-ON genes
gene9846	WASHC3	NC_010447.5:82155252-82259552	0.295764	0	0.103618	81.9222	24.5881	22.5179	21.8033	26.7015	32.4487	29.1148	46.996	58.8486	87.112	105.778	78.2284	Fully EGA-ON genes
gene986	SERF2	NC_010443.5:127765759-127767518	217.685	217.613	238.762	911.702	1314.52	939.814	1429.91	1508.54	1319.71	1835.32	2974.05	4116.6	3602.16	3014.74	2761.86	Fully EGA-ON genes
gene9973	C5H12orf29	NC_010447.5:94279473-94489643	2.07276	0.069252	1.54152	12.3624	33.5856	21.3513	3.58307	14.5373	18.7541	16.7155	15.8678	14.815	10.2801	14.2675	11.5392	Fully EGA-ON genes
gene9993	CCDC59	NC_010447.5:99358725-99364092	10.5282	21.1365	11.3975	84.4794	153.261	78.2511	117.366	180.163	229.03	225.074	252.495	191.934	172.592	193.597	197.17	Fully EGA-ON genes
MSTRG.102781	-	NC_010453.5:57238630-57436193	7.88339	3.01645	4.85211	7.01371	22.1075	9.08034	23.1215	25.3843	11.5106	8.40415	10.6004	14.7854	2.54236	0.958484	10.9086	Fully EGA-ON genes
MSTRG.103378	-	NC_010453.5:67019215-67060456	1.34038	2.58371	2.36329	11.2863	11.2104	4.80113	5.66141	8.812	9.56208	15.538	8.57829	6.44286	15.7228	14.7697	14.5624	Fully EGA-ON genes
MSTRG.104387	-	NC_010454.4:991617-994849	0.381517	0.212423	1.55298	10.4059	1.68609	6.28417	7.85574	1.43826	0.174053	6.00368	2.77255	7.64321	10.9179	12.2939	1.02273	Fully EGA-ON genes
MSTRG.104409	-	NC_010454.4:2055395-2090299	0	0	0	0.0126167	0	15.6551	1.4947	3.10259	3.50564	4.58859	6.68415	6.29602	7.34537	5.8394	6.5799	Fully EGA-ON genes
MSTRG.104707	-	NC_010454.4:3745714-3939054	0.120731	3.42648	1.28138	13.5306	21.2695	35.9679	33.0864	10.3109	7.14939	3.68402	13.9271	9.49834	3.38594	8.83031e-21	0.527392	Fully EGA-ON genes
MSTRG.104744	-	NC_010454.4:4800577-4808948	1.22402	2.20963	2.77055	69.586	70.0403	20.5559	86.9795	81.1527	164.218	1.50313	0.000864367	2.07735	0.454205	0.446419	4.88019e-13	Fully EGA-ON genes
MSTRG.105301	-	NC_010454.4:7727735-8204249	0	0	0	0	11.9277	15.164	1.38034	9.65026	12.4453	10.0337	23.85	11.8717	3.5764	3.57006	6.84666	Fully EGA-ON genes
MSTRG.105355	-	NC_010454.4:5770138-6106570	2.31872e-124	0.0472078	0.0670484	12.8079	4.80084	13.9678	5.05734	4.83207	6.24239	4.7913	8.9585	7.79432	3.06107	3.05894	2.55241	Fully EGA-ON genes
MSTRG.105414	-	NC_010454.4:12311292-12815937	0.255645	0.284424	1.99802e-10	20.1043	0.126072	3.63592	0.985756	2.90632	9.14496	8.8351	10.3097	7.84753	2.32167	3.05167	5.41752	Fully EGA-ON genes
MSTRG.105694	-	NC_010454.4:18426821-18448214	0	0.0398168	0	7.20086	3.52333	9.26316	4.6485	3.79095	1.77801	0.847453	0.0670332	1.59078	0.807123	0.885426	0.236012	Fully EGA-ON genes
MSTRG.105949	-	NC_010454.4:19892209-19908988	0	1.44022e-24	0.180808	40.4484	14.5667	8.00832	17.0159	27.0188	21.545	75.484	106.707	75.778	278.273	225.672	292.257	Fully EGA-ON genes
MSTRG.105964	-	NC_010454.4:20171067-20243299	2.01246e-05	0	1.8849	8.40978	8.92188	1.74119	5.60717	8.4481	17.3886	0.673824	1.7304	0.245093	1.10105	0.853454	1.63227	Fully EGA-ON genes
MSTRG.106016	-	NC_010454.4:21114441-21119115	0	0	0	3.77625	0	19.563	6.37295	1.69178	5.51913	8.18029	19.5071	16.6299	2.61182	4.23603	0.183293	Fully EGA-ON genes
MSTRG.108051	-	NC_010454.4:39662785-39724764	0.0436052	0.0302899	0	1.70447	7.80833	0.615349	2.65163	6.63281	8.27705	5.08806	5.23941	6.02199	3.97914	4.51515	6.08735	Fully EGA-ON genes
MSTRG.108650	-	NC_010454.4:51999467-52066687	0.576174	3.62207	1.83983	22.6961	17.6594	7.28397	23.259	30.1498	26.1084	12.0772	10.7461	10.7822	23.3144	16.1701	10.8625	Fully EGA-ON genes
MSTRG.108727	-	NC_010454.4:52285773-52418883	0	0.543493	0.270843	11.3336	1.07834	2.27217	7.05492	4.60168	9.4197	1.09066	3.15484	2.22172	2.35956	2.39381	1.40695	Fully EGA-ON genes
MSTRG.108737	-	NC_010454.4:52426514-52433231	0	0	0	6.48342	3.59175	5.82531	1.83181	4.3033	6.51374	6.71953	2.59183	1.7689	0.849079	8.66464e-05	0.272593	Fully EGA-ON genes
MSTRG.108776	-	NC_010454.4:52590396-52598549	0.506445	16.7548	9.56103	42.516	76.6058	36.6747	53.9574	28.25	24.3494	42.258	55.7018	41.885	35.5285	36.5013	29.9203	Fully EGA-ON genes
MSTRG.108784	-	NC_010454.4:52657586-52681217	1.98662	3.01121	1.17799	28.9879	3.60552	6.03753	15.798	7.40176	12.4804	2.67021	4.64072	7.62869	6.31174	5.56477	5.90666	Fully EGA-ON genes
MSTRG.109118	-	NC_010454.4:57972379-58168407	7.18469	1.77608	2.06984	39.5297	66.3044	45.0837	32.1862	35.3173	30.6052	21.5773	33.251	31.2301	21.7925	18.9534	15.8363	Fully EGA-ON genes
MSTRG.109251	-	NC_010454.4:56044905-56385107	0.14829	0	0	16.4957	17.4476	16.4033	13.8361	7.37349	5.69102	5.12987	4.24884	1.25497	10.9854	10.2976	7.67623	Fully EGA-ON genes
MSTRG.109442	-	NC_010454.4:61531112-61572217	1.17962	2.41409	0.491892	27.2983	8.88099	15.1479	13.9168	38.6621	28.955	23.7346	47.2775	37.0771	8.79816	7.85434	9.78021	Fully EGA-ON genes
MSTRG.111112	-	NC_010455.5:31141434-31156339	4.32437	0	1.16611	36.0588	89.8174	56.9577	48.8122	58.1876	82.4277	78.874	84.6824	43.4042	9.28979	13.3081	8.19524	Fully EGA-ON genes
MSTRG.111285	-	NC_010455.5:32845109-32988927	3.33887	3.78337	4.40409	14.468	20.6512	17.6643	12.4103	8.53063	5.99034	4.43884	3.4973	5.96693	1.90725	0.206362	1.2711	Fully EGA-ON genes
MSTRG.111310	-	NC_010455.5:33892556-33924178	0.0928209	0.117241	0	6.56705e-44	22.3529	9.1349	11.8967	8.29764	17.6766	0.870335	1.43911	0.000240146	8.0357e-29	0.0128914	0.697631	Fully EGA-ON genes
MSTRG.112997	-	NC_010455.5:66421471-66441978	0	0.0205752	0.598507	9.68305	11.3168	17.3013	6.9072	8.36388	5.75602	3.31404	1.28987	1.30102	2.8924	1.62073	1.89408	Fully EGA-ON genes
MSTRG.113287	-	NC_010455.5:66067622-66093986	3.14321e-26	3.44049e-17	1.83113e-24	24.6114	30.4503	71.2959	21.0331	22.0323	31.7312	4.40198	10.9792	2.4988	10.0442	4.94746	0.483169	Fully EGA-ON genes
MSTRG.11512	-	NC_010443.5:179697581-179717299	0.000162951	5.55354	1.17049e-16	67.9985	43.9548	46.695	163.635	45.4833	35.7547	23.2475	34.0047	44.8121	9.06001	12.1385	4.42243	Fully EGA-ON genes
MSTRG.116376	-	NC_010455.5:117283504-117442152	0.599825	0.383118	0.175258	12.5472	1.67034	11.9809	5.42081	4.69526	7.2325	0.324494	1.02068	1.2733	6.91861	3.50984	4.54348	Fully EGA-ON genes
MSTRG.116688	-	NC_010455.5:122141960-122148777	0.152638	1.13544	8.98285	34.8863	14.7221	37.8155	19.9269	23.6196	29.3589	4.76356	5.34177	11.0668	4.12565	5.90153	6.31986	Fully EGA-ON genes
MSTRG.116702	-	NC_010455.5:122094334-122112896	0.0114287	9.0062	0.00292291	0.275101	0.00294036	40.9913	48.5795	12.7067	11.7925	7.82976e-21	7.73993e-25	9.52514e-17	4.09465e-17	0.00174012	1.36515e-07	Fully EGA-ON genes
MSTRG.116786	-	NC_010455.5:122203487-122225371	5.94152	1.98837	1.73964e-17	13.8406	13.8402	5.17564	12.7247	7.97506	4.79101	3.9647	6.91102	8.59501	0.308251	1.58684e-18	0.161836	Fully EGA-ON genes
MSTRG.117332	-	NC_010455.5:123483241-123650050	0.932596	0.422242	1.51217	9.65188	17.841	7.33319	7.8674	5.74194	3.78085	11.2522	13.8313	17.8152	13.875	11.467	9.39896	Fully EGA-ON genes
MSTRG.117530	-	NC_010455.5:133774547-133937848	0.356579	5.72069	0	15.4291	22.4353	8.83859	12.7094	24.0377	21.537	20.5293	14.1102	13.0777	27.7062	44.1809	44.9171	Fully EGA-ON genes
MSTRG.117653	-	NC_010455.5:136509745-136933564	1.23581e-11	5.83431	6.57353	23.2758	8.38223	40.2143	22.5228	9.47734	8.88992	16.5081	17.4294	15.7628	13.5398	5.62887	13.2534	Fully EGA-ON genes
MSTRG.118070	-	NC_010455.5:144629672-145668320	3.07245	3.5548	8.69565	19.3326	14.0426	14.5257	16.3866	21.4668	19.2741	8.54088	7.58551	8.64875	10.7114	8.63827	9.36896	Fully EGA-ON genes
MSTRG.118925	-	NC_010455.5:162509047-162556675	4.06354	8.81966	8.01859	9.81058	83.0921	33.4895	21.0092	17.5984	34.7068	23.3159	13.5329	11.5797	16.3977	14.4575	13.9866	Fully EGA-ON genes
MSTRG.119744	-	NC_010455.5:173978997-174447518	32.2237	10.13	30.1069	73.2426	89.9932	120.508	87.7897	73.2372	58.0432	22.212	19.8321	41.1373	26.8078	22.0416	25.0499	Fully EGA-ON genes
MSTRG.120911	-	NC_010455.5:190353018-190413339	0	0	0	8.9039	5.06742	9.21201	11.6522	0.90767	4.01727	6.96744	4.64213	2.67816	2.29184	1.34347	2.46501	Fully EGA-ON genes
MSTRG.122256	-	NC_010455.5:200869160-200927004	6.72795e-99	16.2636	2.85366	55.686	27.6446	28.5988	37.2718	47.0382	51.5598	29.1078	31.9555	15.4105	5.1353	5.92716	4.33525	Fully EGA-ON genes
MSTRG.122503	-	NC_010455.5:206722590-206736038	0	0	0	12.8631	6.49335	0.823241	3.45392	6.04196	1.21881	0.988796	7.0007	8.41941	2.22636	2.36456e-13	3.83085e-55	Fully EGA-ON genes
MSTRG.123544	-	NC_010456.5:14747267-14806588	0.971515	0.291607	5.03152	6.49897	8.12401	17.0901	15.6724	8.76305	14.2612	0.487183	1.6443	5.5561	2.32386	2.74413	2.02122	Fully EGA-ON genes
MSTRG.12418	-	NC_010443.5:195848864-195855281	1.29164	2.53068	10.1234	6.58711	25.0482	23.408	7.45265	12.8516	13.7051	2.13855	0.912394	2.62314	2.53494	2.42064	1.61537	Fully EGA-ON genes
MSTRG.124978	-	NC_010456.5:30154917-30467686	14.7439	1.65183e-24	9.19789	24.7312	94.0212	58.7368	44.6096	37.5614	44.923	69.9484	91.4129	97.1272	78.0033	79.6355	97.2592	Fully EGA-ON genes
MSTRG.125253	-	NC_010456.5:38773395-38808261	2.52549	1.47888e-46	5.45182	15.6293	10.0608	7.94464	6.08506	6.39644	7.30176	2.59897	0.676772	0.0133274	0.245098	0.19819	0.341592	Fully EGA-ON genes
MSTRG.125426	-	NC_010456.5:35705900-36061831	0	0	0	0	0.106736	3.89015e-74	0.642584	0.407348	0.227886	0.223565	0.490804	0.94195	10.8927	3.37664	0.840324	Fully EGA-ON genes
MSTRG.125541	-	NC_010456.5:41357528-41382898	2.31359	7.86512	3.19145	39.4933	20.4526	12.9709	11.001	35.0022	23.8528	12.842	30.4171	14.3216	9.13133	7.87508	7.67652	Fully EGA-ON genes
MSTRG.125805	-	NC_010456.5:46548407-46571033	6.56014	19.0724	7.63547	14.0695	44.9218	70.4764	18.1211	21.8797	31.6897	24.0907	24.3262	20.0131	16.4365	12.749	12.9329	Fully EGA-ON genes
MSTRG.125817	-	NC_010456.5:46577326-46624237	15.0455	0.543272	25.1976	91.7109	62.1545	38.7249	25.0216	46.6428	58.8513	17.0909	8.25441	6.43849	7.94016	6.84904	7.00827	Fully EGA-ON genes
MSTRG.125955	-	NC_010456.5:47478377-47495988	0.128488	8.31338	4.03218	22.9214	21.8767	19.08	5.12297	20.8509	23.3238	0.0895172	0.0880341	0.274827	8.94817e-06	0.107022	0.28414	Fully EGA-ON genes
MSTRG.126862	-	NC_010456.5:60213791-60299779	11.4088	14.2413	14.3361	59.6411	55.2091	18.5599	40.3631	34.9036	33.6921	2.1656	2.49038	5.16123	1.68572	1.7116	2.61441	Fully EGA-ON genes
MSTRG.126990	-	NC_010456.5:60862723-61030142	0.285593	1.11959	4.25089	19.5682	9.29215	12.8505	11.606	16.4676	21.6001	26.0827	37.2402	21.7312	34.0704	41.8616	35.4258	Fully EGA-ON genes
MSTRG.127113	-	NC_010456.5:65686717-66291308	1.68978	0.518216	1.19151	19.1551	17.107	20.3802	16.6023	20.2239	24.4774	11.4491	8.93785	3.84286	0.0591383	0.783472	0.0644664	Fully EGA-ON genes
MSTRG.129115	-	NC_010456.5:106878308-107137469	8.6928	0.715969	3.89003	17.9101	37.1984	29.3008	23.906	19.7211	27.8719	6.53724	7.48576	5.38527	3.52975	1.83326	2.22686	Fully EGA-ON genes
MSTRG.129300	-	NC_010456.5:109483335-109569343	6.98261	1.30198	2.5872	37.3313	21.1563	29.8649	17.0124	14.3754	16.0446	15.3033	5.32531	4.0848	5.54166	7.23333	10.007	Fully EGA-ON genes
MSTRG.129660	-	NC_010456.5:113245485-113414177	0.087432	0	0	25.1422	5.63336	0.22487	6.43681	5.84631	5.87334	1.19963	5.62832	0.775351	1.38746e-44	2.99943e-59	2.86585e-36	Fully EGA-ON genes
MSTRG.129981	-	NC_010456.5:121271823-121444144	0.358496	1.22715	0	15.9228	3.78969	5.09239	9.26755	4.74306	10.4217	15.8339	16.3679	7.4231	18.6197	20.7595	23.6824	Fully EGA-ON genes
MSTRG.130496	-	NC_010456.5:128967644-129007168	1.29006	2.67742	0.585545	23.1268	20.9196	24.9629	11.5389	22.2535	28.046	1.82424	1.94835	11.2324	1.32967	0.641761	0.446447	Fully EGA-ON genes
MSTRG.13268	-	NC_010443.5:206496617-206566962	0.391393	0.712285	1.76769	14.6332	20.4494	13.6451	25.1675	23.8337	23.073	16.4891	10.7551	9.99633	12.5453	14.2636	12.9804	Fully EGA-ON genes
MSTRG.135729	-	NC_010457.5:75283896-75371332	45.0517	42.6399	43.0375	232.891	242.544	234.521	115.041	160.007	156.68	96.8966	107.626	102.162	149.809	175.3	163.615	Fully EGA-ON genes
MSTRG.135820	-	NC_010457.5:66254235-66699647	18.8234	3.34849	4.11955	27.4513	41.5326	14.9673	12.8931	10.8106	18.5364	3.20452	4.2368	4.23146	14.4065	7.81006	10.3037	Fully EGA-ON genes
MSTRG.136368	-	NC_010457.5:82061380-82139073	0	0.267002	0.150683	6.2841	7.33248	5.25212	4.24746	3.94018	2.07069	6.41233	3.93437	7.41253	8.7123	1.72727	4.53813	Fully EGA-ON genes
MSTRG.138471	-	NC_010457.5:118627267-118688005	8.14087e-05	0.59276	0.24062	10.1953	5.65327	3.94263	2.20617	4.34494	3.90348	2.83082	1.84041	2.41972	1.56593	1.737	1.30248	Fully EGA-ON genes
MSTRG.138824	-	NC_010457.5:121254354-121288475	0.0781144	0.0764767	0.0596304	8.26555	11.318	0	10.7046	4.34649	6.3108	1.95014	0.472809	4.62856	3.68661	1.86128	6.08444	Fully EGA-ON genes
MSTRG.138826	-	NC_010457.5:121254354-121288475	12.7798	0	5.7759	25.5787	45.4571	32.4819	36.7559	39.6264	29.0602	14.7179	14.1972	14.4637	2.81992	1.46881	1.44129	Fully EGA-ON genes
MSTRG.13936	-	NC_010443.5:222758507-222990000	0	2.55079	1.619	2.32758	4.00578	10.9142	9.45657	4.86022	6.22327	1.11422	0.309481	3.14406	2.79393	3.14747	2.6026	Fully EGA-ON genes
MSTRG.139885	-	NC_010457.5:133120091-133169434	0.000104133	9.23902e-07	0.0602879	7.64294	0.624117	2.81805	0.0515829	10.3625	6.99001	2.12581	13.3697	8.18823	19.5324	19.2718	13.026	Fully EGA-ON genes
MSTRG.142251	-	NC_010458.4:31876381-32309917	11.8366	16.956	24.1699	152.257	265.803	193.916	110.606	100.172	111.775	226.992	160.224	119.114	65.3911	61.0043	40.6293	Fully EGA-ON genes
MSTRG.14296	-	NC_010443.5:221582667-222379114	36.2788	17.1054	32.505	151.926	139.473	91.8943	87.0204	48.2749	61.0196	23.314	21.051	6.73727	24.8924	33.2775	21.9095	Fully EGA-ON genes
MSTRG.143898	-	NC_010458.4:71741361-71767872	0.708495	11.1477	1.70648	26.1423	23.3486	21.0645	34.5123	28.9176	54.8737	24.2044	29.8399	19.5823	9.67646	9.56321	8.51523	Fully EGA-ON genes
MSTRG.144320	-	NC_010458.4:74245213-74279528	3.40729	1.54264	0.446972	24.8185	8.41699	6.4351	15.3338	9.36198	15.4577	12.981	17.476	10.8126	2.25759	4.20692	1.58243	Fully EGA-ON genes
MSTRG.146389	-	NC_010459.5:26054769-26120254	2.57509	0.0335688	0.666444	5.38003	4.16131	3.43696	5.61908	7.37698	4.18422	5.19329	1.23558e-14	0.462937	10.3184	9.46384	6.3759	Fully EGA-ON genes
MSTRG.146406	-	NC_010459.5:26417792-26465023	0	0	0	11.6853	0.397181	10.9065	5.60542	4.17537	3.47541	11.1698	15.2911	7.10688	4.97153	8.94729	1.48594	Fully EGA-ON genes
MSTRG.147583	-	NC_010459.5:41047407-41172617	10.2894	0.0560174	15.0131	36.8103	23.6183	29.5251	17.0359	28.2909	21.5441	16.7001	10.3672	7.22045	5.10847	4.76945	2.10578	Fully EGA-ON genes
MSTRG.147811	-	NC_010459.5:40322363-40378866	7.7831e-05	4.51427	9.47732	24.5718	19.4073	9.7777	16.6025	13.9479	17.9135	0.644424	4.08268e-17	5.62564e-27	0.404349	0.245218	2.55064e-23	Fully EGA-ON genes
MSTRG.148256	-	NC_010459.5:50166062-50344031	0.983391	1.74564	1.20982	19.9657	0.87941	3.26123	4.56949	3.68885	6.19881	0.581469	5.38419	2.38186	1.44001	0.638956	0.865395	Fully EGA-ON genes
MSTRG.149193	-	NC_010459.5:63380263-63471002	1.1082	1.22738	0	78.4838	69.0552	113.47	57.2719	36.2908	44.5296	1.72361	3.59691	4.71445	8.1163	8.75038	8.98765	Fully EGA-ON genes
MSTRG.149194	-	NC_010459.5:63380263-63471002	0	4.60216	0	149.011	180.517	450.263	224.589	99.4335	152.216	1.67465	2.35797	3.62244	1.02799	5.49954	2.8537	Fully EGA-ON genes
MSTRG.149240	-	NC_010460.4:1747216-1760914	3.85572	5.97061e-172	4.30303e-253	1.36377	13.8349	8.60931	8.94722	2.76844	2.81346	14.7078	12.3845	9.37298	7.95938	7.23205	8.77118	Fully EGA-ON genes
MSTRG.150319	-	NC_010460.4:19919702-19948280	1.60233	1.80138	1.69473	7.61576	5.83941	8.51922	3.49432	11.4997	8.62152	1.26606	1.14297	2.30856	1.04322	0.946571	0.861891	Fully EGA-ON genes
MSTRG.150477	-	NC_010460.4:14127723-14265504	1.32611	1.80593	1.91777	6.70428	15.6294	1.75643	5.1583	4.53879	7.72537	2.64824	7.86818	3.53376	5.49985	7.43819	7.11298	Fully EGA-ON genes
MSTRG.150506	-	NC_010460.4:20098432-20103108	0	0	0	1.90922	11.1943	6.3433	9.19273	11.1984	12.0924	26.0917	30.2506	29.1897	22.0104	20.2137	10.3108	Fully EGA-ON genes
MSTRG.152611	-	NC_010460.4:55889657-55903422	0.0407233	0	7.17051	7.10066	3.3785	17.2555	7.84497	5.94422	3.53578	1.89524	5.2306	5.90962	2.27013	0.710835	0.959988	Fully EGA-ON genes
MSTRG.152755	-	NC_010461.5:2150769-2446778	0	0.789274	0	24.8989	0.194048	0.48823	6.60603	10.2389	28.7425	1.44551	2.85059	3.2294	1.39158	1.32504	3.38545	Fully EGA-ON genes
MSTRG.153365	-	NC_010461.5:15699765-15870144	13.8172	21.2157	18.2766	77.9957	113.593	73.9421	31.178	69.4238	87.7608	210.901	213.884	113.307	47.3218	50.7732	70.8298	Fully EGA-ON genes
MSTRG.153481	-	NC_010461.5:17870036-18063378	2.24113	10.014	0.948461	2.62672	28.2079	13.166	14.5729	8.43599	6.07104	26.1447	18.0038	13.6219	8.3562	7.33938	9.23375	Fully EGA-ON genes
MSTRG.15540	-	NC_010443.5:248604816-248609574	4.96138	5.77079	10.881	28.8952	56.2397	23.8036	21.7544	19.6513	20.078	128.15	97.8498	66.55	193.685	182.076	165.6	Fully EGA-ON genes
MSTRG.156191	-	NC_010461.5:60426954-60448174	5.04664	6.6151	5.88595	16.0877	20.521	14.1943	16.1932	17.3872	21.9577	12.9558	11.0698	13.3006	3.34831	2.69564	1.57684	Fully EGA-ON genes
MSTRG.15852	-	NC_010443.5:253747827-253762551	0	0	0	10.7243	21.5966	29.3954	38.4373	9.65558	13.4485	6.8071	9.41991	1.56785	14.354	19.9306	20.6602	Fully EGA-ON genes
MSTRG.161353	-	NC_010462.3:8937948-9087971	0	0	0	9.68239	32.6646	18.401	13.0798	2.60415	15.5249	4.85265	4.87104	5.48635	7.00944	11.1794	3.74528	Fully EGA-ON genes
MSTRG.16484	-	NC_010443.5:262243214-262322777	0.642698	2.26797	5.7353e-61	9.27684	21.687	15.9809	8.45944	21.8505	21.2829	14.4529	15.3926	17.7035	8.23751	8.10863	3.264	Fully EGA-ON genes
MSTRG.16991	-	NC_010443.5:268798354-268815553	3.71915	8.12502	2.26059	47.8639	36.4458	45.6735	11.5692	32.9224	29.3855	34.18	28.8939	20.1633	5.13291	4.90737	1.61615	Fully EGA-ON genes
MSTRG.17149	-	NC_010443.5:270042366-270180212	0	0.260808	0.670466	10.4204	18.6708	9.64695	3.8797	7.76586	10.1277	14.9997	25.2667	23.9798	22.3085	23.2098	15.6384	Fully EGA-ON genes
MSTRG.17220	-	NC_010443.5:271724909-271928399	0.316973	0.0743523	1.05132e-06	15.7805	21.0828	10.8974	11.3663	9.64478	5.84032	8.99995	5.72308	1.69588	4.02687	5.67117	3.52647	Fully EGA-ON genes
MSTRG.17522	-	NC_010444.4:551972-570855	1.27556	0.275101	0	18.0744	21.8724	32.2666	18.0726	18.5947	21.9605	11.2615	65.3897	56.6975	0.66694	3.12323	0.539114	Fully EGA-ON genes
MSTRG.20402	-	NC_010444.4:40581815-40604040	0.0457263	0.173515	4.3851	73.0099	49.6814	73.5073	44.2963	34.1859	48.9801	36.6576	25.4971	13.982	0.698896	2.273	5.35513	Fully EGA-ON genes
MSTRG.22002	-	NC_010444.4:58536413-58574256	4.01341	4.41847	11.8344	14.7828	28.7272	27.9017	8.58856	12.7908	27.8503	7.06956	1.90652	0.737538	0.65474	1.27269	0.298712	Fully EGA-ON genes
MSTRG.22058	-	NC_010444.4:59242300-59250978	4.74829e-19	4.12894e-19	5.98166e-06	3.07943	2.37253	1.38415e-24	8.98167	6.32367	10.4321	4.86038	7.18156	1.28614	4.02593	1.01295	1.52617	Fully EGA-ON genes
MSTRG.22808	-	NC_010444.4:65342486-65372120	1.2696	5.52426	0.388947	61.4708	53.4662	20.0816	25.9232	20.004	27.6609	26.4133	45.6586	48.471	39.6236	41.3216	25.9036	Fully EGA-ON genes
MSTRG.23185	-	NC_010444.4:69337427-69339998	0	3.71946	11.7227	29.7241	90.5544	17.8062	56.2286	36.8478	29.6871	4.582	16.1138	18.5953	0.0338944	3.87616	5.82685	Fully EGA-ON genes
MSTRG.23275	-	NC_010444.4:69447043-69473830	5.91188	1.9166	4.1704	18.2217	31.8899	7.98135	18.1367	26.409	42.1297	24.6632	41.7072	25.7806	1.8239	2.35025	3.49095	Fully EGA-ON genes
MSTRG.23359	-	NC_010444.4:70953705-70998054	1.30365	1.0411	2.98404	14.5396	39.0758	22.753	39.1867	28.8074	42.2444	7.52434	10.1377	26.2571	12.9406	20.3308	13.927	Fully EGA-ON genes
MSTRG.23779	-	NC_010444.4:75093013-75173445	31.3115	38.4727	47.0678	103.02	132.027	141.188	118.973	49.663	50.8363	24.0235	24.4431	32.5344	4.91256	6.41559	6.26356	Fully EGA-ON genes
MSTRG.2395	-	NC_010443.5:40099295-40141552	10.6512	7.32694	8.93776	95.4855	43.1635	71.7896	26.6394	27.3395	53.2298	0.000394845	3.38985	0.00134031	12.0008	10.0966	9.01942	Fully EGA-ON genes
MSTRG.23950	-	NC_010444.4:76982805-77047332	0	0.000108476	1.16146	1.37783	5.6343	5.8811	15.322	2.74394	4.81095	2.15714	5.06272	2.64358	0.580057	1.54184	0.480029	Fully EGA-ON genes
MSTRG.24315	-	NC_010444.4:80383534-80445484	7.07247	4.35487	3.68818	27.7067	43.9188	6.8769	16.0604	13.881	15.6764	32.9127	17.0774	13.8953	13.3502	15.0054	8.81621	Fully EGA-ON genes
MSTRG.24423	-	NC_010444.4:80895599-81040712	1.47883	6.59348	1.61102	3.94564	13.8048	14.6025	22.0903	12.499	19.144	20.6946	21.2164	35.1549	17.9192	29.6295	22.0613	Fully EGA-ON genes
MSTRG.28141	-	NC_010445.4:3622683-3999408	0.988141	0.54336	2.86097	8.09061	2.63871	14.8777	7.74628	9.63645	10.3953	11.7245	19.0599	13.3608	14.8556	24.0294	15.2072	Fully EGA-ON genes
MSTRG.28150	-	NC_010445.4:4019532-4079611	6.57651	4.93937	25.1222	80.0048	77.9213	54.508	247.522	13.0844	2.06572	4.69284	7.96669	8.99673	10.1256	6.03514	3.47691	Fully EGA-ON genes
MSTRG.28214	-	NC_010445.4:6442314-6481680	3.27617	0.261257	0.45655	10.7525	10.5195	5.73598	7.75907	8.37441	19.1873	2.25143	15.0591	1.92918	1.3681	4.08807	1.51395	Fully EGA-ON genes
MSTRG.28311	-	NC_010445.4:5322237-5409223	0.0617532	0.834409	3.9496	21.5718	8.21865	11.0453	5.52517	9.31693	10.5379	3.63028	4.58606	8.1268	1.72894	1.48778	0.99405	Fully EGA-ON genes
MSTRG.28571	-	NC_010445.4:9994801-10026506	0.000490929	0.38855	7.68979	18.9176	13.2562	10.5923	21.0587	10.7204	9.23	7.93762	7.09114	5.6596	1.36079	1.67108	2.04718	Fully EGA-ON genes
MSTRG.29480	-	NC_010445.4:21542078-21828033	34.2104	23.106	82.8333	172.586	159.085	206.805	146.388	162.653	162.979	80.6105	64.1044	78.8508	1.2319	3.73203	2.15152	Fully EGA-ON genes
MSTRG.30461	-	NC_010445.4:31234668-31273832	16.198	29.9365	18.5908	101.784	110.849	179.196	139.874	41.881	39.9534	21.2259	106.42	73.6851	55.9674	58.0132	41.7403	Fully EGA-ON genes
MSTRG.31165	-	NC_010445.4:38903525-38973927	0.153938	1.98541	0	35.4077	17.2361	19.8903	13.5142	10.0935	15.2299	19.134	17.8712	11.6108	11.9193	11.8655	17.3997	Fully EGA-ON genes
MSTRG.32125	-	NC_010445.4:52192911-52365327	6.21598	0.65824	0.907641	0.191095	6.59885	17.0087	7.61406	10.3927	8.64029	0.644172	1.07418	3.81948	1.56664	1.30742	1.89608	Fully EGA-ON genes
MSTRG.32505	-	NC_010445.4:57957515-57964629	0	0	0	220.469	226.514	179.951	148.644	85.6501	135.967	108.568	107.908	79.5762	41.0414	44.5376	51.7819	Fully EGA-ON genes
MSTRG.33770	-	NC_010445.4:72198721-72223605	1.03282	7.24047e-05	0.702725	8.15849	8.33027	3.51359	10.1222	7.66229	7.8317	4.13024	4.23652	3.19658	0.37604	1.21833	0.990784	Fully EGA-ON genes
MSTRG.35600	-	NC_010445.4:101452656-101571825	22.8704	4.29901	7.89478	30.963	56.9099	58.531	95.2019	70.4882	78.6944	7.6949e-179	0.734982	1.65453	2.92297	1.14902	2.56724	Fully EGA-ON genes
MSTRG.36688	-	NC_010445.4:118350104-118765107	15.3597	8.42729	8.55182	34.7854	17.8081	34.1336	37.0601	53.4438	39.9334	25.653	40.6072	52.2507	50.9656	47.0744	58.8922	Fully EGA-ON genes
MSTRG.37046	-	NC_010445.4:125752078-125825752	12.6569	12.9093	11.6986	30.3567	53.2998	58.6944	22.5207	28.2442	29.8481	38.5659	54.3401	42.505	32.0845	27.3043	26.502	Fully EGA-ON genes
MSTRG.37649	-	NC_010446.5:275643-287125	2.71926	0.56948	0	8.78044	0.111197	25.8227	10.1453	4.03015	6.57437	10.0422	5.19756	8.4024	11.3708	2.91682	3.49837	Fully EGA-ON genes
MSTRG.37833	-	NC_010446.5:1189898-1222456	0	0.311702	0	11.7976	3.55639	12.8031	13.4584	5.83626	5.64831	12.0103	20.7829	16.7514	4.98211	6.15449	1.64177	Fully EGA-ON genes
MSTRG.37984	-	NC_010446.5:618309-621932	0	7.03911e-07	0.0844781	15.4597	20.4371	4.1155	5.37417	12.2994	6.42062	0.45244	5.14805	1.26486	6.72595	7.96099	5.44705	Fully EGA-ON genes
MSTRG.4176	-	NC_010443.5:60956233-61261516	32.1429	10.3422	10.5906	89.3444	82.0584	90.8949	83.064	91.1685	81.6526	83.8207	76.9511	64.9103	24.9052	14.0039	70.8845	Fully EGA-ON genes
MSTRG.43809	-	NC_010446.5:75937488-75969152	1.75687e-06	1.56645e-06	0.85136	18.1095	16.923	34.8937	23.1661	17.8355	19.2056	3.0979	2.74828	0.752793	1.53391	1.08935	1.15887	Fully EGA-ON genes
MSTRG.44397	-	NC_010446.5:83494265-83776465	21.7378	21.7233	11.482	42.6491	120.13	55.3184	33.9712	41.5424	46.5628	21.2923	10.231	16.3373	7.19379	6.10556	5.20422	Fully EGA-ON genes
MSTRG.45285	-	NC_010446.5:93770328-93801809	0.143109	0.317601	0.190543	0.340229	4.11958	20.635	12.8638	10.6528	6.00476	6.87475	14.3384	14.2969	11.0085	12.6489	7.95032	Fully EGA-ON genes
MSTRG.45300	-	NC_010446.5:94583904-94611444	0.999116	0	0	24.6057	20.7548	12.2478	18.7288	34.4408	34.243	21.8919	36.205	16.3361	6.0599	4.33598	5.55539	Fully EGA-ON genes
MSTRG.45365	-	NC_010446.5:94815768-94831766	10.4207	3.75209	4.72783	19.2055	13.3633	34.4422	12.1084	12.5234	8.85433	9.39953	1.33885e-14	4.42913	0.000808177	0.717844	1.60415e-05	Fully EGA-ON genes
MSTRG.45522	-	NC_010446.5:94138926-94484994	6.22946	0	5.08398	34.2885	33.4208	0.88298	14.0946	11.1816	18.8206	15.0374	16.8968	22.2701	5.23193	4.19064	2.33147	Fully EGA-ON genes
MSTRG.45566	-	NC_010446.5:95467582-95519800	25.3596	48.5942	12.2655	132.206	135.126	63.098	60.6245	68.4875	60.949	4.46699	7.01797	6.31954	4.91051	5.39912	7.99145	Fully EGA-ON genes
MSTRG.48708	-	NC_010447.5:11365602-11456477	0.0119958	1.21402	0.763172	18.1827	7.0797	12.7206	21.3657	7.06437	8.39032	26.581	38.742	14.5573	17.1143	16.7158	17.2017	Fully EGA-ON genes
MSTRG.49486	-	NC_010447.5:21373332-21399715	8.37697	0.376159	5.74581	35.621	15.0654	32.7401	33.2832	33.3383	28.4332	3.46939	2.59748	3.15908	0.701076	0.656505	6.14408e-05	Fully EGA-ON genes
MSTRG.49649	-	NC_010447.5:23059000-23087833	2.99833e-06	2.42025e-06	3.50943e-06	14.1084	6.28915	0.347406	4.09378	9.56764	7.36881	1.91932	2.77148	12.8866	1.31802	2.75955	1.76113	Fully EGA-ON genes
MSTRG.50207	-	NC_010447.5:30697017-31175412	0	0.397819	0.605166	1.64314	8.97109	8.62568	6.8854	8.31126	3.83474	11.0276	8.03628	12.0058	6.71383	4.22485	5.72212	Fully EGA-ON genes
MSTRG.52848	-	NC_010447.5:67239906-67263300	0.672378	3.09918	4.18881	25.5988	6.75684	22.4011	13.3602	23.2624	10.8899	7.29359	9.57387	3.17951	3.10552	0.542721	1.04095	Fully EGA-ON genes
MSTRG.53352	-	NC_010447.5:78266586-78289671	0.788492	1.41934	0	0	13.9341	0.172701	5.6973	7.81562	8.66248	0.509333	2.13673	4.79933	0.91996	1.84155	1.48697	Fully EGA-ON genes
MSTRG.54430	-	NC_010448.4:1949253-2013709	0.412365	0.406277	1.02513	1.74184e-61	0.91194	8.87715	7.003	6.44588	3.68522	5.4819	6.19899	16.4514	3.70791	2.2918	1.78564	Fully EGA-ON genes
MSTRG.54568	-	NC_010448.4:443306-750289	0.161479	0	0	15.9545	0	0.276979	9.54334	1.96134	0.0701369	0.768165	7.7919	3.48606	2.44575	1.72002	0.0345892	Fully EGA-ON genes
MSTRG.54803	-	NC_010448.4:10161958-10484188	0.130983	0.20249	2.19555e-10	7.01606	9.62356	12.3731	16.6094	18.5398	8.41681	2.48861	5.87636	8.19184	1.15099	0.454934	1.49181e-08	Fully EGA-ON genes
MSTRG.54804	-	NC_010448.4:10161958-10484188	1.54162	2.10587	5.41647	14.6471	0	7.2914	16.906	6.5117	8.8406	0	1.51179	0.243251	0.875281	2.36264	3.64517	Fully EGA-ON genes
MSTRG.55150	-	NC_010448.4:13895275-14443965	0.0518158	1.54781	4.57407	9.85562	5.983	15.2619	10.9285	7.54945	8.44803	2.65104	1.32474	2.12149	3.63244	2.16588	2.59251	Fully EGA-ON genes
MSTRG.55160	-	NC_010448.4:14959629-15211284	0.829802	0.407605	1.26589	17.9238	9.17453	3.79707	12.7515	22.2581	15.6779	47.9871	39.921	25.3604	25.0691	33.6688	22.6763	Fully EGA-ON genes
MSTRG.55278	-	NC_010448.4:12195122-12354180	5.78205	4.52174	8.3168	40.9626	21.9857	33.146	16.2411	27.1894	19.616	86.306	84.3003	86.3669	60.9714	60.4756	53.3998	Fully EGA-ON genes
MSTRG.55644	-	NC_010448.4:19523617-19570891	4.62235e-17	2.93808	0.151386	6.42903	2.77851	15.6715	19.1805	6.35931e-18	0.892641	7.42845e-20	1.71375e-18	2.77306e-17	2.66084e-10	1.69443e-09	9.84364e-10	Fully EGA-ON genes
MSTRG.56019	-	NC_010448.4:28350875-28428383	3.45609	3.53589	0.630469	15.2392	9.68548	4.82819	3.96384	9.56857	8.12277	5.64138	3.1094	2.53835	2.22594	3.16863	0.603286	Fully EGA-ON genes
MSTRG.56050	-	NC_010448.4:29299818-29339717	35.4582	24.1337	34.8674	138.429	158.183	117.468	46.1481	68.5404	98.5149	21.5981	11.1321	7.82941	8.07793	8.39574	8.84982	Fully EGA-ON genes
MSTRG.57497	-	NC_010448.4:48253825-48326608	1.24765	0.452157	6.31976	80.6498	117.267	102.171	51.3302	51.6855	50.8654	100.04	88.699	129.058	97.2114	89.4917	113.427	Fully EGA-ON genes
MSTRG.57520	-	NC_010448.4:48708671-48728497	4.38801	4.28994	1.89895	17.917	33.2213	21.2151	10.3941	10.3978	18.4872	14.9929	10.7253	8.60863	24.0692	26.6534	15.2588	Fully EGA-ON genes
MSTRG.57569	-	NC_010448.4:48986231-49010047	4.96479	0.000391271	3.16575	15.4935	15.5896	24.2087	14.0073	11.6395	8.98172	9.36566	22.2082	24.3046	20.1498	18.0039	12.4591	Fully EGA-ON genes
MSTRG.57859	-	NC_010448.4:49349699-49381875	4.18731e-20	0.170567	1.11879e-22	19.25	12.0519	35.8919	8.93395	29.0124	14.0117	65.7709	64.3458	49.9413	14.3061	22.5413	15.5567	Fully EGA-ON genes
MSTRG.58048	-	NC_010448.4:53978852-53986779	0	0.560434	0.564631	14.0284	6.3281	0.669154	8.98086	3.75086	2.43821	0.704731	4.82964	3.16746	3.34701	1.94302	0.429853	Fully EGA-ON genes
MSTRG.58117	-	NC_010448.4:54577413-54580043	3.04843e-32	1.04414e-35	6.86489e-13	8.88452	16.351	2.78276	5.0052	10.3488	9.59694	18.8414	25.4043	13.8417	113.368	108.874	98.4116	Fully EGA-ON genes
MSTRG.58320	-	NC_010448.4:55955954-55970265	8.1623e-08	0	1.42736e-17	0.783168	1.10378e-06	34.6164	6.16853	6.02442	5.69379	1.52757	5.78252	1.3374	5.68711	3.828	0.732313	Fully EGA-ON genes
MSTRG.58329	-	NC_010448.4:56213478-56280035	0.13303	8.29935	9.56576	88.454	20.3658	47.9126	41.8767	23.6161	27.0835	49.7367	39.6057	9.00099	7.76556	7.94836	5.15346	Fully EGA-ON genes
MSTRG.58453	-	NC_010448.4:58466740-58475182	0	0	0.0617338	13.3091	0	14.7006	16.2755	4.68963	3.72489	1.54116	2.84783	3.06603	5.89058	3.86549	6.09798	Fully EGA-ON genes
MSTRG.58468	-	NC_010448.4:57471056-57596313	2.50546	3.78318	2.9099	25.5682	6.20077	6.82813	11.8391	9.52208	10.6443	3.80743	7.53472	10.6384	15.7482	17.9716	9.79447	Fully EGA-ON genes
MSTRG.58587	-	NC_010448.4:56997258-57056768	0	0	0.296476	18.8151	6.19655	8.68426	8.28875	6.36252	8.92141	4.90189	6.18905	10.855	7.70775	4.12764	4.4434	Fully EGA-ON genes
MSTRG.58774	-	NC_010448.4:61051255-61137054	0.125871	3.83317	2.60399	15.4766	4.51691	6.8343	7.38902	10.8449	7.78607	2.11252	2.88396	5.67032	3.39068	3.86011	3.85209	Fully EGA-ON genes
MSTRG.58889	-	NC_010448.4:62341842-62417101	7.55827e-16	1.16097	2.38017e-85	5.89093	4.68639	0.504513	13.5988	3.7098	6.50259	3.09663	8.04101	9.3561	5.23774	5.27947	4.90361	Fully EGA-ON genes
MSTRG.58922	-	NC_010448.4:62799477-62883722	1.68908	1.44935	0.973327	6.40618	8.9152	3.26754	4.20831	4.45392	6.23906	1.4527	1.17546	0.605015	2.69491	2.07311	2.51172	Fully EGA-ON genes
MSTRG.58930	-	NC_010448.4:62894616-62963398	2.98777e-06	2.39152e-06	0.0200739	11.2147	5.2112	4.18443	3.88135	6.4648	2.11796	3.47964	15.1159	16.8781	22.0619	19.0064	8.71064	Fully EGA-ON genes
MSTRG.58951	-	NC_010448.4:62983318-63005556	5.04329	6.28632	2.84927	32.9308	20.1703	7.73886	14.3442	22.7883	34.1657	23.7949	10.7177	6.68013	9.49232	10.1323	6.84341	Fully EGA-ON genes
MSTRG.59333	-	NC_010448.4:67092886-67102086	1.63221	1.80576e-06	4.15382e-06	19.6139	16.1216	28.2653	6.93274	17.9098	17.1103	18.2849	26.8635	28.0318	13.994	15.8079	12.9942	Fully EGA-ON genes
MSTRG.59347	-	NC_010448.4:66928371-67016846	0	0	0	28.6419	9.86972	25.6307	12.8428	16.6935	11.1792	22.1453	53.1956	25.4444	19.1217	13.1167	9.22839	Fully EGA-ON genes
MSTRG.59378	-	NC_010448.4:67410557-67418295	0	0	0	7.71694	6.96951	6.46508	2.98246	13.6764	11.6594	6.13188	7.42308	7.10573	3.28126	1.78613	3.87919	Fully EGA-ON genes
MSTRG.59437	-	NC_010448.4:67605862-68471922	3.17157e-06	4.10888e-06	0.340342	11.1285	6.26824	54.1611	21.9082	20.7432	12.0804	42.109	94.8711	89.536	62.0491	51.2807	54.0112	Fully EGA-ON genes
MSTRG.59771	-	NC_010448.4:72730364-72735105	0	0	0	25.071	48.6174	57.544	32.8411	24.3152	26.1407	100.76	65.0845	28.1882	31.6058	30.1773	37.481	Fully EGA-ON genes
MSTRG.59777	-	NC_010448.4:72765127-72855315	0	0.0284027	0	128.266	147.294	167.736	163.395	118.037	124.239	236.869	223.986	71.1456	33.5059	39.5054	39.5958	Fully EGA-ON genes
MSTRG.60253	-	NC_010448.4:80163302-80256356	0	0	0	41.7718	0.806424	6.61708	19.3262	10.7983	6.03115	7.23253	17.3319	8.94483	1.28773	0.779069	3.42584	Fully EGA-ON genes
MSTRG.60402	-	NC_010448.4:81638109-81656031	3.9324	12.0342	7.22002	32.0336	29.2702	29.3812	12.3993	19.5398	20.3502	11.9388	5.93006	4.47077	13.5943	9.96455	11.5238	Fully EGA-ON genes
MSTRG.60605	-	NC_010448.4:83318407-83341841	5.84094	2.19249	1.38307	20.2051	24.1769	34.0366	27.6052	31.9417	15.7279	0.732223	2.60977	0.364519	0.319223	0.942959	0.633782	Fully EGA-ON genes
MSTRG.60896	-	NC_010448.4:85533478-85593181	4.85778	0.0914281	2.5552	9.9839	8.14154	6.78745	4.215	5.56549	5.68557	5.3561	6.01928	6.34872	17.615	18.6508	15.9681	Fully EGA-ON genes
MSTRG.60958	-	NC_010448.4:85084640-85093167	0	0.106227	0	18.6992	4.15861	2.72894	4.25393	3.98889	8.63365	14.2245	6.76737	3.32548	2.62347e-07	0.215956	1.33423e-07	Fully EGA-ON genes
MSTRG.61394	-	NC_010448.4:92347440-92430091	49.2403	49.7046	53.5969	161.864	135.461	193.57	137.171	176.217	169.594	120.089	126.668	106.379	42.3888	50.7281	47.8936	Fully EGA-ON genes
MSTRG.61526	-	NC_010448.4:92238466-92244897	0	5.4444e-07	0	7.13661	5.01135	0	4.3584	6.18613	7.43679	8.27183	4.28149	2.56499	8.15989	5.40261	5.58195	Fully EGA-ON genes
MSTRG.62742	-	NC_010448.4:108376762-108450486	2.55907	1.73e-19	0.776937	6.64369	6.49158	4.59619	5.73743	3.58789	6.33904	0.000160057	0.119954	0.387286	0.134607	0.0709728	0.0745696	Fully EGA-ON genes
MSTRG.65871	-	NC_010448.4:152754922-153508151	0.430429	0.147474	3.27482	10.3402	1.14041	2.68895e-10	3.15708	8.01389	4.61336	0.0982588	1.71498	1.89374	2.58663	1.33469	3.4418	Fully EGA-ON genes
MSTRG.66232	-	NC_010448.4:160109491-160168225	23.5393	20.1801	33.725	80.9489	90.8161	137.207	119.843	139.246	122.384	80.6589	90.6672	86.9193	63.9632	70.0638	51.4599	Fully EGA-ON genes
MSTRG.66289	-	NC_010448.4:157657491-157832280	1.74651	1.51862	1.0865	28.2556	12.8035	35.9156	7.6729	20.7292	48.3837	78.9122	75.3111	52.4054	5.04829	3.03931	5.93843	Fully EGA-ON genes
MSTRG.66596	-	NC_010448.4:165134681-165184878	0.479824	0.142624	0	10.7359	15.6558	13.9804	8.63563	6.58638	11.3907	4.29543	10.1948	4.62282	4.79525	6.70385	2.87325	Fully EGA-ON genes
MSTRG.66664	-	NC_010448.4:167145010-167159413	0	0	0	103.189	80.1876	167.327	50.6972	62.0914	72.1637	36.5909	31.4137	7.80435	12.5009	13.7015	11.5027	Fully EGA-ON genes
MSTRG.66673	-	NC_010448.4:167206656-167212895	0	0	0	6.38794	8.53494	1.304	1.63757	3.41275	4.84409	3.29328	2.95886	1.76036	1.29536	1.93784	3.36701	Fully EGA-ON genes
MSTRG.66722	-	NC_010448.4:167320712-167347805	2.21572e-11	0.440435	1.43421	6.72689	9.79452	5.40788	2.27318	13.6889	5.31634	10.9804	7.94977	5.54152	17.7557	12.3623	9.89988	Fully EGA-ON genes
MSTRG.67838	-	NC_010449.5:8167999-8472657	2.24347	3.44376	1.23658	14.6038	15.1213	14.454	17.661	9.61654	10.0343	5.22479	4.97914	26.5415	3.1564	3.18366	6.53756	Fully EGA-ON genes
MSTRG.68115	-	NC_010449.5:11265725-11720321	1.84354	0.603227	3.54129	1.71486	11.6767	11.4694	14.7234	18.7776	9.5558	12.3944	16.0948	13.4663	18.97	15.2273	14.1754	Fully EGA-ON genes
MSTRG.68401	-	NC_010449.5:21022302-21030308	0.000228267	0.896794	8.74959	71.7005	59.5657	83.6305	45.3458	41.8358	49.7011	19.4377	40.4976	14.2768	1.67425	1.90811	0.648862	Fully EGA-ON genes
MSTRG.68691	-	NC_010449.5:22462786-22544414	0	0	0	13.023	0.168491	3.50119	0	0.457455	8.12683	3.30748	1.90182	0.134569	0.15917	1.50223	0.439427	Fully EGA-ON genes
MSTRG.68962	-	NC_010449.5:23564653-23795967	27.6348	35.3467	24.7189	167.326	102.515	56.4343	79.0474	86.8549	105.824	2.75321	2.04184	2.02998	4.87167	0.000374155	6.56257	Fully EGA-ON genes
MSTRG.68976	-	NC_010449.5:23564653-23795967	3.38843	2.34806	2.92711	16.419	15.285	18.7625	7.63223	12.3904	10.1288	12.96	12.0609	5.99288	21.2063	19.8831	12.4728	Fully EGA-ON genes
MSTRG.69413	-	NC_010449.5:31556855-31601790	0.404046	0.664888	4.19643	12.1608	23.6262	13.0096	21.0369	27.6349	23.5513	14.1885	76.4245	37.8025	10.8901	14.2577	7.42428	Fully EGA-ON genes
MSTRG.71929	-	NC_010449.5:60631604-60693550	0.146592	0.914534	4.83661	8.56259	8.63572	4.98726	5.89356	11.1621	16.9817	0.0185934	1.77418e-06	0.233667	0.440718	0.300542	0.5486	Fully EGA-ON genes
MSTRG.72476	-	NC_010449.5:70656602-70660236	0	0.160845	0	16.5303	10.6945	0.144968	9.58726	4.99438	10.6481	15.1241	9.91241	4.89591	13.3861	11.7288	9.69794	Fully EGA-ON genes
MSTRG.73913	-	NC_010449.5:89247778-89680502	0.73617	2.82112	5.37192	0	31.4612	6.27497	13.4134	11.5026	19.2474	6.54659	1.30128	1.74469	7.76621	9.0123	3.16016	Fully EGA-ON genes
MSTRG.74402	-	NC_010449.5:98449351-98452531	0.618688	0.296793	0.239611	16.1661	0.0456236	6.56999	15.5557	10.8305	15.9379	24.9433	21.0733	18.2722	9.04624	7.08377	5.30868	Fully EGA-ON genes
MSTRG.74432	-	NC_010449.5:97976128-98074822	1.5471	2.17059	0.751151	11.0541	9.45333	6.05944	5.16462	4.82425	4.52799	3.37785	3.37461	6.10642	5.44506	2.61845	2.35513	Fully EGA-ON genes
MSTRG.75612	-	NC_010449.5:114617488-114729102	0	0.0231627	0	0.538081	16.1763	4.81224	7.56962	5.87341	6.94152	1.7617	0.66359	0.76699	20.2559	12.7297	17.9219	Fully EGA-ON genes
MSTRG.75666	-	NC_010449.5:115328121-115352379	26.4618	40.0418	24.5887	86.3092	88.345	113.223	56.1068	55.0382	50.3297	10.9524	63.1222	98.759	25.3818	30.007	55.4779	Fully EGA-ON genes
MSTRG.76390	-	NC_010450.4:2129286-2145632	0.48209	0.219023	0.550101	10.2159	10.7821	16.0798	29.717	5.55525	4.07971	1.70477	5.951	2.99113	5.26422	5.75097	2.46634	Fully EGA-ON genes
MSTRG.7894	-	NC_010443.5:126311542-126336926	0	0	0	3.57289	10.8102	2.53782	3.15645	2.24495	4.22959	14.5515	12.0421	8.12746	4.67564	6.84472	7.35535	Fully EGA-ON genes
MSTRG.79229	-	NC_010450.4:31498741-31690757	0.025622	0.0343358	8.34934e-08	7.32903	10.9731	8.29466	10.7593	3.6432	10.5134	36.2135	32.4378	23.0247	8.12136	13.417	10.7983	Fully EGA-ON genes
MSTRG.79419	-	NC_010450.4:42024351-42049440	1.84131	5.65701	3.30126	2.51726	29.326	19.6229	8.3691	11.3004	11.8642	3.78712	6.70362	3.09356	6.14661	4.0844	3.5765	Fully EGA-ON genes
MSTRG.80623	-	NC_010450.4:53691000-53817517	1.77678	0.844301	0.16932	12.8332	3.04363	1.91922	7.56662	3.54002	5.46117	10.343	7.04641	17.2546	17.8676	22.9312	13.4887	Fully EGA-ON genes
MSTRG.8222	-	NC_010443.5:130073283-130153485	23.3565	47.1485	44.7341	155.908	130.861	150.462	76.6585	74.3199	101.433	26.9325	17.7038	36.2111	46.48	36.0008	24.0039	Fully EGA-ON genes
MSTRG.83456	-	NC_010450.4:101354890-101438298	0	0	0	5.9854	6.39273	5.19193	3.62622	2.66115	2.84395	4.16545	5.91677	1.13916	6.16078	4.85979	7.03595	Fully EGA-ON genes
MSTRG.83872	-	NC_010450.4:108916018-109290724	111.172	96.7831	66.4333	170.629	304.482	295.141	413.9	296.58	213.682	263.23	260.508	213.307	90.1248	42.6746	143.63	Fully EGA-ON genes
MSTRG.8443	-	NC_010443.5:132673129-132819971	1.16426	3.27545	2.41616	23.1567	8.77656	7.9588	6.56401	11.7362	11.7176	4.23372	5.62583	5.02089	6.47456	6.31014	11.5364	Fully EGA-ON genes
MSTRG.84558	-	NC_010450.4:120721242-120767392	0.327842	0.123652	0	5.25165	8.14909	4.91442	1.90272	3.04874	11.1054	39.9972	74.664	59.1857	35.5734	18.4159	64.6478	Fully EGA-ON genes
MSTRG.85251	-	NC_010450.4:135828116-135863546	5.80544	2.57354	5.89709	48.354	77.6479	95.7351	45.7235	73.6198	90.0007	68.899	91.339	103.262	42.4107	52.6318	49.4981	Fully EGA-ON genes
MSTRG.86512	-	NC_010451.4:22963128-22981789	0.0147973	0	0	26.245	21.6729	50.6148	16.2369	17.4351	19.7785	24.9693	12.6304	5.70649	5.23663	8.57046	4.85411	Fully EGA-ON genes
MSTRG.89734	-	NC_010451.4:60629244-60786069	0	2.32181	3.68058	43.3638	18.5786	14.3619	19.0782	20.0353	18.3425	6.87501	11.019	9.71643	11.4881	8.34451	12.6046	Fully EGA-ON genes
MSTRG.8985	-	NC_010443.5:142603536-142937525	0	0	0	6.49247	10.7574	20.6352	6.23397	6.21044	8.09261	8.47743	7.34664	7.1874	27.1526	26.7424	6.30316	Fully EGA-ON genes
MSTRG.90078	-	NC_010451.4:67314650-67365060	0	0	0.000126163	14.7554	0.900479	9.19889	4.32054	5.64953	4.81442	9.24164	6.80001	10.989	7.59123	5.48966	7.17753	Fully EGA-ON genes
MSTRG.92291	-	NC_010451.4:113910193-114074535	18.2418	15.0805	16.0314	114.915	106.738	101.296	38.2159	59.0936	81.0068	127.993	103.413	88.1788	23.9336	32.0703	31.7844	Fully EGA-ON genes
MSTRG.92312	-	NC_010451.4:114202493-114218371	0.141792	2.90712	0	26.9858	35.4464	62.1026	10.2223	28.7164	44.2722	11.1667	4.84687	0.614128	2.38731	5.65098	3.71437	Fully EGA-ON genes
MSTRG.93780	-	NC_010451.4:133164359-133278396	1.20354	1.10988	0.678079	8.76533	8.20216	3.39524	8.42943	7.06267	6.06582	8.31939	21.8925	21.7678	9.79001	7.22147	9.22623	Fully EGA-ON genes
MSTRG.94045	-	NC_010452.4:2963236-3523786	1.08782	2.76562	7.50141	24.2721	18.6959	13.5067	15.0442	8.46666	11.9245	6.24389	4.53963	8.96175	4.62145	4.31824	16.3262	Fully EGA-ON genes
MSTRG.94221	-	NC_010452.4:725421-761633	1.85223	1.61077	2.69878	16.3037	2.11785	0.806146	7.49189	1.28799	7.34695	2.23027	3.7506	2.26221	7.86607	6.67626	8.40424	Fully EGA-ON genes
MSTRG.94913	-	NC_010452.4:18225520-19019563	1.05175	5.95881	18.1774	41.4751	20.3763	29.0242	10.2432	25.9613	21.7212	15.3674	41.96	26.5715	33.2606	32.3933	28.3483	Fully EGA-ON genes
MSTRG.95531	-	NC_010452.4:26627164-26703225	0	0.0721333	0	18.6326	5.43721	10.9634	8.74485	9.2808	8.01078	1.17536	0.260553	0.826363	0.708177	1.02848	2.45326	Fully EGA-ON genes
MSTRG.95920	-	NC_010452.4:32355611-32435622	1.27321	7.57913	0.584971	12.8809	8.18938	9.77557	9.01841	9.443	3.45277	4.27133	3.29953	7.10132	12.8525	10.4889	6.65746	Fully EGA-ON genes
MSTRG.96325	-	NC_010452.4:41574351-42216139	0	3.53005	0.2504	18.3306	20.9838	32.5684	9.14348	9.00659	21.8653	5.50952	7.10845	7.11919	3.79208	3.54471	6.96439	Fully EGA-ON genes
MSTRG.97346	-	NC_010452.4:58396705-58816293	0	1.77059	0	3.39256	11.2978	1.11875	1.5467	6.84076	3.35406	8.59487	2.80548	6.87732	2.69299	4.354	7.17905	Fully EGA-ON genes
MSTRG.98593	-	NC_010453.5:5044273-5311744	0.0553382	0.0851838	0	2.7886	6.85016	4.23489	6.18957	3.11074	17.4473	45.1169	33.869	27.6801	2.41918	2.08099	3.749	Fully EGA-ON genes
MSTRG.98907	-	NC_010453.5:15799067-15876486	17.2704	5.53623	6.81864	51.7281	58.4993	48.5045	30.8095	26.5469	35.7286	36.3275	15.2536	8.80312	8.76087	9.30377	8.47155	Fully EGA-ON genes
gene10054	CDT1	NC_010448.4:893376-897706	0.0796913	0	0	5.34418	0.192437	12.9988	3.94099	0.401292	0.220986	0.470584	0.422221	2.15064	4.40688	5.42362	4.13312	Partially EGA-ON genes
gene10077	MAP1LC3B	NC_010448.4:1919878-1941069	32.9668	17.9271	24.5618	108.832	95.6706	83.3084	27.0855	57.9971	50.9437	752.04	1017.58	745.01	554.261	552.7	529.715	Partially EGA-ON genes
gene10090	IRF8	NC_010448.4:3041616-3060685	0.555801	2.77223	2.77079	4.21926	20.3345	4.64158	5.56056	4.02037	1.00368	5.84622	12.503	1.42938	10.9958	11.3021	7.55508	Partially EGA-ON genes
gene10146	GCSH	NC_010448.4:7171185-7184732	1.00511	5.03755	0.177008	43.2251	72.6154	48.8406	12.2796	15.5791	19.1022	56.765	129.368	142.279	80.8808	62.6872	85.0199	Partially EGA-ON genes
gene10180	LOC102159045	NC_010448.4:12076232-12108638	0	1.9436e-29	0.446395	11.2468	2.23297	3.19526	3.20252	1.15534	2.44616	3.63273	4.68862	2.77274	5.26084	5.01795	3.76278	Partially EGA-ON genes
gene1023	VPS39	NC_010443.5:129144337-129198760	0.55535	1.14864	1.19903	14.5562	22.1181	15.2562	4.53831	6.39463	6.06619	10.533	6.42114	2.08138	4.81849	5.42183	3.70544	Partially EGA-ON genes
gene10232	CMTR2	NC_010448.4:13895275-14443965	0	3.76913	0.25828	12.7077	5.21393	2.52123	0.746046	2.02086	2.22364	1.97779	0.67861	0.633809	6.08628	4.68597	4.34603	Partially EGA-ON genes
gene10259	PSMD7	NC_010448.4:17047419-17057170	0.570614	1.32095	0.881118	25.997	34.2712	27.353	5.82165	8.05337	4.11137	43.6485	57.0916	57.6571	111.891	86.4198	80.1649	Partially EGA-ON genes
gene10267	CYB5B	NC_010448.4:17522586-17558030	119.268	104.946	98.1561	368.307	520.445	535.777	103.709	173.38	145.587	303.234	384.256	289.284	322.694	252.786	209.057	Partially EGA-ON genes
gene10271	NIP7	NC_010448.4:17642091-17645404	1.15776	1.10288	0.0488842	54.263	42.7242	40.0875	8.98619	19.1345	18.9747	125.029	169.709	80.1668	45.876	43.3075	47.8632	Partially EGA-ON genes
gene10274	VPS4A	NC_010448.4:17645543-17669560	2.73375	14.484	9.85462	59.368	68.3211	68.1105	20.9713	12.9572	7.61376	53.6554	52.746	34.8327	32.6054	34.8523	26.3379	Partially EGA-ON genes
gene10335	CFAP20	NC_010448.4:19954697-19969383	0.47718	0.410238	0.626279	126.86	116.128	65.3621	28.378	25.4334	19.5036	326.136	328.262	232.504	318.95	387.223	375.312	Partially EGA-ON genes
gene10345	CNOT1	NC_010448.4:20222875-20372300	3.25253	4.76262	6.10862	16.9128	16.1032	14.796	5.24003	5.8616	7.11623	12.1616	7.52179	4.3147	15.4197	14.8956	14.5923	Partially EGA-ON genes
gene1039	RTF1	NC_010443.5:129886797-129942845	3.1613	5.69168	5.52328	39.154	64.3375	55.027	29.6001	22.8576	21.7059	55.1652	85.7979	70.4452	35.2361	33.6929	37.8466	Partially EGA-ON genes
gene10415	CTCF	NC_010448.4:28156507-28261009	3.01555	4.29677	3.07037	7.53982	11.5932	3.66446	2.00096	3.08341	1.82845	29.4987	24.4857	20.7766	30.7612	29.2619	31.3614	Partially EGA-ON genes
gene10417	ACD	NC_010448.4:28265129-28282923	0.780386	0	0	10.4888	9.37037	13.4409	0.947861	4.91643	4.48097	10.0849	51.1734	50.3031	31.3946	33.6414	11.8688	Partially EGA-ON genes
gene1042	OIP5	NC_010443.5:129967898-130065641	6.09069	3.9616	4.74799	34.1465	37.4242	26.4217	6.84708	6.46385	7.70859	7.19132	5.31874	3.8482	9.67114	11.7054	8.06107	Partially EGA-ON genes
gene10445	SLC7A6OS	NC_010448.4:28820562-29025397	116.699	108.279	72.8408	321.444	321.195	339.867	79.9464	87.2442	103.589	75.6944	99.3933	63.4359	35.6965	36.3054	36.0546	Partially EGA-ON genes
gene10446	PRMT7	NC_010448.4:28820562-29025397	1.58161e-69	0.446484	0.100384	19.1353	5.22529	5.74595	2.75002	5.29514	4.3203	19.6872	12.0287	6.66582	6.00182	5.78734	2.39284	Partially EGA-ON genes
gene1047	CHAC1	NC_010443.5:130360509-130363332	102.329	94.7294	113.516	222.444	307.921	214.106	81.7156	58.0098	42.393	28.2308	31.5362	41.0136	21.9605	25.3876	15.3326	Partially EGA-ON genes
gene10512	SIAH1	NC_010448.4:36337637-36372569	6.93195	10.0363	9.62938	63.7445	75.5094	42.1799	16.36	18.8349	15.928	54.7868	53.6586	52.8156	70.2383	77.7519	115.014	Partially EGA-ON genes
gene10532	LOC100522678	NC_010448.4:39365280-39373876	1.53037	1.16791	0.204425	18.555	12.9234	8.38248	3.22236	4.30871	4.5215	32.8771	32.1122	25.0839	26.1447	26.7262	19.3422	Partially EGA-ON genes
gene10534	POP4	NC_010448.4:39734522-39745972	0	0.072839	0.559949	86.3944	64.628	102.032	13.1155	23.0394	19.864	86.423	97.3546	51.8968	33.1818	44.3637	33.9652	Partially EGA-ON genes
gene10538	URI1	NC_010448.4:40043319-40110540	0	0	0.100565	22.3532	23.2575	21.337	5.19265	3.88436	6.5258	10.1753	10.9181	6.82043	22.9073	18.233	17.6449	Partially EGA-ON genes
gene10565	CEBPG	NC_010448.4:43164901-43175002	1.35516	1.82404	2.73847	8.76761	12.0249	7.79289	3.09591	3.08739	2.49437	12.9612	9.95947	13.4624	13.23	13.8656	11.5483	Partially EGA-ON genes
gene10574	LSM14A	NC_010448.4:43847881-43901697	8.4048	9.82434	9.88193	87.3684	86.0696	68.689	18.3798	19.7295	26.0556	73.5856	63.9888	26.4908	54.6472	68.1348	57.3889	Partially EGA-ON genes
gene10649	POLR2I	NC_010448.4:45298288-45482318	0	0	0.172932	8.4448	32.1132	7.17441	7.21347	6.85409	9.68068	21.6647	43.9379	43.1094	61.0079	53.1658	35.1096	Partially EGA-ON genes
gene10682	LOC106510534	NC_010448.4:46532373-46658475	0	0	0	21.8591	13.7006	3.53512	1.34691	3.81011	5.41012	1.84841	1.74168	0.759994	1.42287	1.99062	1.72138	Partially EGA-ON genes
gene10715	HNRNPL	NC_010448.4:47643560-47655856	0.161415	0.343785	0.804157	4.87441	5.85672	6.22291	1.96754	1.39283	1.05527	16.1594	29.5428	43.6868	40.2666	25.2357	29.1493	Partially EGA-ON genes
gene10745	TIMM50	NC_010448.4:48126469-48134664	8.10552	15.3497	7.21934	398.61	372.851	258.182	78.145	87.6594	81.292	233.662	272.804	149.586	118.966	101.61	69.5531	Partially EGA-ON genes
gene10751	LEUTX	NC_010448.4:48240323-48248568	1.95248	1.57907	3.42526	303.317	319.949	251.212	128.576	66.4748	66.5051	730.045	665.805	405.528	627.559	500.578	553.373	Partially EGA-ON genes
gene10798	BCKDHA	NC_010448.4:49381994-49562761	2.17503	1.69104	1.19695	12.221	5.38669	15.175	2.87525	8.44867	4.60539	72.8825	161.448	104.821	14.5463	16.633	12.7635	Partially EGA-ON genes
gene10839	PHLDB3	NC_010448.4:50349560-50374841	0	0.0304421	1.72017	10.1397	14.4476	1.21953	3.96158	1.01316	0.792915	2.60976	2.52019	2.83334	4.70511	2.85128	2.77372	Partially EGA-ON genes
gene10862	LOC102167899	NC_010448.4:50697484-50814484	0	4.46238	0	13.7684	3.70751	4.22974	3.07786	1.3487	1.42276	0	1.03502	2.07008	1.65644	2.09048	3.505	Partially EGA-ON genes
gene10885	APOE	NC_010448.4:51372258-51375334	8.38204	11.4359	4.04076	17.6173	36.0848	54.2534	23.9794	2.78264	0.368361	0	0.232919	2.75308	16.926	11.022	8.56628	Partially EGA-ON genes
gene10893	ZNF296	NC_010448.4:51504383-51520979	0	0	0	7.99871	11.7456	0.438585	4.1106	0.00185538	7.34989e-15	3.40625e-129	1.14679	9.4444e-15	4.8505	3.55148	8.40552	Partially EGA-ON genes
gene10953	AP2S1	NC_010448.4:52695639-52703263	27.8886	47.2217	44.9001	119.035	155.693	192.077	54.1804	47.6012	38.5052	30.2321	51.196	61.4531	154.164	149.147	71.0393	Partially EGA-ON genes
gene10996	GRWD1	NC_010448.4:53849672-53856919	1.12495	3.20299	4.05023	260.467	100.97	250.917	73.6145	31.3903	31.0013	36.1072	71.931	31.7012	23.2993	19.1893	17.0501	Partially EGA-ON genes
gene10997	KCNJ14	NC_010448.4:53861754-53866765	0	0	0	5.78425	13.7507	3.17383	2.51544	1.04318	1.73025	3.54841	3.53821	1.52527	4.56573	4.79745	5.62593	Partially EGA-ON genes
gene11044	DKKL1	NC_010448.4:54431412-54476965	0	0	0	36.8656	33.7328	26.7877	16.6733	6.38412	7.08668	72.8231	123.414	137.674	193.959	182.504	118.365	Partially EGA-ON genes
gene11056	NOSIP	NC_010448.4:54618976-54675119	3.50697e-06	1.03521e-05	1.41316e-05	24.8152	4.62691	8.90534	2.02223	2.98183	2.76537	22.2257	74.4172	35.9384	36.9394	34.0257	21.18	Partially EGA-ON genes
gene11105	LOC100620498	NC_010448.4:55543069-55555582	2.79531e-26	1.13883e-95	6.27474e-31	7.81805	6.21146	2.27781	3.64532	2.15335	2.19453	4.18892	6.10412	4.49554	8.01114	5.03301	1.32784	Partially EGA-ON genes
gene11130	TMC4	NC_010448.4:55955954-55970265	2.63782	0.039851	8.25022	10.8403	13.4933	18.1688	4.00759	3.0913	3.93965	1.45133	3.15603	1.40721	5.53903	4.71062	2.9798	Partially EGA-ON genes
gene11131	LENG1	NC_010448.4:55970584-56029398	0.283072	0.259646	0	9.02534	4.65221	5.5448	1.58384	1.67362	0.829059	19.2192	58.0499	41.9251	71.9588	52.7754	50.2985	Partially EGA-ON genes
gene11146	MYADM	NC_010448.4:56213478-56280035	1.4062	3.71977	6.06203	50.0753	19.9347	42.084	20.7267	15.3076	12.5845	38.4686	36.395	38.0941	7.45761	6.60574	5.87578	Partially EGA-ON genes
gene11165	DPRX	NC_010448.4:56449330-56568357	0	0	0	49.334	84.0602	39.1871	22.8893	21.5638	21.7454	146.327	112.657	77.1685	93.4714	105.838	73.0174	Partially EGA-ON genes
gene11170	LOC100624495	NC_010448.4:56855464-56892200	5.29316	0.887198	3.05574	16.0309	14.7665	18.6906	3.75619	8.02948	9.93114	7.9317	10.0164	8.37397	15.3248	12.765	12.5639	Partially EGA-ON genes
gene11176	LOC110261367	NC_010448.4:56982243-56994224	30.4981	2.47757	13.7033	30.8867	154.851	106.288	43.4725	25.5506	25.4462	7.90916	6.06466	1.36577	7.24492	14.2891	6.75116	Partially EGA-ON genes
gene11286	TNNI3	NC_010448.4:59366827-59377490	0	0	0	26.0034	33.3459	30.8158	7.54787	6.30948	4.53179	8.74251	26.1397	36.6219	34.6774	27.3542	28.6027	Partially EGA-ON genes
gene11319	U2AF2	NC_010448.4:59741411-59789403	0.0434506	0.618409	0.126019	7.51933	7.41126	5.95741	1.7461	2.51813	1.24789	6.85967	8.39921	9.18789	6.64189	3.43156	3.56027	Partially EGA-ON genes
gene11412	LOC100514110	NC_010448.4:62300585-62330484	0	0.0140345	1.59446e-32	18.8419	10.0872	17.0637	4.86802	3.61155	2.40217	5.06682	2.05175	5.89334	7.3907	7.82489	4.24147	Partially EGA-ON genes
gene11414	LOC100737142	NC_010448.4:62341842-62417101	0	2.05168	3.10469	20.8766	2.99219	12.0056	1.74234	7.29366	4.74317	4.19918	4.12507	2.65019	5.22278	5.56166	3.00883	Partially EGA-ON genes
gene11417	LOC100514469	NC_010448.4:62440231-62456582	5.45007	2.07847	3.95539	22.818	8.48338	13.1631	3.47508	2.56878	5.70224	3.92181	4.13046	5.00244	12.4489	12.7512	10.0704	Partially EGA-ON genes
gene11420	ZNF671	NC_010448.4:62493891-62558938	0.340131	0.00931803	0	7.98378	4.85033	3.64982	1.77218	1.50484	1.80991	1.70658	2.8158	1.6017	1.59205	2.17721	1.40879	Partially EGA-ON genes
gene11448	CHMP2A	NC_010448.4:63102154-63105032	0.249373	0	0.512132	127.68	118.602	75.3643	20.0281	43.2687	34.1624	235.578	412.975	230.234	150.62	115.533	86.5701	Partially EGA-ON genes
gene11473	B3GALT6	NC_010448.4:63540065-63541962	0.19101	0	0.0995357	1.17615	11.7101	12.5426	1.54694	2.77528	1.83885	1.39565	0.281458	3.66677	7.8742	8.18455	6.55855	Partially EGA-ON genes
gene1149	UBE3A	NC_010443.5:141869971-142001595	0.0573911	0.0970157	1.66581	4.70218	9.73749	5.86607	3.62262	2.73788	2.72366	4.94797	5.80476	4.67796	15.7111	14.3439	12.2615	Partially EGA-ON genes
gene11555	NOL9	NC_010448.4:67375211-67396442	2.38455	3.92294	2.52988	19.5292	17.2144	20.1258	8.34249	8.06093	7.90543	19.6689	17.8255	9.09281	12.0049	12.0682	9.72251	Partially EGA-ON genes
gene11592	CTNNBIP1	NC_010448.4:70184934-70241560	3.80721	1.82866	5.76696	12.1126	13.4452	28.2601	18.5411	5.3549	1.87535	2.65165	19.5728	23.3647	22.0133	15.9528	9.00264	Partially EGA-ON genes
gene11596	UBE4B	NC_010448.4:70345788-70462434	6.18743	7.61057	6.68004	38.0413	15.7081	43.1982	4.08022	10.3678	12.179	11.6968	8.2832	7.13939	19.145	10.0154	8.58156	Partially EGA-ON genes
gene11644	LOC100737881	NC_010448.4:72730364-72735105	0	0	0	436.152	770.172	797.94	281.108	232.772	301.992	321.731	229.801	75.8727	40.6219	35.9955	55.7363	Partially EGA-ON genes
gene11653	LOC100517101	NC_010448.4:72871762-72892828	0	0	0	104.539	86.1214	81.7922	38.436	44.2918	49.4044	68.4424	56.5416	21.5362	18.8004	26.9453	18.4001	Partially EGA-ON genes
gene1166	MPHOSPH10	NC_010443.5:143972586-144022372	3.94389	3.518	4.86472	17.1178	14.6765	21.0538	2.53108	5.45105	8.01639	67.2041	60.1999	32.543	44.5685	49.364	39.2707	Partially EGA-ON genes
gene11678	SPEN	NC_010448.4:75000212-75144103	3.87689	5.00613	3.58627	12.3196	18.3028	10.9239	4.45486	3.57421	4.86002	5.45105	3.08347	4.13887	10.1641	9.79477	7.82281	Partially EGA-ON genes
gene11690	SZRD1	NC_010448.4:75459123-75485326	0.741925	2.3986	1.76556	118.414	123.671	147.365	41.6791	43.4404	40.7883	88.6977	129.002	84.4154	40.1505	46.2515	29.5774	Partially EGA-ON genes
gene11717	MRTO4	NC_010448.4:77708125-77753924	0.182559	0.209446	0.56456	146.474	113.382	92.8372	20.9508	42.0823	26.2654	239.725	323.942	221.575	138.833	147.52	102.261	Partially EGA-ON genes
gene11740	MUL1	NC_010448.4:78747686-78758821	0.286243	0	0.474628	17.8446	14.9401	4.01593	5.63965	2.96988	1.62336	3.50954	5.08079	3.85111	1.80182	2.84219	3.56565	Partially EGA-ON genes
gene11742	CDA	NC_010448.4:78824247-78849154	3.51082	5.99834	10.8306	144.965	40.4867	57.1533	10.2635	29.5052	25.7648	138.537	268.528	146.381	86.1831	74.8701	83.4014	Partially EGA-ON genes
gene1178	TM2D3	NC_010443.5:145359692-145371218	3.09175	1.35095	4.7651	43.583	37.3138	12.0944	4.95115	8.5673	6.11356	211.234	257.654	161.552	163.577	181.461	131.724	Partially EGA-ON genes
gene11786	RPL11	NC_010448.4:81508185-81527123	0.771094	1.80256	1.15929	87.9493	38.8053	22.5599	7.97195	25.3239	14.0624	530.638	751.935	696.876	674.615	600.884	634.746	Partially EGA-ON genes
gene11811	SYF2	NC_010448.4:82836893-82843484	3.27924	5.5706	7.86919	375.34	487.107	425.29	118.971	95.3982	109.969	221.383	372.728	229.403	193.432	145.445	181.502	Partially EGA-ON genes
gene11812	RSRP1	NC_010448.4:82850767-82861578	2.42208	2.3236	7.84803	159.939	258.117	265.527	164.818	22.4406	12.7459	28.0163	46.1051	25.8081	46.8639	44.1747	36.2968	Partially EGA-ON genes
gene11852	NUDC	NC_010448.4:84238694-84252046	5.22901	9.60902	11.1389	648.351	612.835	667.245	191.602	148.773	173.466	277.339	583.959	366.889	208.347	199.077	167.104	Partially EGA-ON genes
gene11872	IFI6	NC_010448.4:84804330-84858276	0	0	0.205931	54.3737	40.6805	13.7895	2.71169	8.19106	17.6588	21.7174	50.375	32.3107	66.9735	70.8334	40.5381	Partially EGA-ON genes
gene11886	MED18	NC_010448.4:85384020-85392296	0.634125	3.51798	4.28745e-05	59.6489	59.9208	28.2966	9.78699	18.7882	17.3058	129.821	158.594	75.3845	70.1564	68.2557	76.4215	Partially EGA-ON genes
gene11897	GMEB1	NC_010448.4:85657066-85701211	0.175272	3.85461e-28	8.32859e-06	5.73737	7.42249	6.99412	1.40315	2.50815	2.24313	3.48676	5.44134	6.89702	5.13962	3.67422	4.01174	Partially EGA-ON genes
gene11913	PUM1	NC_010448.4:87546387-87687483	0.33108	4.76281	4.77598	32.7496	19.9694	26.7417	3.97671	7.48424	8.43536	24.7491	14.4868	8.42552	15.0386	14.791	13.7146	Partially EGA-ON genes
gene11917	FABP3	NC_010448.4:87943002-87950708	59.9944	80.0911	32.1817	971.313	713.689	772.648	253.143	326.778	282.728	771.769	945.076	1186.83	1481.6	967.001	724.734	Partially EGA-ON genes
gene11981	SMIM12	NC_010448.4:91109043-91113686	35.5947	127.243	77.2463	792.305	863.968	741.286	220.283	329.962	294.739	252.637	395.866	282.019	185.127	205.557	126.082	Partially EGA-ON genes
gene12020	ZC3H12A	NC_010448.4:93541333-93551200	0	0	4.20374e-06	6.57597	3.5841	5.63117	2.19675	1.14412	0.449007	2.77275	1.3546	1.69485	5.39488	6.28063	3.75418	Partially EGA-ON genes
gene12024	GNL2	NC_010448.4:93612262-93645980	3.73788	7.5159	5.7508	68.6002	91.3514	94.3816	13.657	46.0408	54.8339	148.151	109.138	58.9008	38.0661	35.5427	34.0233	Partially EGA-ON genes
gene12036	FHL3	NC_010448.4:93980636-93988568	0	1.21156	0.194743	7.93786	13.7886	8.07058	6.03286	1.98179	0.26737	2.12969	16.549	12.2919	15.6561	9.9788	9.92406	Partially EGA-ON genes
gene12082	PTPN2	NC_010448.4:96769861-96847136	17.3494	12.6301	11.8665	47.0917	27.3497	31.6703	12.3125	9.00748	4.65869	62.9872	65.022	57.5654	60.2897	53.8692	52.359	Partially EGA-ON genes
gene1224	TMX3	NC_010443.5:153988019-154031124	0.00888711	3.1347	2.62788	24.4148	10.7131	8.11521	3.26629	5.0571	8.28315	10.3172	6.35244	3.90434	11.965	14.193	12.2752	Partially EGA-ON genes
gene12258	ZNF24	NC_010448.4:119156506-119167240	19.9018	35.4546	32.4783	94.2504	102.884	101.072	17.8205	40.0148	51.9795	72.2066	56.9883	39.0154	60.1947	56.9639	43.8622	Partially EGA-ON genes
gene12259	LOC100620188	NC_010448.4:119184994-119193334	2.10493	3.75137	5.56783e-05	94.9155	34.623	21.5197	25.3624	14.1679	21.8154	16.0511	10.5268	8.40053	18.3045	18.0791	14.185	Partially EGA-ON genes
gene12263	C6H18orf21	NC_010448.4:119735387-119745729	0.0436466	0	0.136955	38.6934	36.491	55.1119	10.2986	14.8049	13.3418	31.0776	34.4006	34.1919	17.7675	25.2037	24.1018	Partially EGA-ON genes
gene12301	MCOLN2	NC_010448.4:128772903-128836958	0.0173528	0.0268228	0	8.71951	5.90148	2.05348	1.67688	1.67156	2.7493	1.48152	0.904622	0	2.19265	2.41011	1.65878	Partially EGA-ON genes
gene12307	CTBS	NC_010448.4:129049185-129254973	243.92	180.227	219.611	473.094	623.802	599.494	155.376	136.59	151.79	126.592	64.5675	71.8651	409.442	383.128	342.212	Partially EGA-ON genes
gene12327	LOC100625153	NC_010448.4:133596656-133598134	10.5142	8.13665	8.23893	31.3154	25.0079	13.4589	7.58456	3.55606	5.76919	51.7008	70.1223	36.1163	54.114	47.6842	42.7424	Partially EGA-ON genes
gene12377	CTH	NC_010448.4:142454921-142486352	0.3597	2.38161	3.03916	14.539	32.0093	9.74566	8.62571	8.80445	8.737	2.42417	4.88802	1.74403	4.43073	3.49093	3.74597	Partially EGA-ON genes
gene12418	PGM1	NC_010448.4:148851182-148925787	0.314001	1.2596	4.3012	9.15436	12.5997	23.9861	6.79001	5.40166	5.47963	13.159	17.205	4.77127	15.9924	10.4099	6.96875	Partially EGA-ON genes
gene1248	SERPINB5	NC_010443.5:158167755-158195896	0.354177	4.85967	1.35766	10.7099	11.2854	19.8805	5.56178	5.51591	3.53388	7.9054	4.29449	1.6951	2.38673	3.13813	3.94908	Partially EGA-ON genes
gene12503	TCEANC2	NC_010448.4:158218838-158261832	0.591204	1.5459	1.62913	23.9562	10.5173	31.3775	3.23112	4.49445	6.21526	7.03419	4.34229	3.28209	3.23201	3.46919	3.94887	Partially EGA-ON genes
gene12506	LRRC42	NC_010448.4:158315319-158445516	104.774	31.9219	91.7054	232.869	254.403	301.155	100.285	81.0456	70.4666	99.6249	101.974	66.8981	39.6915	39.5918	33.5818	Partially EGA-ON genes
gene12515	LOC100515900	NC_010448.4:158772852-158987222	0	0	0	3.21809	9.32014	6.11446	1.60383	2.85223	0.859435	0.877257	2.29643	2.30656	0.894511	0.421924	0.433576	Partially EGA-ON genes
gene12600	NSUN4	NC_010448.4:165082288-165134400	0.886701	9.11684e-06	1.35661	2.46416	9.86334	9.66214	3.07764	4.66158	2.75134	36.5863	21.3904	10.5681	5.51928	6.54293	3.54386	Partially EGA-ON genes
gene12622	TOE1	NC_010448.4:165874175-166012191	5.91199	3.18838	2.39482	28.9526	26.9276	47.8808	16.799	21.9473	13.0219	121.28	163.101	54.4223	32.1841	38.5859	27.9547	Partially EGA-ON genes
gene12639	RPS8	NC_010448.4:166550573-166553289	0	0	0	91.2429	98.0783	62.7946	12.2519	31.7607	19.5103	580.101	791.463	691.78	718.513	672.318	548.492	Partially EGA-ON genes
gene1269	LMAN1	NC_010443.5:161607121-161631650	2.10134	3.20521	1.91475	33.6677	30.9274	17.8245	5.32941	5.80103	9.35829	10.9166	10.0741	4.85661	9.69083	10.8895	8.45871	Partially EGA-ON genes
gene12698	YBX1	NC_010448.4:168716781-168736475	28.6227	19.3726	23.5232	79.331	107.466	85.7372	29.414	36.4409	28.2126	145.559	159.731	161.547	307.577	282.648	266.355	Partially EGA-ON genes
gene12722	CTPS1	NC_010448.4:170201748-170233105	4.96549	3.306	9.53275	24.3157	12.8493	28.6611	4.75196	7.62565	9.76339	24.0551	16.1362	9.45596	19.8628	25.2097	13.7722	Partially EGA-ON genes
gene12737	EXO5	NC_010448.4:170607617-170658053	8.64762	4.51477	10.2526	52.0933	39.3356	31.5588	13.4458	21.5914	20.6582	106.876	101.543	52.6125	43.5129	47.0218	44.2754	Partially EGA-ON genes
gene12812	SNRNP48	NC_010449.5:4919342-4940359	6.11431	2.6861	4.04356	39.5022	31.8378	60.9815	21.1155	3.86161	1.96343	14.6004	21.7739	12.8631	37.8057	38.7769	33.1863	Partially EGA-ON genes
gene12818	EEF1E1	NC_010449.5:5324201-5390695	1.82045	1.89149	1.72193	76.7008	94.974	57.2375	28.7928	37.0553	42.6004	485.131	461.049	327.618	257.911	289.17	234.162	Partially EGA-ON genes
gene12901	NUP153	NC_010449.5:13393541-13466577	18.0699	12.7067	14.5866	37.0832	36.8461	30.4481	8.57263	11.3439	9.9524	11.0891	8.81348	7.39309	29.3432	30.9968	30.3499	Partially EGA-ON genes
gene12941	C7H6orf62	NC_010449.5:19502628-19524905	13.2045	13.0416	3.91203	54.4798	79.6018	72.8926	17.036	13.5629	15.2761	33.5661	38.6125	28.7214	65.1451	57.0625	55.5857	Partially EGA-ON genes
gene12979	HIST1H2BD	NC_010449.5:20818871-20831635	0	0	0	18.9316	9.92746	15.1714	7.35357	9.54588	3.84955	12.771	22.307	20.3645	102.548	102.38	68.4808	Partially EGA-ON genes
gene1303	RAB11A	NC_010443.5:163858253-163887741	1156.27	1038.36	912.816	2895.06	4481.61	3729.11	1602.8	1575.26	1844.51	1362.43	1542.08	1321.54	1172.5	1286.15	1062.79	Partially EGA-ON genes
gene13164	ZNF389	NC_010449.5:21967913-22056240	1.93003	8.37083	11.3205	70.373	39.1104	45.8436	26.3828	22.3094	25.9064	16.2928	18.0568	11.3971	18.8043	14.282	11.0397	Partially EGA-ON genes
gene13234	MRPS18B	NC_010449.5:23145274-23172718	3.17014	3.32651	5.59454	21.1407	18.1388	13.8244	7.41401	9.03179	7.51734	76.3507	109.896	56.248	41.9978	46.2991	39.9796	Partially EGA-ON genes
gene13281	GPANK1	NC_010449.5:23564653-23795967	22.9203	15.5277	0.466628	39.8867	35.9395	47.923	16.7989	16.2828	16.1023	72.2884	62.7413	49.2901	27.9444	32.8053	22.0404	Partially EGA-ON genes
gene13296	LSM2	NC_010449.5:23900384-23908523	19.5785	21.9956	6.40219	45.857	61.9823	65.4	40.8554	10.4145	6.48512	28.332	55.788	47.4781	112.874	110.826	89.3356	Partially EGA-ON genes
gene13316	PPT2	NC_010449.5:24188093-24208430	89.7179	32.3814	26.0157	248.551	213.942	208.077	101.987	103.658	106.576	215.355	203.457	185.793	81.4257	78.5028	41.7471	Partially EGA-ON genes
gene13357	BRD2	NC_010449.5:25062771-25162591	9.55097	10.206	10.8573	57.5345	65.0053	95.5933	31.359	21.8701	24.6081	20.9169	13.5864	10.6132	11.4043	12.9619	5.68811	Partially EGA-ON genes
gene13421	HMGA1	NC_010449.5:30320089-30329413	11.6915	20.9637	13.6194	61.979	18.9441	56.7054	9.50732	15.5849	3.27944	2.38126	5.02445	12.3823	8.69506	7.81888	6.12197	Partially EGA-ON genes
gene13442	RPL10A	NC_010449.5:31327762-31330624	0.474452	1.08048	7.34277	436.66	426.606	432.883	116.508	227.97	247.881	839.947	978.925	801.191	540.513	566.916	385.487	Partially EGA-ON genes
gene13470	KCTD20	NC_010449.5:32146043-32195075	0.422506	1.00078	0.555545	9.5232	6.66029	9.33609	3.41401	4.06589	3.00382	7.74172	7.91719	7.09983	8.96394	10.38	8.82125	Partially EGA-ON genes
gene13487	TBC1D22B	NC_010449.5:32839177-32914498	2.05498	0.382901	2.46793	9.81642	8.98444	2.28305	1.9458	1.78024	2.44577	3.01634	3.94178	3.74674	5.44428	4.85952	3.49652	Partially EGA-ON genes
gene13557	TBCC	NC_010449.5:37814999-37824697	44.4922	36.3378	36.1464	344.007	353.958	351.792	259.364	97.0885	94.7451	270.243	468.066	305.737	143.862	155.976	109.127	Partially EGA-ON genes
gene13559	RPL7L1	NC_010449.5:37940548-37948258	7.03321	11.2354	5.67053	252.706	286.511	269.703	51.2244	99.7867	111.804	221.361	228.257	142.693	177.751	170.221	166.521	Partially EGA-ON genes
gene13560	C7H6orf226	NC_010449.5:37986741-37988256	7.41064	4.6574	4.32694	39.5905	75.8161	31.1165	12.4433	9.92433	8.93438	14.9054	26.3566	29.4663	80.1204	71.8799	70.6431	Partially EGA-ON genes
gene13587	YIPF3	NC_010449.5:38506641-38511458	0.0883315	0.13876	0.187984	151.802	99.2753	108.91	23.1415	39.4402	45.3418	93.3643	106.037	44.7117	30.0966	33.5115	21.5835	Partially EGA-ON genes
gene13592	MAD2L1BP	NC_010449.5:38613348-38657472	25.487	8.21791	22.3624	104.549	82.9285	147.94	33.1599	37.4979	50.7444	71.6917	54.8532	35.4306	24.9514	22.3205	16.6487	Partially EGA-ON genes
gene13594	MRPS18A	NC_010449.5:38613348-38657472	0.289978	0.595291	0.107321	25.733	28.4288	16.171	7.13228	6.7435	3.67353	80.2244	164.518	187.616	223.646	214.399	131.53	Partially EGA-ON genes
gene13696	IREB2	NC_010449.5:47481538-47529199	24.2267	15.9668	10.8905	41.3211	37.3529	35.8731	9.69336	13.018	13.2361	8.30624	5.10419	4.2542	18.5259	21.7339	17.7189	Partially EGA-ON genes
gene137	MTRF1L	NC_010443.5:13443601-13458291	0.714283	1.22833	0.0401932	9.30774	9.44997	10.947	2.13536	5.31296	4.183	44.5113	57.1532	31.9195	49.3694	54.6915	40.4795	Partially EGA-ON genes
gene13752	C7H15orf40	NC_010449.5:51929348-51935724	0	0	0.0338479	11.1313	6.49699	2.98495	0.35764	3.03244	1.79225	3.54199	5.5193	10.5862	6.32809	7.05597	5.84684	Partially EGA-ON genes
gene13815	MFGE8	NC_010449.5:54539969-54554885	0	1.47613	0	19.2052	12.8436	12.0813	5.92843	2.82004	2.98671	7.09547	6.65792	4.56038	2.43412	1.62169	1.68731	Partially EGA-ON genes
gene13840	IDH2	NC_010449.5:55654297-55675571	4.84742	7.90228	19.9468	46.036	39.5419	38.4738	11.6985	6.47153	7.23699	15.5492	18.6505	28.0698	41.0119	48.3082	24.7974	Partially EGA-ON genes
gene13874	IMP3	NC_010449.5:57999446-58025839	5.79458	9.0566	9.42186	123.89	125.708	90.8373	31.3368	38.6908	27.279	1058.53	1256.09	792.114	555.88	478.559	411.558	Partially EGA-ON genes
gene13875	SNUPN	NC_010449.5:58038916-58065972	0.0568616	5.22363	1.31462	40.4376	27.4145	36.2688	10.1995	17.8814	13.8533	20.2514	26.994	21.2635	10.5014	9.65887	8.66114	Partially EGA-ON genes
gene13891	LOC100156967	NC_010449.5:58622968-58644024	27.794	39.4693	33.1425	457.479	662.729	480.413	106.829	156.798	145.009	169.837	251.179	245.756	447.553	365.895	307.458	Partially EGA-ON genes
gene13907	UBL7	NC_010449.5:59070665-59084119	9.22139	6.05811	23.0325	60.5009	133.613	157.393	22.6091	24.5742	40.9063	51.0908	73.3805	49.0141	43.129	40.1515	31.5359	Partially EGA-ON genes
gene1391	PRPF39	NC_010443.5:175285218-175317245	2.91844	0.275997	8.17987	22.9621	26.6119	28.0064	4.21223	6.59279	5.00258	3.25544	3.35475	1.45087	7.91472	8.44392	5.56202	Partially EGA-ON genes
gene1392	FKBP3	NC_010443.5:175317557-175332705	2.26181	2.1793	1.09775	125.063	138.572	97.7194	29.4901	32.5769	40.9687	62.2488	90.8702	77.5739	145.962	143.269	132.605	Partially EGA-ON genes
gene13959	MBIP	NC_010449.5:63659222-63760365	3.35937	4.31902	0	120.879	159.547	161.361	46.8385	82.5027	83.4543	127.633	115.535	60.9	53.6431	54.5315	62.6906	Partially EGA-ON genes
gene13971	KIAA0391	NC_010449.5:64578240-64824417	1.32432e-258	3.54086e-14	0	13.4751	0.00154225	24.0019	3.41801	2.2388	8.17195	11.838	7.81975	2.19713	10.8866	12.1576	6.8246	Partially EGA-ON genes
gene13974	SRP54	NC_010449.5:64829624-65073528	4.31076	10.6975	11.2344	33.3876	42.5952	41.7203	7.50308	15.7689	19.9325	32.4381	20.6274	12.3634	32.2413	42.5283	26.9279	Partially EGA-ON genes
gene14051	NOP9	NC_010449.5:74978870-74992108	0.389102	3.95857	1.28584e-06	28.9128	29.0465	23.7411	5.56814	5.96611	7.15579	31.443	29.5195	12.1728	9.2276	11.2004	8.70757	Partially EGA-ON genes
gene14109	RBM23	NC_010449.5:76120724-76132148	9.03298	18.5769	19.5641	306.926	200.332	273.15	46.1242	68.3082	97.1047	183.118	114.02	43.1367	61.7511	46.4105	32.3591	Partially EGA-ON genes
gene14196	TOX4	NC_010449.5:77661944-77903973	6.83467	12.554	10.8829	95.7011	82.8531	69.6303	20.6309	33.6491	35.577	125.077	111.713	68.3658	34.4235	32.8031	25.59	Partially EGA-ON genes
gene14219	RNASE4	NC_010449.5:78244283-78244931	1.66332	0.142889	0	364.121	680.567	223.471	119.477	97.2947	119.719	114.026	105.984	72.3671	144.28	241.622	234.227	Partially EGA-ON genes
gene14332	LPCAT4	NC_010449.5:80140968-80159497	0.205388	0	3.91513	9.89267	8.10182	8.35051	0.494569	2.31567	2.63084	52.2915	53.9461	31.8405	12.9676	10.5528	5.37719	Partially EGA-ON genes
gene14336	EMC4	NC_010449.5:80164787-80270691	0.197906	0.307571	1.27377	24.3978	16.4649	9.9522	3.02315	8.0652	3.67426	137.158	237.618	224.963	152.581	173.8	152.9	Partially EGA-ON genes
gene14339	EMC7	NC_010449.5:80391197-80408340	5.56783	0.608372	0.0757595	315.82	339.328	271.359	78.7271	122.635	127.409	100.76	185.961	111.861	76.2296	91.2497	79.5887	Partially EGA-ON genes
gene14419	VTI1B	NC_010449.5:91386019-91413480	3.24538	2.61836	3.138	11.8446	13.4198	11.2602	5.41711	5.57509	5.01552	87.4461	125.153	96.06	66.4128	77.9073	59.3557	Partially EGA-ON genes
gene14438	ERH	NC_010449.5:93068253-93083950	0.134835	0	0.859245	138.406	101.564	57.2919	20.408	44.1957	17.9622	1130.91	1275.74	784.541	497.064	408.318	351.416	Partially EGA-ON genes
gene14444	SRSF5	NC_010449.5:93393378-93398510	5.72615	10.8712	0.435416	134.052	162.011	207.771	49.0735	43.9135	75.3346	73.9499	76.9914	52.3846	105.492	105.457	94.5979	Partially EGA-ON genes
gene14505	FCF1	NC_010449.5:97892375-97961268	3.55667	3.57242	6.79623	42.9662	46.8426	36.0108	7.323	21.4448	17.3194	141.295	149.955	152.721	171.704	179.852	163.931	Partially EGA-ON genes
gene14514	NEK9	NC_010449.5:98275972-98322072	0.018344	0.328805	0	7.48806	6.53466	4.48876	1.42329	3.06363	2.84635	2.11895	2.82444	2.72977	5.31451	3.91817	3.47433	Partially EGA-ON genes
gene14552	SPTLC2	NC_010449.5:100545359-100638973	0.819936	0.772767	2.27651	14.8311	10.3791	10.8406	3.07313	4.33815	3.99077	10.3022	10.5666	6.205	9.44664	7.12081	6.38874	Partially EGA-ON genes
gene14553	ALKBH1	NC_010449.5:100676777-100710414	0.0203002	0.0238487	1.41974	27.4254	36.1639	31.7576	7.76482	7.83827	13.0024	18.8682	18.3895	10.8425	6.285	7.35269	6.83508	Partially EGA-ON genes
gene14621	LGMN	NC_010449.5:114176216-114210096	30.175	29.9589	27.4386	172.858	182.728	178.746	72.6073	67.166	61.5067	81.1067	55.9851	57.3391	69.0505	57.2618	38.665	Partially EGA-ON genes
gene14628	GON7	NC_010449.5:114535833-114590854	2.02176	0	0	65.083	32.2395	35.8678	11.7291	11.7757	5.45521	118.694	173.004	219.42	260.523	260.655	253.168	Partially EGA-ON genes
gene14631	LOC100157935	NC_010449.5:114617488-114729102	12.3364	7.47958	11.1004	49.9722	88.7369	67.5974	20.3972	14.2122	17.0044	49.6511	123.188	133.057	15.0348	22.8923	74.6481	Partially EGA-ON genes
gene1465	BMP4	NC_010443.5:183415988-183496673	137.561	72.8273	114.798	662.662	1113.11	464.029	262.061	126.997	153.778	331.007	302.755	106.827	55.3783	41.3477	49.2846	Partially EGA-ON genes
gene1473	GCH1	NC_010443.5:184148149-184264060	3.07662	2.33103	1.1285	12.3269	14.4429	5.13413	4.94364	1.08277	1.27224	2.58396	5.80755	4.04633	8.50984	10.5705	6.52658	Partially EGA-ON genes
gene1475	SOCS4	NC_010443.5:184298645-184418676	11.3221	5.95946	5.88948	43.353	28.4973	21.6134	10.4561	16.8916	17.0992	29.403	37.1981	27.4158	24.1672	32.4357	28.1909	Partially EGA-ON genes
gene14750	TMEM129	NC_010450.4:802939-835472	0.446616	0.0617128	0.154825	23.0435	5.73459	17.9905	4.99027	1.78494	3.32386	0.473791	1.64591	4.92355	2.03052	9.6993	2.38291e-05	Partially EGA-ON genes
gene1478	MAPK1IP1L	NC_010443.5:184298645-184418676	6.49514	10.0816	4.88368	34.5741	33.8559	20.3349	13.1312	9.19884	12.1555	22.8351	11.5466	13.1802	14.4126	12.1662	9.88295	Partially EGA-ON genes
gene1483	ATG14	NC_010443.5:184701019-184743752	10.9229	24.0638	16.7044	45.0898	55.1792	40.966	12.6483	12.3752	12.3773	14.173	16.4061	11.3741	15.8929	17.1738	21.0355	Partially EGA-ON genes
gene14917	SLC34A2	NC_010450.4:19481126-19507903	0.179092	0.070286	0.0949983	94.3333	49.0063	129.872	4.09445	12.3176	41.3551	89.1566	49.5312	10.1036	11.8336	13.4924	12.6936	Partially EGA-ON genes
gene14951	PGM2	NC_010450.4:29307627-29343012	11.9309	11.2885	9.31272	69.1832	33.621	46.7762	11.7327	13.4779	23.567	34.9005	38.6129	15.9938	31.3797	23.876	18.579	Partially EGA-ON genes
gene15	C1H6orf120	NC_010443.5:555648-720106	17.6411	9.57248	4.81753	57.7233	74.0459	49.6417	14.6851	17.8796	23.0409	23.7927	17.4957	18.773	29.0484	22.5738	26.027	Partially EGA-ON genes
gene15086	LOC100513415	NC_010450.4:44031675-44197597	72.9392	52.9138	46.6477	1733.16	1168.64	1674.49	332.239	276.032	485.831	1262.72	1084.54	598.688	91.8776	114.725	88.0267	Partially EGA-ON genes
gene15088	LOC100513607	NC_010450.4:44031675-44197597	0.0480967	0.0743869	0.150196	762.101	938.552	961.76	330.912	192.362	369.121	356.77	328.776	144.14	72.7401	75.7895	79.9268	Partially EGA-ON genes
gene15124	TMA16	NC_010450.4:52343206-52371367	2.30297	6.34202	2.52097	39.6908	37.9718	23.8799	6.21531	9.56488	18.4429	27.8534	33.0075	18.218	27.9444	32.725	25.5941	Partially EGA-ON genes
gene15161	AASDH	NC_010450.4:55336362-56232436	4.9282	4.41124	4.7939	19.5565	9.3332	16.852	2.75342	3.15	4.44642	5.20562	6.67521	5.95218	12.8027	11.9674	12.1559	Partially EGA-ON genes
gene15164	SRP72	NC_010450.4:55336362-56232436	0.429406	0.401635	0.227746	20.9529	5.88247	8.26445	2.91824	4.75467	5.7156	11.3246	12.1302	7.36316	7.66648	7.77857	8.45097	Partially EGA-ON genes
gene15176	LOC100621115	NC_010450.4:55336362-56232436	1.6426	3.5087	1.63124	20.1885	13.1944	15.1394	3.7504	3.8506	3.92126	9.9349	7.45942	6.68172	16.7475	19.46	15.8442	Partially EGA-ON genes
gene15253	UTP3	NC_010450.4:67473804-67582144	0.21263	3.64988	5.62504	162.667	133.144	166.525	39.5939	49.3904	54.3049	138.464	149.125	73.8875	29.6621	28.6297	33.6246	Partially EGA-ON genes
gene15257	DCK	NC_010450.4:67706660-67736743	35.1236	39.1454	36.0423	62.266	93.958	73.4628	33.214	17.7614	23.0564	22.2323	17.0968	15.3066	34.0679	30.2685	22.7243	Partially EGA-ON genes
gene15330	CXCL13	NC_010450.4:73071260-73077342	57.84	62.7696	66.3534	162.004	230.058	263.734	64.1956	71.8079	77.7592	18.579	24.5642	31.2548	36.8151	30.01	25.9428	Partially EGA-ON genes
gene15407	ABCE1	NC_010450.4:82864966-83702488	23.3807	6.57019	21.3814	88.805	44.7905	53.0748	9.13047	19.8249	26.9746	53.9668	40.6617	17.0798	50.8054	51.4004	52.4698	Partially EGA-ON genes
gene15423	ZNF330	NC_010450.4:86019110-86036738	0.431478	7.39434e-51	1.96172e-65	8.31627	10.9175	9.24519	0.392087	1.90269	3.88265	14.1045	11.0807	5.12795	12.0331	12.2206	7.94194	Partially EGA-ON genes
gene15429	ELMOD2	NC_010450.4:86527969-86546652	5.7457	6.25243	8.19793	17.0804	17.6422	10.7501	2.98567	4.53694	6.62548	2.67196	1.58213	2.19345	4.15579	4.80028	4.96532	Partially EGA-ON genes
gene1543	SNAPC1	NC_010443.5:190677764-190713643	2.16304	2.12238	1.38689	40.6717	30.2843	38.2181	8.94892	16.2206	17.3016	44.7144	51.7722	36.8515	28.6984	26.9347	24.8941	Partially EGA-ON genes
gene15579	PITX2	NC_010450.4:111697363-111723295	0	0	0	38.2249	30.2445	23.1396	14.8874	9.1705	7.70958	39.4679	48.8228	25.8174	20.0231	22.0972	32.4479	Partially EGA-ON genes
gene15654	H2AFZ	NC_010450.4:120563751-120566023	190.129	120.474	118.253	2911.45	5096.75	3876.19	916.346	841.114	1018.94	3301.57	3511.71	3078.07	2503.99	2365.22	2098.89	Partially EGA-ON genes
gene15656	LAMTOR3	NC_010450.4:120625896-120642630	31.3586	55.5302	44.6698	146.129	194.51	140.153	58.6214	80.618	82.4316	264.681	323.669	158.446	352.728	375.973	362.512	Partially EGA-ON genes
gene15672	METAP1	NC_010450.4:121285792-121352612	0.0105439	0.220871	0.116856	4.0283	11.1417	5.17892	1.0485	2.14338	3.0481	5.33415	6.97036	4.13993	7.11874	12.3708	6.54847	Partially EGA-ON genes
gene15688	SMARCAD1	NC_010450.4:125410220-125488471	3.94401	2.98834	1.94021	10.4077	7.03274	5.56702	1.29665	1.73674	2.56038	6.6622	5.36055	2.77565	14.357	15.1535	14.7738	Partially EGA-ON genes
gene15786	HNRNPDL	NC_010450.4:135802515-135809871	2.91151	1.17284	0.000357698	0.291355	7.78564	14.8367	1.16364	2.95249	2.28042	5.13524	2.69139	4.31386	33.0938	38.6809	37.4325	Partially EGA-ON genes
gene15834	RPL27A	NC_010451.4:708530-769799	1.28205	1.1193	1.19364	121.406	170.072	100.712	32.6947	63.2767	56.3185	231.327	353.845	388.176	330.442	316.207	283.162	Partially EGA-ON genes
gene15905	MRPL17	NC_010451.4:3075985-3099364	0.294694	0.685203	0.616216	165.762	199.161	161.611	54.2908	81.3724	56.9029	354.26	405.228	426.497	452.584	493.095	386.966	Partially EGA-ON genes
gene16172	FOLR1	NC_010451.4:6753512-6760433	1.24949	2.4343	1.707	663.257	304.355	388.451	32.9235	109.331	238.55	268.793	276.463	248.777	172.008	192.478	89.3775	Partially EGA-ON genes
gene16198	PAAF1	NC_010451.4:8278306-8334526	0.252004	0.584418	2.65553	3.5411	16.7348	21.4789	4.50961	7.73744	7.65985	18.5687	9.78522	8.75887	4.88746	7.0806	5.55808	Partially EGA-ON genes
gene16310	PCF11	NC_010451.4:17287785-19547417	16.2322	15.5508	15.4725	33.6419	35.0875	37.7574	14.9098	9.43517	10.197	20.6562	14.8729	11.1804	29.9834	28.8339	26.4066	Partially EGA-ON genes
gene16318	TMEM126A	NC_010451.4:19576240-19585869	0.775321	0.0849269	0.232859	17.3588	12.1369	8.581	3.39538	5.31229	4.83313	115.906	205.524	120.377	243.294	203.754	175.785	Partially EGA-ON genes
gene16345	RAB38	NC_010451.4:20741084-22438235	0	0.0316954	0.0433965	22.8587	75.5016	59.8516	13.266	8.51004	15.3078	26.7827	40.0405	21.6193	17.6274	18.5147	13.3015	Partially EGA-ON genes
gene16362	LOC100737633	NC_010451.4:23037419-23042678	0	0.0834392	0.114669	940.815	1894.41	1316.63	334.026	244.44	392.046	176.534	130.608	55.8066	107.574	115.106	123.252	Partially EGA-ON genes
gene16372	LOC100514912	NC_010451.4:25500469-25503084	4.70387	4.20923	4.88406	24758.5	22902.9	29158.5	4526.4	6303.78	11217.6	14680.3	16780.4	10783.5	1311.25	1243.02	1122.98	Partially EGA-ON genes
gene16401	CWC15	NC_010451.4:27035500-27047280	122.708	149.653	112.417	768.064	987.251	867.56	266.386	272.042	256.537	590.397	612.694	460.864	393.113	365.444	437.59	Partially EGA-ON genes
gene16552	RBM7	NC_010451.4:41946823-41955683	0.172535	0.0162861	4.67162	376.67	377.245	349.379	69.6285	57.0442	102.795	88.5548	66.2131	25.972	66.4182	63.7527	61.0361	Partially EGA-ON genes
gene16568	APOA4	NC_010451.4:44194946-44209641	0	0	0	0	8.47519	26.7435	5.93717	0.422559	0.866031	1.20035	0	0	0.246486	0.118364	0.112934	Partially EGA-ON genes
gene1657	RPS6	NC_010443.5:203444359-203447643	2.59504	1.8956	5.87835	739.858	829.747	865.949	203.513	318.189	351.548	949.794	1443.3	978.379	971.616	880.772	695.554	Partially EGA-ON genes
gene16574	SIDT2	NC_010451.4:44223226-44596549	0.113657	2.33345	0	18.5807	6.41173	4.91084	6.15453	3.88406	3.90022	9.75398	4.23541	4.59431	5.5152	5.33254	4.13995	Partially EGA-ON genes
gene16591	MPZL3	NC_010451.4:45506495-45564210	0.0125531	2.91222	5.46173	22.382	15.6169	23.8754	6.52674	7.63065	8.96289	11.0709	7.02128	8.41298	8.02505	11.6376	11.3002	Partially EGA-ON genes
gene16593	CD3E	NC_010451.4:45619729-45633972	0	0	0	7.51704	0.580096	8.37959	3.68416	0.631572	0.821258	0.816618	0.552506	0	0.110884	0.409221	0.722493	Partially EGA-ON genes
gene16608	DDX6	NC_010451.4:46025615-46063836	7.5012	12.1178	5.46215	35.0982	23.281	24.2544	11.538	12.2291	13.086	7.98012	7.04738	5.05637	11.8574	13.7804	10.4152	Partially EGA-ON genes
gene16627	HINFP	NC_010451.4:46335068-46359444	4.87982	1.9561e-05	0	20.43	11.1171	32.6653	2.53183	5.46175	6.2364	13.2844	16.9395	10.4514	9.62671	14.6005	6.53096	Partially EGA-ON genes
gene16631	CCDC153	NC_010451.4:46401376-46412449	0	0	0	14.7469	5.11525	3.32777	2.81514	2.67495	5.21216	2.79783	5.01715	8.24342	7.72711	0.617649	0.156665	Partially EGA-ON genes
gene16790	SRPRA	NC_010451.4:53358521-53365085	4.43119	8.42037	5.02821	205.781	177.801	201.54	34.0578	66.7374	72.6845	136.949	105.047	52.6207	50.0735	57.4667	45.909	Partially EGA-ON genes
gene16793	DCPS	NC_010451.4:53374558-53491847	0.371955	0.549955	1.03346	11.2643	13.9946	7.49113	2.74622	5.62567	2.58866	30.9069	56.3153	42.8624	37.7128	49.7923	30.8717	Partially EGA-ON genes
gene16867	ZC3H11A	NC_010451.4:64518747-64554951	3.06725	3.86204	7.96977	27.0452	39.9424	22.0044	8.72303	10.0785	16.3166	36.6572	18.9461	18.6304	47.1081	45.1329	45.2681	Partially EGA-ON genes
gene16871	REN	NC_010451.4:64809142-64822605	0	0	0	16.8739	32.8069	0	6.32317	4.48682	3.95014	7.12718	4.46107	7.87651	6.70061	4.91152	3.12061	Partially EGA-ON genes
gene17021	TAC1	NC_010451.4:77197402-77206529	0	0.0879949	0	179.277	130.303	198.73	51.3157	65.5961	72.6706	266.128	212.685	176.969	135.131	94.728	131.393	Partially EGA-ON genes
gene17068	ANKMY2	NC_010451.4:85850645-85887450	36.9319	36.225	53.8349	147.26	151.998	130.822	36.443	59.7009	59.7727	78.8714	55.7149	31.4042	34.5342	37.5515	35.1053	Partially EGA-ON genes
gene17069	BZW2	NC_010451.4:85887785-85947414	124.44	143.119	128.26	562.721	493.949	470.1	91.5996	174.643	179.793	262.275	187.67	120.254	123.811	147.678	107.982	Partially EGA-ON genes
gene1712	RANBP6	NC_010443.5:216104431-216112218	0	0	0	4.18029	9.28433	13.6679	1.58893	1.38386	4.43246	9.56267	5.90553	2.42995	8.64769	12.5126	6.69899	Partially EGA-ON genes
gene17124	DBF4	NC_010451.4:92449384-92990833	2.94738	3.55011	4.49925	8.61907	6.39738	15.9866	2.58557	2.53366	4.23733	3.43732	5.73709	6.25971	5.52084	5.07142	7.80155	Partially EGA-ON genes
gene17136	DMTF1	NC_010451.4:93321363-93463129	0.408083	0.491406	0.20096	15.7123	56.2583	33.7998	4.81358	8.70447	13.2023	16.4529	13.8084	9.32598	20.3573	22.497	19.3697	Partially EGA-ON genes
gene17185	PMPCB	NC_010451.4:103316160-103329653	37.5814	50.139	51.587	154.366	199.176	114.371	38.4015	72.4706	106.822	45.587	42.6653	22.5324	53.4953	53.9532	52.7567	Partially EGA-ON genes
gene17251	ZNF786	NC_010451.4:109232869-109252788	0	0	0	0.124294	10.1951	5.39239	3.4705	0.205098	1.39743	0	2.15315	0.678957	1.1024	0.179019	0.274222	Partially EGA-ON genes
gene17252	PDIA4	NC_010451.4:109260699-109280327	14.5962	14.0061	10.961	61.6547	26.2285	25.8618	7.57689	11.0701	7.64816	136.792	110.368	73.9919	38.664	36.9084	26.1811	Partially EGA-ON genes
gene17283	PRRC2C	NC_010451.4:113910193-114074535	1.07997	6.81659	0.161792	7.36224	9.66323	5.826	1.47165	3.00719	2.35096	8.15138	2.95367	2.14625	14.5306	15.5286	11.5984	Partially EGA-ON genes
gene17306	LOC110255511	NC_010451.4:116145143-116179437	0	0.035601	0	16.783	8.90932	21.9808	2.86549	6.01124	11.7398	160.448	237.973	153.394	134.281	152.978	154.921	Partially EGA-ON genes
gene17310	RC3H1	NC_010451.4:116181987-116292455	1.26656	1.58673	2.03452	11.2236	16.218	4.52937	2.83165	1.9085	1.88364	5.53055	4.36194	2.91952	8.43154	8.96455	7.79642	Partially EGA-ON genes
gene17479	DIEXF	NC_010451.4:133094617-133141258	0.253234	1.12162	2.95226	18.0151	8.0645	23.8166	4.30891	5.1733	5.82322	32.7987	36.1346	24.002	11.0652	12.5329	10.7134	Partially EGA-ON genes
gene17509	CD46	NC_010451.4:135025438-135078910	8.09013	3.38092	9.18229	68.0629	176.972	58.6422	15.5121	24.6517	22.7313	11.3757	11.8267	16.4213	17.494	18.9473	20.7706	Partially EGA-ON genes
gene17528	SEC61G	NC_010451.4:139128286-139135831	13.9419	15.9582	18.087	293.508	469.945	347.942	60.0576	126.145	94.2031	449.381	585.996	473.45	671.253	750.647	766.972	Partially EGA-ON genes
gene1761	FXN	NC_010443.5:222412484-222433224	4.04434	2.37204	3.09184	12.0908	9.06888	11.8276	14.1338	1.24511	0	12.9464	28.0904	26.2514	30.6066	41.6436	29.4279	Partially EGA-ON genes
gene17620	FH	NC_010452.4:12404142-12431843	26.6642	23.4757	27.8842	491.756	715.433	599.439	90.0621	141.069	159.436	175.203	246.091	144.038	125.602	125.839	102.723	Partially EGA-ON genes
gene17625	DEGS1	NC_010452.4:12431949-12670641	53.3054	73.3645	45.8594	333.884	372.862	200.394	92.6094	76.0847	113.153	86.6568	125.98	107.862	269.568	292.706	263.215	Partially EGA-ON genes
gene17647	H3F3A	NC_010452.4:13939937-13947976	8.45526	9.35653	15.1055	189.072	75.2937	29.6019	9.6615	41.6485	23.7402	1189.97	1565.3	1216.47	2243.38	2227.8	1758.48	Partially EGA-ON genes
gene17677	ADSS	NC_010452.4:17220080-17261512	0.0239681	1.57775	3.49742	55.2708	37.4615	45.5219	9.57454	6.94206	14.3492	36.6664	35.729	16.2736	29.0203	35.7123	30.4267	Partially EGA-ON genes
gene17758	TIMM17A	NC_010452.4:24200344-24211790	5.6431	10.0965	2.27429	399.402	331.755	406.324	92.6007	111.246	115.501	257.035	373.73	252.988	169.492	161.923	104.389	Partially EGA-ON genes
gene17773	ADIPOR1	NC_010452.4:24907490-24923540	51.5023	57.6978	69.4383	512.81	414.194	393.371	145.233	105.099	105.559	211.244	230.558	123.306	120.819	116.214	68.1644	Partially EGA-ON genes
gene17779	CTSV	NC_010452.4:25202359-25208058	5.08883	6.34663	2.45114	198.8	150.207	157.623	58.6678	64.1349	79.0845	146.337	119.271	74.444	205.828	206.39	195.768	Partially EGA-ON genes
gene17855	GALT	NC_010452.4:32151149-32154792	0.0999918	0	0	12.1489	3.85804	14.1485	2.30977	5.18985	4.87583	46.9818	43.03	39.5548	26.0729	26.2904	18.0928	Partially EGA-ON genes
gene17868	NUDT2	NC_010452.4:32450985-32626100	0.775481	0.199435	0.270654	22.1571	70.0209	10.1069	7.91755	7.70857	7.86607	11.1805	12.0027	6.28023	13.801	21.0866	14.9983	Partially EGA-ON genes
gene17916	RAB18	NC_010452.4:38947745-39004975	8.57324	8.74184	6.79192	29.7331	24.9324	14.1969	4.90146	6.07131	8.48723	89.0364	82.2887	53.315	187.206	232.716	231.86	Partially EGA-ON genes
gene17936	LOC106505145	NC_010452.4:40764097-40884884	0.0939762	0	0	23.3514	15.802	21.4506	1.7437	1.83232	15.8909	8.83374	12.6411	21.0834	4.8022	7.6455	5.93986	Partially EGA-ON genes
gene17985	RPP38	NC_010452.4:46647166-46727308	2.84358e-06	0.000670056	0.0792034	2.00304	10.6106	9.31777	2.26734	3.28168	3.22998	125.921	204.767	79.7802	57.6495	71.845	44.5818	Partially EGA-ON genes
gene18025	PRTFDC1	NC_010452.4:49819273-50458487	0.0259143	0	0	3.25319	3.33498	9.25178	0	2.87002	1.53895	4.24265	2.35406	1.2256	1.55184	1.95711	2.08088	Partially EGA-ON genes
gene18124	KIN	NC_010452.4:63422183-63634844	13.6038	3.47256	4.97938	47.1309	71.5453	59.689	9.88863	29.7643	36.3128	50.5534	56.3612	41.0849	63.2482	64.8443	52.9259	Partially EGA-ON genes
gene18204	PSPC1	NC_010453.5:446975-661003	0.486163	0.249491	4.52946	31.35	19.5859	26.2934	13.4034	10.7456	9.80871	13.5963	10.4637	14.0878	15.5317	11.8707	11.3278	Partially EGA-ON genes
gene18212	CRYL1	NC_010453.5:845470-925849	0.0943474	0	0	4.86802	12.495	29.7099	4.90361	3.16495	4.35879	36.7763	45.5904	22.9483	6.35279	14.7279	6.87931	Partially EGA-ON genes
gene18221	SKA3	NC_010453.5:1302879-1321829	1.22297	8.29071	1.99487	14.6573	9.49922	3.57816	2.55662	3.34789	2.90289	14.6779	21.4299	8.75694	7.07713	7.40843	4.55555	Partially EGA-ON genes
gene18257	RPL21	NC_010453.5:4731746-4736177	5.98371	1.8638	4.30223	391.76	447.313	350.312	110.618	202.085	221.821	714.732	839.256	743.01	639.866	658.526	716.227	Partially EGA-ON genes
gene18313	PDS5B	NC_010453.5:9014693-9223035	8.29531	5.88237	5.31598	10.7577	28.7125	11.4204	3.92724	3.68222	6.1804	6.08223	5.49904	2.55501	8.24728	7.77952	7.00556	Partially EGA-ON genes
gene18445	TPT1	NC_010453.5:21848241-21933309	0.632244	0.496422	1.35435	546.296	595.661	521.207	77.526	173.557	169.792	1377.43	1616.96	1208.04	863.913	721.372	599.001	Partially EGA-ON genes
gene1847	RUSC2	NC_010443.5:236265750-236355755	4.30759	0.873362	0.0631494	12.4591	11.867	4.93674	2.05027	1.55744	2.27201	1.65175	5.30778	1.90311	1.1983	2.24242	1.65989	Partially EGA-ON genes
gene18631	IPO5	NC_010453.5:67019215-67060456	0.0285973	0.00160726	5.82508	28.6566	17.7905	16.4294	2.98158	7.52558	9.40213	23.3702	14.4482	5.08609	16.9169	19.7603	15.2217	Partially EGA-ON genes
gene18728	PCID2	NC_010453.5:78541277-78556784	0	0.189867	0	11.2054	7.14052	5.67566	2.55021	3.40472	3.77041	26.5443	47.649	19.2354	14.7661	13.1631	11.8755	Partially EGA-ON genes
gene18736	TMCO3	NC_010453.5:78662292-78785143	6.44021	0.188206	4.05477	3.27962	3.63123	27.3093	4.33321	3.88377	2.96367	3.92482	4.08803	4.91498	5.1563	4.57601	4.71926	Partially EGA-ON genes
gene18795	CENPX	NC_010454.4:991617-994849	8.77985e-05	2.70071	7.49169	43.6736	49.9393	5.71331	8.21002	8.57375	5.37893	10.1351	25.1373	28.5108	24.5358	17.9798	22.1374	Partially EGA-ON genes
gene18818	CCDC137	NC_010454.4:1226695-1232748	0	0	0.147054	31.564	10.7647	53.0895	17.6716	3.30988	2.10459	2.35834	10.4296	4.17735	13.3774	14.4723	10.163	Partially EGA-ON genes
gene18848	EIF4A3	NC_010454.4:2285678-2311750	35.2642	16.7351	33.8338	151.373	163.337	119.252	32.7044	66.523	68.5182	422.979	445.11	282.538	197.649	201.534	176.442	Partially EGA-ON genes
gene1886	GLIPR2	NC_010443.5:236919820-236943828	4.96055	1.80754	5.39687	32.2999	19.1836	23.3165	9.30664	11.5683	9.3372	78.1249	98.2099	87.8168	62.9577	63.799	40.4634	Partially EGA-ON genes
gene18882	SYNGR2	NC_010454.4:3745714-3939054	5.37526e-34	5.20841	2.01097e-09	24.944	11.1445	19.6274	9.91442	2.33197	2.59462	7.99099e-220	28.2287	18.3232	10.7738	17.3256	4.04152	Partially EGA-ON genes
gene18903	SRSF2	NC_010454.4:4800577-4808948	1.63209	3.57871e-05	0.00171074	21.7768	96.7547	96.4256	37.437	13.6524	14.126	74.7218	67.2609	74.4804	259.287	247.744	191.208	Partially EGA-ON genes
gene18905	JMJD6	NC_010454.4:4809013-4819853	5.81414	6.03263	6.52736	18.1765	12.7062	21.538	5.145	5.47377	5.88901	8.6634	15.9278	13.5539	19.465	16.0766	13.6034	Partially EGA-ON genes
gene18911	LOC100517116	NC_010454.4:4915866-4960538	1.06299	2.6098	0	21.7954	28.1014	21.6065	7.60518	11.8879	11.2124	21.4128	25.3378	16.1253	8.98304	10.1973	6.55409	Partially EGA-ON genes
gene18960	MRPS7	NC_010454.4:5770138-6106570	0	6.92039	1.80741	64.8951	40.0772	69.5662	21.1901	9.96364	22.0519	33.6373	55.9958	50.1935	80.5927	55.7534	44.7965	Partially EGA-ON genes
gene18966	NT5C	NC_010454.4:6139408-6183165	0	0	0	1.70299	7.19438	9.89508	2.16059	1.53538	0.681979	8.39474	11.2407	3.38789	20.8367	23.2669	9.48548	Partially EGA-ON genes
gene18978	CDR2L	NC_010454.4:6270565-6282471	2.3944	0	0	34.9379	9.03752	23.4179	5.88609	4.55379	3.27075	1.96764	3.5563	1.09049	1.25949	1.05996	0.799568	Partially EGA-ON genes
gene18988	NAT9	NC_010454.4:6459672-6464236	0.224603	0.0427931	0	43.3218	58.0291	44.0878	14.0735	18.3217	16.4402	42.5373	36.4307	36.5697	25.7193	26.2727	18.7952	Partially EGA-ON genes
gene18989	SLC9A3R1	NC_010454.4:6466137-6483539	1.80251	16.3396	17.6151	93.016	259.215	299.31	86.0058	28.0363	42.2549	57.5529	95.021	41.1046	48.8267	37.8349	45.0436	Partially EGA-ON genes
gene19069	NOL11	NC_010454.4:14035569-14091185	20.9124	5.81486	27.3032	106.463	117.736	72.988	17.8836	33.2038	48.29	58.7207	39.0782	15.2249	42.233	47.3022	36.3145	Partially EGA-ON genes
gene19180	GPATCH8	NC_010454.4:18776503-18856479	4.52138	3.31849	5.17874	12.0906	18.838	10.6597	4.94437	8.30217	7.12208	11.4784	9.33474	8.20573	6.86354	7.14084	5.57557	Partially EGA-ON genes
gene1920	NCBP1	NC_010443.5:239375149-239568589	2.04755	3.17696	3.00563	11.9558	6.89781	4.93108	2.48245	2.09383	1.8746	9.91181	9.93055	7.44415	13.8955	14.6381	13.2698	Partially EGA-ON genes
gene19231	PSME3	NC_010454.4:20028111-20035865	10.66	24.4981	19.3502	121.635	97.9192	78.937	40.5603	31.9575	28.75	66.9581	96.083	82.6543	71.8621	90.9335	78.057	Partially EGA-ON genes
gene19258	RAB5C	NC_010454.4:20474220-20756295	6.20316	4.81666	1.99571	12.9211	13.4507	12.4638	4.41228	3.32125	3.28449	2.09853	10.2524	2.90734	8.77924	3.70838	3.67537	Partially EGA-ON genes
gene19263	NKIRAS2	NC_010454.4:20474220-20756295	4.31365e-176	1.41153	4.64909e-303	24.6319	20.1003	13.53	3.52814	5.53793	5.96731	9.54806	4.72426	1.20924	5.89926e-38	0.847843	0.676672	Partially EGA-ON genes
gene19378	LASP1	NC_010454.4:23222705-23267209	0.21	0.657908	0.793097	32.6638	6.45172	22.7106	5.45863	8.63531	9.49763	20.1755	34.0579	25.3022	44.6746	40.3069	19.9995	Partially EGA-ON genes
gene1938	ALG2	NC_010443.5:240973021-240985081	0.353685	0.879428	1.47038	18.5296	11.9402	14.7959	5.97845	2.80033	1.32713	6.53973	5.77512	6.70502	14.7755	13.4954	9.45728	Partially EGA-ON genes
gene19382	RPL23	NC_010454.4:23279964-23285538	0	1.11659	0.378435	21.0346	5.26779	4.22151	1.36265	3.5543	10.0267	546.764	767.37	773.598	568.105	691.3	571.485	Partially EGA-ON genes
gene19413	PNPO	NC_010454.4:24192847-24201419	1.83413	0.186292	1.91749	14.6605	11.1517	26.3176	5.8989	7.21027	7.3784	35.8409	48.4792	39.9794	17.4578	19.8365	18.0952	Partially EGA-ON genes
gene19451	PHOSPHO1	NC_010454.4:25420864-25450011	0.890583	0.548022	1.14769	25.8144	14.6774	23.4855	5.10968	3.84342	13.6376	20.8752	56.4675	41.0332	2.75224	3.84712	3.29718	Partially EGA-ON genes
gene19459	SLC35B1	NC_010454.4:25881831-25888546	2.73553	8.99815	5.00602	15.9812	49.841	18.2696	9.24084	13.3851	10.84	93.0404	125.115	69.6418	73.2246	67.606	61.0552	Partially EGA-ON genes
gene19500	NME1	NC_010454.4:27416307-27435044	0	1.06707	0.479618	34.914	18.5599	15.8479	4.1947	10.4554	10.0371	61.3823	104.611	72.1383	60.4654	85.8277	59.9444	Partially EGA-ON genes
gene19578	PTRH2	NC_010454.4:35848893-35933229	0	0	0.145257	13.0219	5.02663	3.82174	2.72518	3.1319	2.81036	356.502	531.383	424.907	294.438	302.639	278.15	Partially EGA-ON genes
gene19608	ZNHIT3	NC_010454.4:37985458-38111719	9.54001	13.4144	9.16918	94.9166	80.5259	113.562	28.6493	21.2336	17.2035	63.7584	127.243	56.4453	86.4214	85.1659	101.032	Partially EGA-ON genes
gene19690	TEFM	NC_010454.4:42817682-42920438	5.85264	2.714	4.58261	95.2284	108.045	55.9441	11.4848	18.1816	28.2294	90.1231	99.0486	67.3523	55.992	43.2711	48.4418	Partially EGA-ON genes
gene19742	SUPT6H	NC_010454.4:44916715-44940732	2.45789	11.7973	6.75752	30.5596	34.2936	44.2153	10.2156	8.88447	10.2046	24.6283	24.1501	19.396	15.9637	13.9858	11.6332	Partially EGA-ON genes
gene19745	RPL23A	NC_010454.4:44956850-44960737	0.766482	1.34506	0.781801	257.292	310.678	218.806	66.955	108.035	110.734	638.303	901.301	1002.58	579.104	592.058	489.188	Partially EGA-ON genes
gene19763	NUFIP2	NC_010454.4:45464424-45508139	3.07707e-09	0.859888	0.459563	11.5715	8.99854	6.05842	1.14077	2.13886	3.26056	1.50106	0.909344	1.03127	6.5562	2.68927	8.03395	Partially EGA-ON genes
gene19794	MRM3	NC_010454.4:47077811-47132049	0.649179	0.319545	0.0359856	44.8001	16.1425	21.6874	10.3577	6.13903	5.3081	14.3829	20.3885	7.02715	8.13358	9.53376	7.77807	Partially EGA-ON genes
gene198	SF3B5	NC_010443.5:21127870-21254316	1.92601	0.297125	1.83037e-17	581.03	664.509	346.598	100.124	198.871	196.724	713.523	1142.34	970.116	737.676	757.031	530.201	Partially EGA-ON genes
gene19810	INPP5K	NC_010454.4:47717897-47738540	0	0	0	20.7558	15.5372	18.2628	5.23872	5.53651	5.69992	26.5839	36.5454	8.12289	8.03546	7.16626	4.27958	Partially EGA-ON genes
gene19821	SERPINF1	NC_010454.4:47944219-48009606	1.81189	6.08696	14.8427	34.4688	35.9775	40.669	12.4686	7.19578	9.93274	8.62242	9.50722	11.4274	6.66664	5.0497	3.56171	Partially EGA-ON genes
gene19824	DPH1	NC_010454.4:48146363-48162339	0	0	0	7.08531	0.0492411	9.23456	3.78773	1.99709	0.884055	2.31332	1.42368	2.01913	1.60872	0.868833	7.29526e-48	Partially EGA-ON genes
gene19825	OVCA2	NC_010454.4:48146363-48162339	0.792614	11.6657	12.9661	69.9457	147.448	80.5675	33.0344	27.3107	26.3793	33.6392	39.0995	35.4366	43.2393	42.4698	24.0596	Partially EGA-ON genes
gene19925	MIS12	NC_010454.4:51479967-51524799	12.8192	26.4337	24.8079	197.128	210.83	171.7	63.6388	55.5628	63.1695	110.476	102.161	51.5997	101.114	97.8121	100.428	Partially EGA-ON genes
gene19941	RNF167	NC_010454.4:51948787-51973668	0	0.914509	2.36898	19.3138	8.24489	11.8477	3.64272	4.70623	5.44533	14.5353	17.0929	15.323	7.29133	5.13435	3.78317	Partially EGA-ON genes
gene19942	SLC25A11	NC_010454.4:51948787-51973668	4.22745	8.19947	8.55874	36.3874	16.9302	39.6584	12.7989	3.48936	4.68483	13.8624	33.1479	13.2277	24.4097	22.5027	7.40803	Partially EGA-ON genes
gene19951	TM4SF5	NC_010454.4:52110240-52160133	2.17386	4.81219e-10	1.67717e-05	10.7238	3.46687	4.6685	3.15921	1.89847	0.797458	0.324932	0.650403	1.42587	1.05966e-47	1.02586e-16	1.80209	Partially EGA-ON genes
gene19952	LOC106505507	NC_010454.4:52110240-52160133	0	0	0	0	4.38551	15.1034	3.10476	0.815524	0	6.45369	12.0931	2.84057	1.01573	2.52937	4.11634	Partially EGA-ON genes
gene19956	MED11	NC_010454.4:52110240-52160133	6.2606	0	4.19468e-22	38.7061	49.6289	41.2399	7.64904	10.5377	14.5558	22.7853	19.5818	31.851	28.5116	25.2845	23.3118	Partially EGA-ON genes
gene19987	GPS2	NC_010454.4:52657586-52681217	25.4402	20.4221	24.8689	80.0471	125.505	104.656	30.772	34.7495	30.3461	58.0806	75.2716	69.5558	16.5715	17.9567	10.9524	Partially EGA-ON genes
gene20133	TVP23B	NC_010454.4:58816335-58894040	70.5926	57.8308	24.2438	203.52	116.838	171.219	35.593	64.0648	80.9701	99.8146	96.0832	61.3232	54.9449	64.4871	53.7839	Partially EGA-ON genes
gene20148	TTC19	NC_010454.4:59393216-59418821	0.0409818	0.28451	0	2.21727	10.8934	5.70788	2.75778	1.30287	0.273839	0	0.861062	0.670795	4.74184	4.76059	2.46475	Partially EGA-ON genes
gene20369	XYLB	NC_010455.5:23173854-23225583	3.92812	7.5435	0	9.85742	23.751	16.3449	2.77439	2.56267	8.12936	0.115664	0.743252	0.474648	0.123986	0.474989	0.923491	Partially EGA-ON genes
gene20387	SLC25A38	NC_010455.5:24030570-24043866	3.98368	8.42746	4.00947	145.082	171.917	112.169	58.5685	54.9575	86.5881	147.115	192.413	115.261	89.0416	104.113	65.0056	Partially EGA-ON genes
gene20388	LOC641352	NC_010455.5:24046126-24068431	1.13615	0	0.0553033	8.47959	4.154	4.75167	1.7895	2.11343	3.37067	10.6352	18.6471	12.6789	13.3967	6.84789	7.14641	Partially EGA-ON genes
gene20395	EIF1B	NC_010455.5:24347573-24691762	19.0795	44.1038	15.7643	404.893	485.885	343.523	93.2379	142.286	89.532	333.605	326.223	317.399	341.408	369.942	258.439	Partially EGA-ON genes
gene2040	KIAA0368	NC_010443.5:252158651-252325068	5.23418	7.46309	4.24383	16.4079	13.2815	6.05302	3.5805	3.66434	3.73196	1.29408	1.74396	1.78494	8.27154	8.44576	9.78282	Partially EGA-ON genes
gene20423	POMGNT2	NC_010455.5:26503609-26543284	0	0	0	3.17998	10.9727	10.5811	1.52821	2.02807	2.48786	11.9189	8.32717	5.77807	11.1326	14.8428	7.78761	Partially EGA-ON genes
gene20429	ABHD5	NC_010455.5:27006330-27053760	1.1739	4.23909	0	97.3437	53.0228	88.665	20.8642	22.7792	30.5034	88.813	96.4407	62.0691	73.577	89.8316	83.5131	Partially EGA-ON genes
gene20443	LOC100738134	NC_010455.5:27930888-28041121	7.75487	4.62536	5.61618	28.7856	30.1693	22.125	6.39858	7.10131	8.16662	17.374	16.882	13.9536	15.3309	24.4659	17.152	Partially EGA-ON genes
gene20517	ATRIP	NC_010455.5:31159842-31180764	0.0837158	0.0748407	7.15404	8.46083	4.68354	4.06208	2.44682	1.84541	1.17276	5.44874	4.03493	0.832046	3.47327	2.65446	2.23229	Partially EGA-ON genes
gene20523	LOC100156879	NC_010455.5:31298448-31308719	9.09785	8.91472	11.9113	147.268	75.6995	98.5571	17.8052	35.7791	67.7864	53.967	44.152	29.4549	12.3687	18.6381	11.6349	Partially EGA-ON genes
gene20554	RHOA	NC_010455.5:31918483-31991228	11.8113	12.7038	10.8243	57.4773	37.0502	36.006	14.0467	16.1515	21.4298	138.455	162.861	125.712	167.537	169.232	148.09	Partially EGA-ON genes
gene20575	RBM5	NC_010455.5:32579779-32612716	8.5597	7.96106	11.3429	50.009	54.1259	35.8834	10.5162	21.2162	20.4037	48.3811	34.7486	19.3464	28.3676	23.6346	22.3559	Partially EGA-ON genes
gene20585	NAT6	NC_010455.5:32790842-32797001	9.04654	2.78307	3.06158	7.04438	38.2684	19.002	9.94955	4.9498	7.46957	1.50081	3.76545	1.57695	8.29194e-10	1.971	6.9874e-45	Partially EGA-ON genes
gene20643	NISCH	NC_010455.5:34574013-34630306	0.945884	1.15786	0.000498613	4.52036	4.05405	9.29941	3.62821	1.20773	1.883	1.03862	1.12164	2.9238	2.98515	2.21529	2.18505	Partially EGA-ON genes
gene2066	CDC26	NC_010443.5:253893665-253966769	12.8049	14.8102	4.44405	69.9412	60.199	43.3835	22.764	28.4959	24.0871	602.859	1209.02	1376.09	1759.52	1363.02	1065.92	Partially EGA-ON genes
gene20666	ACTR8	NC_010455.5:35503150-35988501	24.6136	8.59192	31.6076	85.7691	51.2626	64.583	18.0838	22.281	28.739	28.7897	25.4918	16.3806	17.9615	18.5041	17.2984	Partially EGA-ON genes
gene20700	PDHB	NC_010455.5:40161518-40167502	11.588	1.58821	10.367	60.4961	44.8778	49.4174	14.3423	19.4307	36.0279	51.6728	35.3057	32.2862	48.499	57.8442	49.6066	Partially EGA-ON genes
gene20702	KCTD6	NC_010455.5:40167644-40369708	0.915966	2.9138	0	6.44217	18.1394	2.88561	2.10531	2.19498	3.62346	4.20808	3.56194	3.50654	13.0858	13.149	8.75997	Partially EGA-ON genes
gene20724	PSMD6	NC_010455.5:45356349-45529481	7.97823	8.5272	3.03192	91.2791	91.535	69.2544	19.7116	29.4479	35.1199	65.3577	101.09	48.5224	54.3234	54.1132	59.9531	Partially EGA-ON genes
gene20877	CCDC174	NC_010455.5:69898802-69918896	2.38273	1.15472	0.729634	31.6245	15.4604	17.6757	7.42333	14.9977	7.81611	86.9635	104.646	93.8242	138.467	119.372	125.194	Partially EGA-ON genes
gene20885	CHCHD4	NC_010455.5:70417325-70520268	10.8859	5.98032	13.7833	63.1322	105.174	57.8827	34.6155	36.3795	32.6854	193.283	258.012	163.813	120.314	113.807	95.3329	Partially EGA-ON genes
gene20892	ACAD9	NC_010455.5:71374321-71555700	0	2.95973e-57	2.78596e-54	14.8145	2.29322	5.83488	1.21906	3.46237	4.05783	18.4937	13.6406	8.6061	3.37613	5.99832	4.2462	Partially EGA-ON genes
gene20898	CNBP	NC_010455.5:71634514-71752296	663.688	663.549	659.363	3512.05	4529.8	3782.93	827.585	1160.51	1361.72	844.471	890.371	615.512	449.062	435.535	413.186	Partially EGA-ON genes
gene20975	DBR1	NC_010455.5:78958300-78970318	0.0506912	0.0133035	0	77.1852	73.2717	55.8258	24.6889	12.0431	26.9113	18.5589	15.2691	6.05216	6.91452	8.0486	9.48993	Partially EGA-ON genes
gene21016	ATP1B3	NC_010455.5:82680441-82727052	0.188671	0.218774	0.265532	33.1988	21.5052	27.5863	8.86134	9.33563	9.44828	655.102	900.321	558.477	468.618	544.913	481.788	Partially EGA-ON genes
gene21142	CCNL1	NC_010455.5:96984541-97366206	8.08644	20.3334	43.9553	66.4524	60.4401	104.189	12.7238	17.9888	23.7524	27.0405	35.9204	18.0774	34.2458	26.7345	25.2116	Partially EGA-ON genes
gene21170	TRIM59	NC_010455.5:100078148-100134882	3.06547	3.88817	2.10081	7.47489	8.77895	14.222	4.28094	4.58643	6.30064	60.5541	40.3394	44.2455	98.3088	101.613	114.988	Partially EGA-ON genes
gene21178	NMD3	NC_010455.5:100924684-100992009	2.36296	3.27616	4.87656	38.594	42.7178	20.7793	4.49519	10.067	12.7356	76.4493	60.9096	26.1639	107.204	115.578	109.832	Partially EGA-ON genes
gene21195	PDCD10	NC_010455.5:106517407-106558959	23.966	44.9671	39.6891	464.289	527.432	325.577	114.521	141.93	181.286	255.627	236.445	201.744	187.283	209.499	237.268	Partially EGA-ON genes
gene21269	TTC14	NC_010455.5:118172530-118773205	4.50564	3.52215	1.92896	22.913	17.9595	19.4962	6.63115	5.68441	9.03345	37.3035	38.0195	22.7828	19.7973	17.1142	18.5309	Partially EGA-ON genes
gene21294	LOC106504853	NC_010455.5:121509708-121564270	0	0	0	4.05827	7.03564	10.1136	1.4593	1.06172	3.65639	14.8658	6.58422	3.93854	2.8431	4.14111	4.68021	Partially EGA-ON genes
gene2138	RBM18	NC_010443.5:262333528-262416116	26.979	17.7981	36.8036	107.237	92.1171	56.0504	20.4195	29.6657	49.1593	121.165	110.956	72.948	78.3146	83.4761	80.0036	Partially EGA-ON genes
gene21405	LSG1	NC_010455.5:131623529-131653930	9.06805	9.73202	5.57076	168.579	170.762	171.898	26.8654	30.1637	58.8119	79.8513	44.3905	30.3127	30.84	29.4253	29.9831	Partially EGA-ON genes
gene21413	PPP1R2	NC_010455.5:132460185-132489490	28.7516	36.4813	30.3412	69.4189	79.0161	76.741	16.1509	17.2013	18.674	33.3319	38.6357	36.384	32.4828	36.9208	39.4468	Partially EGA-ON genes
gene21424	SENP5	NC_010455.5:133156938-133269468	10.3957	8.23121	0.46815	55.5037	35.9003	62.9194	7.97218	10.6945	16.5957	24.5046	18.3828	12.5205	21.063	24.4101	20.4414	Partially EGA-ON genes
gene21431	FBXO45	NC_010455.5:133544914-133579997	6.94758	7.69703	3.23604	15.2733	15.7402	11.0318	4.37038	4.22083	5.05965	10.2814	10.5228	13.9591	15.3521	14.144	15.9625	Partially EGA-ON genes
gene21432	WDR53	NC_010455.5:133544914-133579997	18.7536	31.7579	33.0279	142.657	250.705	219.641	88.2329	88.1334	99.8591	68.7439	82.3035	72.2908	56.0359	58.8292	54.1908	Partially EGA-ON genes
gene21457	RPL35A	NC_010455.5:134588287-134591873	4.69952	0.525587	2.20224	20.1912	39.7676	19.205	7.04549	7.00637	8.74002	415.815	475.114	648.145	247.117	235.625	369.476	Partially EGA-ON genes
gene21461	SNX4	NC_010455.5:134824027-134903765	1.65232	1.4989	1.95822	15.6469	8.25176	8.81024	2.56663	2.42301	5.81067	6.50651	5.04816	2.99179	6.4568	5.45008	6.45914	Partially EGA-ON genes
gene21498	CCDC58	NC_010455.5:138152425-138178458	2.02481	1.25751	4.23723	109.92	98.329	115.093	23.4131	37.1486	49.9614	84.9185	95.0412	78.6837	169.535	159.14	136.804	Partially EGA-ON genes
gene21564	QTRT2	NC_010455.5:145673645-145879879	4.82844	4.80639	9.19184	14.8679	13.9837	16.4771	2.85019	5.2269	6.42939	32.0806	15.4024	6.83449	30.0122	31.324	29.3076	Partially EGA-ON genes
gene21581	NEPRO	NC_010455.5:146790106-146937652	5.99368	7.94911	8.13537	142.591	144.713	117.668	22.8682	30.2931	40.6791	62.8273	51.1742	28.9742	36.5616	35.4869	31.6948	Partially EGA-ON genes
gene21650	RPL24	NC_010455.5:157411932-157418663	1.64934	1.09885	0.427284	301.504	330.063	284.819	80.6076	126.439	144.693	589.247	639.419	651.975	366.382	324.378	321.054	Partially EGA-ON genes
gene21745	ARL6	NC_010455.5:162509047-162556675	3.87584	12.9753	3.58018	12.196	67.6361	56.3934	17.9828	12.3014	14.6602	38.0578	41.6227	23.6576	28.9491	19.9384	22.5051	Partially EGA-ON genes
gene22012	U2AF1	NC_010455.5:206244771-206257697	56.5892	77.6427	59.1244	201.138	190.087	223.369	50.3188	86.4491	80.685	210.414	258.001	147.973	186.305	139.232	104.728	Partially EGA-ON genes
gene22018	RRP1B	NC_010455.5:206545351-206653374	1.43391	0.136129	1.23903	7.83745	4.61657	12.9501	3.44704	0.810118	0.856146	2.7705	7.946	6.3494	3.21663	2.40111	3.37676	Partially EGA-ON genes
gene22031	C13H21orf2	NC_010455.5:207196883-207204741	0	0	0.135693	33.3286	39.9389	87.404	17.4538	6.4697	11.6363	10.4536	21.9486	11.7854	13.3746	7.5572	4.56729	Partially EGA-ON genes
gene22067	LOC106505875	NC_010456.5:119006-123650	0	0	0	0	3.90601	14.8268	5.28834	1.22842	0.214737	5.06906	2.26805	1.98835	6.07414	3.19087	13.8678	Partially EGA-ON genes
gene22141	LOC100737977	NC_010456.5:7344787-7371086	0.0488838	0.0575492	0	32.6805	28.2641	27.3795	3.84696	12.2956	17.4998	16.4767	19.8134	6.03682	17.4444	11.9858	5.76502	Partially EGA-ON genes
gene22143	R3HCC1	NC_010456.5:7419557-7434938	0	0	0	4.66116	0	15.8636	3.87466	1.26091	2.14794	0.290083	1.2927	3.22786	1.05641	0.931638	0.701557	Partially EGA-ON genes
gene2219	PSMB7	NC_010443.5:265172256-265235389	11.7105	0.97623	6.65997	472.834	519.561	551.325	134.296	232.767	265.112	511.793	713.508	467.498	476.422	571.443	479.566	Partially EGA-ON genes
gene22306	DDX51	NC_010456.5:23257384-23269905	0	0	0	9.80274	15.3996	15.6176	4.71392	1.41265	2.1034	15.6237	15.0854	9.44124	15.3135	12.9389	10.062	Partially EGA-ON genes
gene22315	RAN	NC_010456.5:24312809-24318024	56.4952	49.2937	43.3166	252.387	255.78	280.179	78.7269	120.391	118.531	486.792	556.886	361.322	552.69	579.339	606.232	Partially EGA-ON genes
gene22359	SNRNP35	NC_010456.5:29335638-29622221	0.781764	1.86199	0.875647	12.1114	17.5387	29.8401	8.52054	6.16358	5.71134	5.96594	9.9395	8.42408	3.37213	3.35787	2.93362	Partially EGA-ON genes
gene22363	SBNO1	NC_010456.5:29335638-29622221	23.4203	21.552	22.8874	63.9805	56.6901	65.1552	22.0896	17.0877	21.7697	44.5259	31.1921	19.3329	32.7871	33.3322	34.0277	Partially EGA-ON genes
gene22373	VPS37B	NC_010456.5:29963086-29994650	1.86126	3.61758	1.97091	9.57665	8.18094	18.1474	3.45488	2.54531	1.98498	4.26037	6.26008	4.39574	7.93307	7.48531	4.95297	Partially EGA-ON genes
gene22383	VPS33A	NC_010456.5:30469002-30496626	0	0	0	23.5578	24.2989	29.6215	4.75324	8.64079	15.7829	11.777	8.09743	10.6654	10.2436	12.6024	8.18116	Partially EGA-ON genes
gene22384	DIABLO	NC_010456.5:30498884-30559545	0	0.500135	0.922851	47.9904	26.5916	22.7436	3.76742	12.3442	6.18634	191.979	231.235	132.634	233.376	229.919	181.89	Partially EGA-ON genes
gene22414	ARPC3	NC_010456.5:31814381-31823452	3.28042	17.0491	2.1664	453.534	374.422	493.655	100.314	191.979	176.138	227.553	287.269	191.104	198.348	204.228	189.137	Partially EGA-ON genes
gene22415	GPN3	NC_010456.5:31836732-31849559	15.6694	28.4972	35.369	194.84	331.823	302.549	57.0033	73.5519	111.419	159.766	167.951	80.0745	209.209	270.306	233.114	Partially EGA-ON genes
gene22486	RPL6	NC_010456.5:39302446-39309239	1.64859	2.08692	2.43065	535.251	656.746	523.347	89.2372	158.438	206.778	423.339	450.892	389.155	632.287	515.64	586.527	Partially EGA-ON genes
gene22490	TRAFD1	NC_010456.5:39549848-39579781	137.69	33.8332	85.5951	326.848	242.904	332.135	43.2243	105.356	127.032	284.333	185.907	76.7775	81.7599	112.302	99.1422	Partially EGA-ON genes
gene22525	C14H12orf43	NC_010456.5:40888641-40899097	1.26162	1.73789	1.50106	7.85297	5.80832	4.06917	2.1927	3.70477	1.90928	31.3896	34.8474	32.9003	18.244	23.8784	10.8643	Partially EGA-ON genes
gene22580	TFIP11	NC_010456.5:44030581-44113760	54.2779	16.8256	29.276	139.666	144.03	156.232	43.7454	49.4005	69.7449	169.123	142.619	63.2429	40.0624	39.3293	26.7209	Partially EGA-ON genes
gene2262	PTRH1	NC_010443.5:268209189-268215498	0	0	3.2835	16.755	17.2524	25.3475	10.0603	5.19062	0.650546	12.5186	21.7256	29.6057	46.8076	41.9132	16.2121	Partially EGA-ON genes
gene22627	SF3A1	NC_010456.5:47312459-47391335	13.1253	35.6999	25.4373	63.9113	76.7239	85.053	16.0878	21.2935	23.9441	16.2126	11.2506	9.38952	10.2384	10.3904	4.83817	Partially EGA-ON genes
gene2264	TOR2A	NC_010443.5:268215558-268237497	0.159375	2.93704e-06	2.85148e-06	3.34062e-07	14.3339	21.4245	5.23947	0.000161155	7.52589	0.877794	2.63434	2.96338	2.12658	1.98515	1.1804e-05	Partially EGA-ON genes
gene22643	LOC100525309	NC_010456.5:47755263-47809893	10.5683	5.07287	4.99074	24.0306	40.924	29.155	10.8146	6.7478	7.23348	8.86389	6.96449	7.11485	17.3742	15.4751	17.1751	Partially EGA-ON genes
gene2265	SH2D3C	NC_010443.5:268238966-268270395	0	0	0	11.1662	0.0915294	9.86945	2.94257	1.453	1.19009	0.997886	1.83336	2.08911	2.68118	2.02721	1.89185	Partially EGA-ON genes
gene22670	LOC110256677	NC_010456.5:48708046-49007759	0.00644596	3.59209e-33	1.91431e-84	57.9354	74.726	74.0819	17.3214	25.0381	44.945	25.1402	14.1327	4.40222	16.2088	31.7763	21.2213	Partially EGA-ON genes
gene22759	MRPL40	NC_010456.5:51102838-51158653	1.1664	0.235905	0	20.66	12.918	19.4018	17.5965	3.46164	1.20125	54.5147	68.2118	99.7366	169.156	161.721	138.095	Partially EGA-ON genes
gene22777	RANBP1	NC_010456.5:51494257-51500420	17.4894	43.1643	14.8122	104.503	207.61	166.412	114.925	23.268	10.1264	97.1045	223.581	229.937	361.901	304.149	304.629	Partially EGA-ON genes
gene22818	RBM34	NC_010456.5:56087684-56108141	0.988225	2.81256	3.38178	123.246	102.082	116.95	27.2832	43.2644	51.2908	79.2859	124.287	71.4724	47.4329	57.2047	65.5887	Partially EGA-ON genes
gene22847	EXOC8	NC_010456.5:59192344-59197550	0.0113027	0.0265041	0.915635	4.46815	3.89541	10.0643	1.41963	1.98772	1.87484	5.8399	4.65259	4.05303	7.72347	7.34232	10.1635	Partially EGA-ON genes
gene22862	TAF5L	NC_010456.5:60213791-60299779	8.04786	2.0199	0.78556	27.2946	29.4141	26.8172	7.43325	11.4578	7.56069	14.1772	16.5944	7.69032	16.2693	18.6895	11.6055	Partially EGA-ON genes
gene2288	TRUB2	NC_010443.5:268745814-268768409	0	1.36909	0.843928	20.0821	10.1147	4.43697	3.6148	5.58855	3.30414	19.8742	25.6848	16.5689	6.13757	7.84054	3.84755	Partially EGA-ON genes
gene22905	CDK1	NC_010456.5:64227250-64255290	10.7911	18.5147	14.2462	190.35	223.803	115.55	71.9563	78.442	87.566	463.607	479.821	290.125	404.608	425.31	325.48	Partially EGA-ON genes
gene22981	SAR1A	NC_010456.5:73002384-73108335	17.8964	1.33412	7.24721	483.907	605.38	482.591	121.966	247.788	219.911	314.975	388.911	300.399	226.435	224.235	233.228	Partially EGA-ON genes
gene23024	ECD	NC_010456.5:75958867-76070301	10.1191	16.6754	14.5293	92.6037	52.9117	75.1238	10.3596	28.6396	43.5907	32.2615	26.343	15.3512	32.3569	34.3916	38.9876	Partially EGA-ON genes
gene2307	SPOUT1	NC_010443.5:268894280-269167167	1.96435e-11	1.64543e-20	8.49014e-19	17.0018	2.39509	2.87066	4.47157	1.5649	0.606972	30.8344	43.5817	17.8181	24.9374	29.2483	12.5795	Partially EGA-ON genes
gene231	PERP	NC_010443.5:26301253-26418381	1.00153	0	0.315795	17.4251	12.8036	8.47518	4.8603	4.56072	7.00194	111.386	177.5	93.1006	48.2844	53.8467	38.4033	Partially EGA-ON genes
gene2310	PHYHD1	NC_010443.5:269209659-269254727	0.33853	0.131983	0.0885186	20.1376	18.0331	38.7079	2.54602	7.75793	15.1794	125.281	153.895	53.1394	22.8623	24.3887	14.4176	Partially EGA-ON genes
gene23162	LOC100157391	NC_010456.5:90338598-90531302	3.54789	10.7989	6.27011	150.304	124.058	92.1138	36.1928	60.5351	44.6906	245.795	298.861	170.727	149.237	159.411	161.868	Partially EGA-ON genes
gene23253	RPP30	NC_010456.5:102565801-102612857	0.183631	0.432516	0.465771	18.2337	11.1601	14.7994	2.01244	4.62796	4.11376	17.8753	19.5546	11.6404	15.92	18.7581	16.9232	Partially EGA-ON genes
gene23285	NOC3L	NC_010456.5:105422627-105967003	2.89214	2.26301	8.81556	29.5606	22.4525	20.2614	5.38106	8.58233	14.7174	23.5834	26.723	10.7403	19.2754	20.3623	23.1318	Partially EGA-ON genes
gene2334	C1H9orf78	NC_010443.5:269986385-269995394	45.7735	54.4966	33.5581	248.626	352.814	211.699	53.2749	98.4292	106.421	272.499	320.476	192.44	199.75	200.36	177.112	Partially EGA-ON genes
gene23374	CUTC	NC_010456.5:110827832-111038898	6.98408	5.14655	0	22.8065	173.69	113.559	9.88747	24.7571	42.8894	20.0746	25.0806	19.5016	22.7115	26.242	25.9042	Partially EGA-ON genes
gene23383	CWF19L1	NC_010456.5:111354596-111388911	0.0884421	0.418362	0.0791532	9.39546	6.46346	5.32542	0.749838	4.40968	4.37673	2.19159	1.6595	1.72227	1.63221	2.25299	2.34236	Partially EGA-ON genes
gene23384	BLOC1S2	NC_010456.5:111391082-111397609	3.44904	0	2.82422	330.132	192.243	230.681	52.3208	62.3221	91.5357	130.105	163.341	129.945	173.813	195.007	182.298	Partially EGA-ON genes
gene23423	NOLC1	NC_010456.5:113154031-113166922	0.234999	0.751272	0.279156	22.4892	14.0472	14.377	4.48455	4.39989	4.53536	47.9054	35.0548	17.1553	9.70704	5.45096	8.1658	Partially EGA-ON genes
gene23471	ITPRIP	NC_010456.5:115243034-115278137	0.19149	1.28963	0	3.11527	3.11184	9.92165	1.54189	0.793047	1.25187	1.68111	1.77002	1.25286	1.36016	1.08535	0.7425	Partially EGA-ON genes
gene23570	PRLHR	NC_010456.5:128581673-128619419	0	0	0	481.427	309.571	305.311	258.97	79.0829	172.847	265.961	389.517	153.434	48.5464	42.1896	32.1893	Partially EGA-ON genes
gene23646	UROS	NC_010456.5:135101608-135131082	9.40314	1.89531	3.96706	3.19175	31.4963	27.8537	20.1055	5.48533	2.40435	1.94229	5.50601	4.44612	14.2319	15.064	9.23867	Partially EGA-ON genes
gene2372	TTF1	NC_010443.5:272180487-272212504	1.52261	6.83779	2.7807	17.9249	9.63515	10.072	4.28429	4.24173	2.43867	9.07194	13.1268	7.70939	7.28476	8.09246	6.13765	Partially EGA-ON genes
gene23798	CXCR4	NC_010457.5:15663651-15666706	2.63978	2.20121	0.0910966	10.199	12.6161	9.97152	2.00692	1.52286	5.81179	19.0047	8.758	8.8585	6.33465	4.73184	4.379	Partially EGA-ON genes
gene23846	LOC102163252	NC_010457.5:25030840-25031631	0	0	0	16.855	52.1702	0	2.25266	3.90682	8.95245	11.6858	7.83066	4.11384	4.48139	3.37427	4.53824	Partially EGA-ON genes
gene23887	IMP4	NC_010457.5:31970178-31979062	0.17241	0.31205	0.592451	46.6557	59.9319	24.2485	10.8325	11.8674	6.67791	106.365	188.977	115.595	99.3219	90.8573	79.4971	Partially EGA-ON genes
gene23894	NIPA2	NC_010457.5:32060997-32202366	11.1793	2.9739	21.6063	69.1975	42.6101	49.8193	15.0967	24.9566	16.6898	12.2445	14.8758	10.3585	17.0828	20.3336	20.7787	Partially EGA-ON genes
gene23915	ANGPT2	NC_010457.5:37455184-37705370	0	0.0156622	0.0291665	10.9404	14.5163	7.04102	2.45919	2.65772	6.74873	22.7752	29.1595	13.6546	2.73403	2.39655	6.82318	Partially EGA-ON genes
gene23918	LOC106506205	NC_010457.5:37901405-37919520	0	0	0	43.8081	51.9588	65.5228	9.84685	13.6703	33.8197	0.0888862	3.96113e-06	0.54946	1.83071e-14	0.132205	0.111546	Partially EGA-ON genes
gene23919	LOC110256908	NC_010457.5:37901405-37919520	0	0	0	36.713	19.0979	49.58	11.7628	5.93988	10.4298	10.2907	8.52194	2.60725	3.14268	3.4587	3.34678	Partially EGA-ON genes
gene23961	RWDD4	NC_010457.5:44975135-45040772	0	0.0378233	1.3471	13.8409	10.3659	27.0493	3.54311	8.07022	9.26388	15.326	27.0774	26.332	18.1423	22.4625	16.4512	Partially EGA-ON genes
gene24008	LETM2	NC_010457.5:48110644-48292413	0.919127	3.46887	7.59612	21.6344	24.3103	21.7798	5.70047	8.75248	9.23492	2.54585	2.60765	1.83583	4.75787	5.58637	5.03317	Partially EGA-ON genes
gene24013	LSM1	NC_010457.5:48299455-48360004	24.3347	25.1248	6.75498	124.147	199.663	101.773	39.4858	43.6413	41.2945	44.6382	66.9396	42.0245	36.9538	31.256	37.036	Partially EGA-ON genes
gene24079	POLR2D	NC_010457.5:59479630-59495975	20.7979	11.0109	23.0978	99.1867	91.6605	90.2293	33.7948	53.1786	41.9343	111.493	135.344	91.193	89.4533	100.54	111.756	Partially EGA-ON genes
gene24080	WDR33	NC_010457.5:59519831-59639050	0.0138704	3.44741e-64	0.139129	6.5004	4.77618	9.78358	4.37875	2.06269	3.93937	6.84456	7.58905	6.10964	5.06876	8.28618	6.02819	Partially EGA-ON genes
gene24109	GPD2	NC_010457.5:63592722-63728636	0.463205	0.0837397	0.0278307	4.19419	9.54701	6.91695	2.41073	2.95403	4.38076	12.615	10.7254	6.03195	6.55551	9.30196	11.7197	Partially EGA-ON genes
gene24202	SSB	NC_010457.5:76088586-76108362	16.3619	23.3405	18.3416	220.208	260.07	213.763	74.6978	71.4585	66.9573	430.399	425.992	325.015	223.194	192.358	215.369	Partially EGA-ON genes
gene24203	METTL5	NC_010457.5:76088586-76108362	0.176821	3.92051	1.76148	63.5236	33.0124	55.4468	10.8138	31.041	23.6787	38.8862	48.2099	33.6049	25.1475	32.7518	24.0236	Partially EGA-ON genes
gene24207	SP5	NC_010457.5:76900137-76905024	0	0	0	5.54269	17.058	5.41721	7.60586	1.48766	2.96259	2.62061	5.68792	1.989	4.96239	4.64919	6.89591	Partially EGA-ON genes
gene24272	MTX2	NC_010457.5:82061380-82139073	4.37991	9.27005	6.18133	50.878	28.6716	24.438	9.33411	12.7928	9.45456	70.9441	86.1551	41.8321	70.4026	74.8287	83.4296	Partially EGA-ON genes
gene24347	ASNSD1	NC_010457.5:94261909-94272129	5.37174	5.94217	0	132.234	126.681	22.2139	19.5338	48.9735	66.1582	59.1144	51.6064	28.3378	44.0401	67.8181	52.8122	Partially EGA-ON genes
gene24388	COQ10B	NC_010457.5:101274967-101354714	53.5415	48.1122	60.8806	424.001	404.677	301.031	60.009	86.8973	101.511	474.146	449.48	221.666	361.332	392.321	427.752	Partially EGA-ON genes
gene24411	BZW1	NC_010457.5:104525899-104543795	259.461	184.567	226.911	1238.69	1263.39	1045.19	162.441	240.167	322.574	362.582	283.954	182.66	265.904	338.694	283.91	Partially EGA-ON genes
gene24416	FAM126B	NC_010457.5:104665719-104747688	6.68657	4.34411	5.29405	17.0928	15.5973	22.098	3.99282	5.66029	5.28832	11.4593	10.1375	6.6567	7.90364	9.42709	10.1483	Partially EGA-ON genes
gene24435	LOC102158706	NC_010457.5:105878050-105878747	0	0	0	3.1911	15.4625	0	0	1.10022	3.20111	1.81442	0	0	0.918244	0.538646	0.432971	Partially EGA-ON genes
gene24437	NOP58	NC_010457.5:105893588-105930458	17.0426	11.0903	15.1774	1082.73	1223.16	1128.05	234.913	287.387	327.884	534.522	457.287	256.812	227.412	199.204	205.266	Partially EGA-ON genes
gene24461	NDUFS1	NC_010457.5:109413628-109451813	2.38734e-08	1.64102e-11	2.66671	10.7122	14.4814	12.1846	1.88097	4.03794	7.83975	11.8085	7.55371	2.54305	6.56108	8.42873	4.99949	Partially EGA-ON genes
gene2450	RNH1	NC_010444.4:281918-294698	0.0939703	0.294012	2.75076	19.0219	23.944	9.14629	8.95622	6.46428	4.53696	6.17863	9.69539	28.4881	16.1055	12.1067	4.98293	Partially EGA-ON genes
gene24536	RPL37A	NC_010457.5:118702197-118704974	0	0.857328	0	25.1399	17.5248	11.5375	4.46806	5.7719	8.25188	411.966	648.518	608.049	560.363	455.239	578.934	Partially EGA-ON genes
gene24547	ARPC2	NC_010457.5:120297121-120328795	140.163	134.528	141.547	332.215	372.687	333.246	122.242	64.3043	51.1235	108.792	134.965	107.322	157.812	134.171	155.497	Partially EGA-ON genes
gene24586	STK16	NC_010457.5:121254354-121288475	3.53004e-16	0	3.04577e-19	4.09444	13.6383	13.6923	0.498117	7.38308e-07	13.3597	4.44517	6.74778	1.64246e-11	2.19417	1.196	4.69522e-31	Partially EGA-ON genes
gene24599	GMPPA	NC_010457.5:121507559-121515299	0.246635	2.21345	5.63313	13.0998	4.87099	2.8494	1.33016	1.69716	2.0988	4.00892	11.7223	9.62513	1.06479	1.31869	0.694803	Partially EGA-ON genes
gene24665	TRIP12	NC_010457.5:130784566-131029421	8.70834	20.3194	19.8388	135.706	105.093	95.154	19.4192	26.9788	27.7839	42.6945	30.7629	20.4344	60.9708	56.81	58.9628	Partially EGA-ON genes
gene24691	NCL	NC_010457.5:132163452-132174214	8.91709	16.599	16.3428	106.154	128.012	96.1046	21.2059	26.9555	34.7083	60.6276	58.6311	23.0486	106.342	107.675	105.588	Partially EGA-ON genes
gene24829	DTYMK	NC_010457.5:140248070-140256931	0.286358	0.1805	1.54162e-07	22.0726	46.4905	30.5958	10.472	6.42865	6.79289	30.3656	48.5656	33.1788	54.3451	37.2342	41.1519	Partially EGA-ON genes
gene24892	ZFR	NC_010458.4:18561908-18656341	6.28338	3.68556	11.3684	36.9288	32.1905	34.175	6.72952	8.68833	11.2821	51.2879	45.6493	28.9121	43.66	41.0829	32.5442	Partially EGA-ON genes
gene24894	SUB1	NC_010458.4:18745110-18798847	1.24668	1.91525	1.97709	38.6867	46.8943	31.3066	7.25337	9.65052	8.06743	157.48	210.444	144.455	86.2925	71.6502	104.862	Partially EGA-ON genes
gene24960	PRKAA1	NC_010458.4:25549771-25783524	4.50192	2.18589	2.5733	8.4139	28.4263	10.9074	1.56982	8.55572	10.5668	16.5691	20.2128	7.66777	20.1634	22.5811	16.227	Partially EGA-ON genes
gene24971	C16H5orf51	NC_010458.4:26681636-26703719	3.21152	3.59999	3.63337	11.3626	24.8738	10.9129	4.34555	4.37941	6.91478	15.1438	11.3438	8.22932	8.96948	10.3668	11.2397	Partially EGA-ON genes
gene24990	ZNF131	NC_010458.4:27813972-27846999	0	0	0	6.31418	8.60555	13.9825	3.24602	1.07869	2.28088	19.6338	13.1562	8.01831	14.3819	12.6203	18.1258	Partially EGA-ON genes
gene2500	IGF2	NC_010444.4:1469182-1496417	1.8358	0.110414	1.18012	3.58225	10.3585	14.0826	6.07506	1.25874	0	3.20088	6.77587	5.30245	2.00225	4.4447	3.55868	Partially EGA-ON genes
gene25067	GPBP1	NC_010458.4:36217234-36298007	27.673	32.381	42.1107	169.999	154.609	159.807	37.6988	50.0664	64.4562	89.471	60.9333	41.3459	102.119	92.9414	102.227	Partially EGA-ON genes
gene25157	BDP1	NC_010458.4:47801269-47909513	0.692177	1.01972	4.73685	11.9859	8.18676	4.61715	3.06797	2.06587	3.78849	7.57229	4.94249	2.88096	11.3869	13.2048	13.9362	Partially EGA-ON genes
gene25194	RPL26L1	NC_010458.4:51267491-51276692	15.6099	11.6078	12.8989	70.8318	41.9238	31.177	9.46203	34.4786	20.4257	537.433	759.596	515.77	851.64	755.643	816.448	Partially EGA-ON genes
gene25248	RARS	NC_010458.4:54551535-55412191	10.8652	0.0364712	2.88319	143.291	141.567	116.99	29.6921	26.2932	26.3081	81.3626	59.0671	36.4416	77.9867	99.8194	80.5734	Partially EGA-ON genes
gene25287	UBLCP1	NC_010458.4:64182917-64205684	0.99775	3.37625	0.569153	24.0135	28.688	17.0446	5.71729	9.43655	13.5202	34.6955	34.2543	15.6173	37.2175	36.0482	36.5918	Partially EGA-ON genes
gene25311	MRPL22	NC_010458.4:66215403-68279130	0.915179	0.620621	2.66563	82.4716	85.8971	47.2427	10.8921	16.3475	19.9942	546.879	666.054	650.844	263.939	308.574	230.777	Partially EGA-ON genes
gene25322	FAM114A2	NC_010458.4:69038665-69159398	1.9374	2.89515	4.35899	76.5248	56.9347	68.589	10.635	21.8033	27.1039	30.5104	27.5695	12.3792	21.4444	26.2529	19.7518	Partially EGA-ON genes
gene25382	MED10	NC_010458.4:75516991-75539871	0.112063	0.954748	0.860055	71.4589	52.0751	23.2182	12.1774	25.6483	16.1528	330.019	715.74	399.568	514.531	515.027	432.599	Partially EGA-ON genes
gene2551	IGHMBP2	NC_010444.4:4169509-4194699	0	0.566909	0	11.7848	18.6818	12.1981	6.05442	4.84889	4.55885	8.34258	20.6215	11.5726	10.9431	8.40493	8.53364	Partially EGA-ON genes
gene25543	TRMT6	NC_010459.5:14777682-14848054	24.2395	13.1063	19.6479	54.6764	58.0536	50.2283	11.0328	17.0654	17.0584	54.5897	51.0147	39.33	27.1015	26.6538	28.5879	Partially EGA-ON genes
gene25658	NANP	NC_010459.5:31204648-31238407	0.0229108	0.282057	0.891552	15.0572	17.729	9.36639	5.60071	6.76103	7.36166	21.1421	24.3993	14.9714	20.2803	27.8777	22.0362	Partially EGA-ON genes
gene25688	FASTKD5	NC_010459.5:32520481-32561534	0.56983	1.00886	0.988327	11.4094	3.62127	3.25404	1.74711	3.12578	3.31585	14.7559	5.18638	3.56055	9.78994	11.5068	9.88795	Partially EGA-ON genes
gene25703	IDH3B	NC_010459.5:32952101-32965396	0	0	1.91029	35.7409	26.5751	20.9851	2.58026	10.5758	6.75103	111.922	91.4869	70	40.1988	40.9627	30.241	Partially EGA-ON genes
gene25719	NSFL1C	NC_010459.5:33869486-33890873	24.6929	34.026	25.5622	741.703	1058.38	833.228	194.164	169.916	175.271	203.04	331.402	258.526	119.602	105.818	69.6214	Partially EGA-ON genes
gene25744	RBCK1	NC_010459.5:34784017-34801228	0	2.6794	1.36496	4.35165	9.52767	21.5162	5.88246	3.99786	5.5236	7.1337	5.76365	8.22554	8.96451	6.00227	5.41153	Partially EGA-ON genes
gene2575	NDUFV1	NC_010444.4:4958507-4964211	0.428252	0.871797	0.540519	209.613	268.673	150.898	38.9571	33.1534	55.6567	53.6077	81.2126	60.3739	24.5891	14.8962	11.8228	Partially EGA-ON genes
gene25819	EIF2S2	NC_010459.5:37542614-37744378	79.9476	100.164	82.0536	385.199	388.175	360.777	97.4369	178.083	214.861	241.538	304.519	254.382	266.23	284.786	311.951	Partially EGA-ON genes
gene2584	TMEM134	NC_010444.4:5057243-5063266	0	0	0.151055	15.2889	0.0868054	23.6438	7.0257	2.85229	1.44791	3.23279	0.0891837	2.02493	5.46209	2.9134	2.66397	Partially EGA-ON genes
gene25840	EIF6	NC_010459.5:38638294-38643918	65.6762	160.406	132.862	2364.35	3185.39	2029.28	482.609	826.662	949.406	1292.4	1376.88	853.742	528.629	543.731	464.895	Partially EGA-ON genes
gene25857	SCAND1	NC_010459.5:39244455-39309444	35.0702	45.0574	29.7617	108.355	95.1761	146.682	79.0365	14.1378	2.87414	48.6559	87.0412	123.632	211.585	162.95	104.555	Partially EGA-ON genes
gene25878	LOC110257355	NC_010459.5:40201213-40283598	0.529863	0	2.85387	69.3695	277.845	161.313	48.2364	27.414	26.6472	36.0611	50.9634	44.9083	55.0879	39.3076	51.624	Partially EGA-ON genes
gene26046	CSE1L	NC_010459.5:50744895-50903155	2.29928	3.66546	2.78387	14.6996	11.4343	9.23144	2.21163	3.28884	4.15527	18.8738	14.1716	7.10209	36.758	32.884	24.7319	Partially EGA-ON genes
gene26051	LOC100627868	NC_010459.5:50958840-51019938	0.658842	0.168632	0	115.441	109.404	114.921	16.4473	60.5056	66.4835	246.174	336.022	296.744	305.274	343.464	329.648	Partially EGA-ON genes
gene26074	PTPN1	NC_010459.5:52017099-52086747	27.9577	25.075	24.3164	86.6678	79.8147	89.2251	28.5192	16.7374	18.2691	66.7231	64.6676	40.1379	19.2104	22.3745	21.5594	Partially EGA-ON genes
gene26119	CSTF1	NC_010459.5:56954768-56985868	30.5601	26.3746	36.7897	250.117	288.066	192.161	62.4587	68.2315	80.6125	231.675	249.258	133.18	114.792	118.621	87.6085	Partially EGA-ON genes
gene26126	LOC102165808	NC_010459.5:57195411-57439132	3.92598	2.05564	5.14957	203.884	234.754	156.487	35.1598	37.2587	50.4371	116.296	141.12	128.727	9.81804	7.48513	7.7909	Partially EGA-ON genes
gene26148	GNAS	NC_010459.5:58985419-59185078	2.54891e-84	0.529891	1.66383	12.0655	12.0391	9.42054	5.04153	2.61335	1.22056	4.03329	2.44541	6.32884	18.0824	10.9928	13.6443	Partially EGA-ON genes
gene26151	NELFCD	NC_010459.5:58985419-59185078	6.0862	3.81448	4.68179	28.0421	7.90814	11.0574	5.77721	3.88874	3.7741	3.63393	6.18147	3.11684	4.71657	2.01658	1.03321	Partially EGA-ON genes
gene26417	SLC37A3	NC_010460.4:9367238-9442787	1.24785	1.36882	0.868726	18.4351	9.90068	13.456	2.61732	2.68332	3.28131	23.6508	14.5344	10.5613	12.7905	18.5722	13.3846	Partially EGA-ON genes
gene2647	EIF1AD	NC_010444.4:6333362-6355683	0.332354	5.18021	1.02898e-65	213.217	233.311	198.328	36.9354	62.8878	69.3642	130.047	132.83	111.709	62.9727	71.2391	52.9023	Partially EGA-ON genes
gene26534	TNPO3	NC_010460.4:19572554-19673165	13.5532	20.4519	15.8914	48.1085	41.3057	40.7183	6.43916	12.1722	18.9636	34.54	23.1567	11.1369	16.9438	19.0955	15.6094	Partially EGA-ON genes
gene26644	IFRD1	NC_010460.4:33191913-33248912	35.9457	35.3229	29.4463	281.12	160.29	136.048	50.188	74.7211	99.7727	103.972	129.198	69.1249	85.6699	99.8463	72.8902	Partially EGA-ON genes
gene26650	LOC110257582	NC_010460.4:33987936-35221819	5.13543	0	3.50536	7.39978	16.1567	48.652	4.43361	5.55171	9.77346	0.950793	1.02823	1.1691e-09	1.44399	2.00249	2.27479	Partially EGA-ON genes
gene26688	LOC110257594	NC_010460.4:40752177-40784483	0.0452946	0.0124967	0.917532	381.912	225.611	398.582	69.5609	90.6588	103.186	559.654	402.813	203.166	119.638	134.666	129.666	Partially EGA-ON genes
gene26689	LOC100624681	NC_010460.4:40752177-40784483	2.8738	0.487794	1.74313	353.111	307.263	403.389	50.9738	51.5491	126.431	316.968	203.558	91.1305	66.4441	79.4997	67.8723	Partially EGA-ON genes
gene2676	LOC102163816	NC_010444.4:6749940-6794116	1.46516	1.5301	1.22967	36.7946	26.0742	20.1895	5.2141	4.58633	7.13136	14.7152	12.4652	21.3644	102.874	108.714	118.809	Partially EGA-ON genes
gene26760	CBX3	NC_010460.4:46193137-46205114	14.7766	13.8264	16.1871	113.018	153.344	116.533	40.2378	32.8146	31.979	44.8596	60.6784	54.7032	37.0195	28.8612	28.659	Partially EGA-ON genes
gene26822	PURB	NC_010460.4:50510009-50518965	0	0.00428106	0	11.3433	21.5686	10.8018	4.00098	2.66255	3.5003	18.8946	15.8957	13.3535	30.0996	23.9071	26.5318	Partially EGA-ON genes
gene2683	POLA2	NC_010444.4:6922383-6950289	0.895985	3.83783	1.75859	16.8923	3.68683	32.4015	3.26903	4.71969	5.60734	18.2192	17.9795	12.6831	14.7908	14.8118	8.45355	Partially EGA-ON genes
gene26830	NUDCD3	NC_010460.4:50759068-50830336	0.363931	0.0405452	0	3.9825	6.72986	7.11145	3.2034	1.58547	0.238409	0.725357	3.75468	1.35197	2.84631	2.37218	1.43823	Partially EGA-ON genes
gene2687	SPDYC	NC_010444.4:7029796-7072811	0.96944	12.4551	4.92299	96.5222	86.9592	140.577	42.1871	20.8382	27.3196	20.4651	20.0313	17.3667	6.73311	5.74332	1.75252	Partially EGA-ON genes
gene2690	FAU	NC_010444.4:7029796-7072811	0.770235	0	0.403854	572.449	817.812	499.988	204.363	324.816	362.496	1124.06	1518.24	1289.47	1582.84	1551.02	1657.29	Partially EGA-ON genes
gene2696	CDCA5	NC_010444.4:7103647-7112772	0.0596363	0.16265	0.0475143	75.3978	44.5546	73.0086	20.8954	21.709	25.3143	62.5469	62.0358	28.4159	11.3716	13.9981	9.59197	Partially EGA-ON genes
gene27095	LOC100515809	NC_010461.5:23567732-23570915	0	0.755232	1.57975	10.4944	11.2794	10.1007	2.45807	2.05647	2.178	0.725905	2.07804	1.89516	0.684388	0.780184	0.761579	Partially EGA-ON genes
gene27237	NDUFB11	NC_010461.5:41770928-41803656	5.22318	1.44816	8.23461	214.355	239.381	262.177	109.907	85.3657	74.2735	230.838	416.467	378.208	200.793	155.086	223.743	Partially EGA-ON genes
gene27251	UXT	NC_010461.5:42176141-42184131	4.07139	13.1585	1.23908	119.773	166.432	117.072	34.1356	70.6196	35.348	263.546	307.725	360.983	306.135	231.935	370.473	Partially EGA-ON genes
gene27280	PIM2	NC_010461.5:42993546-42998575	10.4464	9.53666	23.4846	54.1763	64.6147	31.2219	25.2736	18.7754	16.8127	33.7319	28.3021	21.2413	13.1468	15.2494	6.88175	Partially EGA-ON genes
gene27290	PLP2	NC_010461.5:43215371-43230368	0.226092	1.32914	0	62.8495	57.8417	55.6973	5.27218	21.8521	11.9819	295.092	355.316	324.421	209.368	148.725	171.608	Partially EGA-ON genes
gene27334	HSD17B10	NC_010461.5:46202212-46220942	47.0091	41.1982	20.0306	75.4861	83.6262	106.054	26.4734	25.1066	35.6097	24.5406	21.789	29.2533	20.1865	28.2071	19.8583	Partially EGA-ON genes
gene2739	NUDT22	NC_010444.4:7872872-7909892	0	0.111705	0	7.8218	9.28057	0	1.48407	2.18564	0.689689	0	2.09011	3.40127	4.60555	2.41942	2.21156	Partially EGA-ON genes
gene2744	OTUB1	NC_010444.4:8087876-8103323	31.3297	76.9561	82.3875	452.92	512.031	366.818	111.723	155.157	137.823	556.524	809.036	762.973	660.107	627.537	439.977	Partially EGA-ON genes
gene27441	OGT	NC_010461.5:57521090-57558467	7.41011	0.7081	4.81653	18.6753	11.8651	11.8117	2.11371	3.77247	4.46345	11.2962	8.7249	5.47109	10.437	11.9878	9.49155	Partially EGA-ON genes
gene27479	LOC100624650	NC_010461.5:60626451-60627184	0	0	0	32.3041	25.7663	36.7233	4.0029	8.4356	10.6992	20.934	25.3544	9.39239	2.61144	2.74045	8.08486	Partially EGA-ON genes
gene27595	TIMM8A	NC_010461.5:82978127-82981038	0.29767	0.346449	0.105846	290.513	377.896	236.578	62.2145	110.955	129.377	452.275	436.337	223.656	209.484	188.676	223.542	Partially EGA-ON genes
gene27599	HNRNPH2	NC_010461.5:83032524-83038369	4.33771	7.70515	1.47552	45.4658	39.6505	27.3481	6.29791	12.1606	14.829	58.7958	34.1455	20.565	19.9498	21.4874	21.54	Partially EGA-ON genes
gene27659	TBC1D8B	NC_010461.5:87217326-87291054	2.18303	0.00544422	2.18301	3.86156	6.75168	5.26673	0.746302	1.62435	1.35882	4.9428	3.37846	2.66789	3.52086	1.4006	2.6273	Partially EGA-ON genes
gene27668	PRPS1	NC_010461.5:88074860-88101925	13.9409	18.7798	10.6562	200.414	169.833	231.835	33.0276	57.2719	73.8474	98.8095	88.4379	63.4211	75.7049	69.2472	62.3111	Partially EGA-ON genes
gene27682	LOC100521239	NC_010461.5:89460048-89461604	0	0.140343	0.432209	7.95254	6.39443	5.09497	0.663228	2.81762	1.73717	6.1455	14.5261	10.902	2.19317	2.70708	2.10708	Partially EGA-ON genes
gene27763	LAMP2	NC_010461.5:98586717-98623939	4.6829	10.2819	3.92061	28.1254	31.3105	22.6775	12.4652	11.4014	17.1137	32.1557	27.5782	22.2416	32.2526	32.6737	30.7873	Partially EGA-ON genes
gene27861	MOSPD1	NC_010461.5:110693537-110786323	7.94102	27.9437	3.58248	171.41	191.308	120.495	30.8735	31.2469	48.2973	178.918	203.183	147.238	58.0167	42.1277	67.881	Partially EGA-ON genes
gene27893	RBMX	NC_010461.5:111965746-111974750	50.9613	42.8012	67.7724	702.214	1139.67	816.765	285.66	221.116	304.547	370.509	337.879	161.027	165.731	116.675	117.242	Partially EGA-ON genes
gene2795	INTS5	NC_010444.4:9095645-9100487	0	0.0271152	0.0729283	5.63472	20.9681	10.7611	6.36081	2.13662	2.08667	3.08741	3.39788	1.49235	0.837708	0.629744	0.739363	Partially EGA-ON genes
gene2796	GANAB	NC_010444.4:9100671-9118396	0	1.03946	0.248098	7.75527	2.10905	6.72814	1.08894	2.05712	2.14017	1.95643	1.7721	0.422952	4.99823	4.3185	2.38783	Partially EGA-ON genes
gene2800	MTA2	NC_010444.4:9137817-9146966	0.0304329	0.0705607	0.0636736	43.0597	36.2967	36.7082	7.72979	7.97874	10.9845	29.2732	15.3818	10.203	5.88858	3.81224	2.52576	Partially EGA-ON genes
gene28005	HAUS7	NC_010461.5:124234734-124258133	0.0389386	0.121816	0	14.3212	10.3139	12.3911	1.87388	4.27691	3.4991	19.4261	41.0833	34.6703	10.8626	8.2464	8.70252	Partially EGA-ON genes
gene2801	TUT1	NC_010444.4:9148545-9161918	6.30968e-07	0	0	4.36983	9.19362	8.2497	4.03352	1.72778	1.4675	1.47568	1.62431	1.98013e-06	1.02866	0.959142	0.597094	Partially EGA-ON genes
gene28013	SLC6A8	NC_010461.5:124435281-124452535	0.252141	1.8996e-28	0.213213	16.296	4.32088	1.0718	2.4045	1.95372	1.5319	62.0415	57.4688	31.7049	15.1698	23.3916	13.549	Partially EGA-ON genes
gene28014	BCAP31	NC_010461.5:124456994-124484923	0.587491	0	0.867983	48.0005	44.717	25.996	19.2765	25.0081	14.8036	818.853	1211.88	702.962	188.703	123.822	157.969	Partially EGA-ON genes
gene28035	EMD	NC_010461.5:124882075-124885455	3.45441	3.02975	2.03746	9.7367	11.6813	6.34344	4.72171	1.22837	0.816654	1.2863	2.87622	9.3895	4.29386	5.09755	4.2556	Partially EGA-ON genes
gene28037	RPL10	NC_010461.5:124927248-124929791	2.01488	0.670664	1.82705	547.123	556.151	528.181	93.0985	269.423	216.248	1301.12	1757.26	1287.94	669.183	566.342	483.899	Partially EGA-ON genes
gene2820	FEN1	NC_010444.4:9752003-9756863	1.9055	5.52322	3.88665	14.6401	5.95029	14.0191	4.02943	3.60804	1.99812	10.8253	33.3288	18.3957	3.48291	3.67657	3.38778	Partially EGA-ON genes
gene2862	CCDC86	NC_010444.4:10891279-10906196	0.750681	1.8288	1.47822	15.2425	2.02896	16.2274	2.69917	3.49512	4.51089	18.5949	29.7703	16.4164	11.0513	12.6522	8.54771	Partially EGA-ON genes
gene2921	LOC100524847	NC_010444.4:12175700-12176876	0	0	0	13.1814	34.8601	18.9897	0	10.1565	12.8493	12.8439	10.8126	12.0635	2.8437	5.67136	3.48188	Partially EGA-ON genes
gene2974	ZDHHC5	NC_010444.4:13250966-13300088	2.65726	4.35161	2.71438	41.7441	45.4728	39.1103	16.8416	14.3552	12.1973	25.0224	25.8521	13.6904	36.8521	42.6183	31.9707	Partially EGA-ON genes
gene3054	NDUFS3	NC_010444.4:15031146-15166234	5.71973	3.74919	7.96826	32.5088	21.3459	13.391	5.88141	7.69336	8.83462	149.945	143.508	124.02	190.713	177.437	169.595	Partially EGA-ON genes
gene307	LOC106508849	NC_010443.5:33526801-33718402	0.302198	1.01584	0	3.83765	7.88514	5.54779	3.23614	1.51789	1.21868	2.99345	4.6335	1.15756	0.308191	0.413427	0.406236	Partially EGA-ON genes
gene3073	ZNF408	NC_010444.4:15390546-16119082	0	0	0	2.67073	9.15377	14.3281	5.18499	2.41776	1.16974	5.03862	16.0772	10.1195	3.99869e-31	0.370037	0.748648	Partially EGA-ON genes
gene3075	ATG13	NC_010444.4:15390546-16119082	9.95214	8.62724	4.91354	26.1625	30.3233	28.1346	7.25514	9.36805	12.4989	11.3547	7.8991	7.38966	7.13695	9.62784	4.69178	Partially EGA-ON genes
gene3080	MDK	NC_010444.4:16119793-16176043	0	0	0	6.51509	8.64983	22.0733	6.43602	3.66975	5.84727	43.8328	89.7585	99.7588	71.6552	91.8956	38.833	Partially EGA-ON genes
gene3132	TRAF6	NC_010444.4:24602636-24633991	2.64986	3.62819	3.49524	19.8036	34.3127	13.7074	11.974	9.44221	10.8884	18.8028	23.7863	15.4186	4.9354	7.96474	4.62225	Partially EGA-ON genes
gene3176	EIF3M	NC_010444.4:28093646-28320187	185.604	280.472	304.007	508.642	903.55	814.222	130.493	231.915	302.447	358.174	333.168	224.564	475.07	537.808	567.28	Partially EGA-ON genes
gene3243	SPTY2D1	NC_010444.4:40581815-40604040	3.62217e-09	4.04565e-09	0.301023	16.0296	21.4666	16.3193	4.00636	3.13219	4.0818	21.4034	15.8239	9.06489	26.1768	26.1147	35.9796	Partially EGA-ON genes
gene3251	GTF2H1	NC_010444.4:40857719-40900591	0.573498	1.50527	1.96893	14.1595	11.9069	10.4283	2.31777	2.73732	3.87659	2.14318	3.33081	1.42854	8.2766	8.87913	8.20165	Partially EGA-ON genes
gene3270	RPS13	NC_010444.4:42030584-42033382	0	0	0	103.466	96.5016	41.8366	12.6714	39.1383	37.787	1090.03	1264.32	1210.23	815.927	792.031	809.819	Partially EGA-ON genes
gene3314	ZBED5	NC_010444.4:48580133-48631839	0.837346	0.492336	0.482578	11.7454	26.6352	7.55557	5.41159	3.02021	4.44738	14.3535	7.23453	8.10895	22.0639	19.2866	19.6086	Partially EGA-ON genes
gene3365	MRPL55	NC_010444.4:51243256-51247626	3.71237	1.03703	0.574558	139.089	146.232	115.042	53.0819	60.2328	69.5979	139.436	233.436	246.25	114.881	114.888	107.207	Partially EGA-ON genes
gene339	HDDC2	NC_010443.5:37640627-37660751	12.5587	13.3907	6.31823	106.729	243.954	120.367	27.3296	30.3932	36.6672	55.7065	83.4532	63.1045	81.566	96.6059	75.9529	Partially EGA-ON genes
gene3395	SH3BP5L	NC_010444.4:52167675-52563308	2.12055	4.08342	0	28.5257	25.2242	6.5918	4.65691	2.96455	5.72599	5.58483	9.38228	12.5207	5.86399	6.15477	6.46158	Partially EGA-ON genes
gene3538	RACK1	NC_010444.4:57245322-57336447	1.25658	1.12462	5.63839e-24	854.503	1137.86	1078.07	195.619	439.054	694.253	678.835	726.83	515.126	527.395	588.783	474.241	Partially EGA-ON genes
gene3597	KLHL26	NC_010444.4:59166117-59193948	0	0	0	4.29014	8.90915	8.04525	0.552612	2.97479	2.24706	5.73532	6.18452	5.42947	6.243	11.2374	6.88522	Partially EGA-ON genes
gene3618	MPV17L2	NC_010444.4:59609815-59613162	0.099314	0.0776557	0.626052	4.84601	30.6314	5.41049	3.85157	3.19231	1.84647	2.80692	14.4398	16.1074	16.5603	12.7342	9.25191	Partially EGA-ON genes
gene3640	PGLS	NC_010444.4:60186689-60198037	0	0	0.114503	7.11173	9.6063	2.74853	6.01838	2.69986	0.545934	1.17932	0.1408	4.28627	4.93035	7.97901	4.66563	Partially EGA-ON genes
gene3644	MVB12A	NC_010444.4:60271019-60275972	0	0	0	6.20556	7.51269	5.6339	3.4753	0.9916	2.27187	13.4545	12.9056	5.28989	9.1658	11.2062	7.68872	Partially EGA-ON genes
gene3657	USE1	NC_010444.4:60450401-60454070	2.09249	0.209733	2.63157	3.8739	19.0775	9.75263	6.7395	2.41136	3.51999	14.829	33.6534	39.5736	46.7069	41.4407	33.7595	Partially EGA-ON genes
gene3677	FAM32A	NC_010444.4:61386188-61415768	0.539474	1.04685	1.33157	194.69	216.502	171.954	44.3567	57.3187	48.0068	196.966	307.458	302.073	291.588	271.612	312.719	Partially EGA-ON genes
gene3795	NDUFB7	NC_010444.4:64718864-64753811	2.95266	4.25917	6.42954	134.746	178.681	134.272	30.4856	54.594	62.9675	134.998	263.212	243.949	438.999	418.65	377.541	Partially EGA-ON genes
gene3798	DNAJB1	NC_010444.4:64761671-64764482	16.1652	22.0431	18.8454	406.697	466.766	277.61	134.463	99.9602	84.2649	874.454	1168.6	766.9	930.938	806.957	643.888	Partially EGA-ON genes
gene3802	DDX39A	NC_010444.4:64835986-64862231	5.84872	3.88627	4.53099	26.4106	34.8231	22.4629	17.08	14.5971	9.14286	1037.48	889.005	539.142	199.1	222.577	181.238	Partially EGA-ON genes
gene3834	TRMT1	NC_010444.4:65940121-65949324	1.22754e-06	2.24255	2.44297e-10	8.16678	8.03283	3.80388	1.30778	1.2246	2.16289	6.50016	6.21397	0.945062	1.86791	3.26525	0.91384	Partially EGA-ON genes
gene3853	ASNA1	NC_010444.4:66251380-66261135	0	2.73204	1.31454	126.238	136.562	115.238	33.4045	22.2079	28.5018	31.2397	30.5074	17.7488	61.6531	46.8027	25.0009	Partially EGA-ON genes
gene3858	DHPS	NC_010444.4:66303374-66312839	3.21905	5.02827	0.0986557	8.79684	16.516	12.9025	3.25428	8.65806	6.45411	2.41049	9.6214	9.31916	9.15257	5.48247	5.4602	Partially EGA-ON genes
gene3859	WDR83	NC_010444.4:66303374-66312839	0	0	0	14.9893	2.82009	3.80316	0.94702	5.72575	4.04613	19.3186	31.2191	31.6907	15.3998	12.2583	10.8247	Partially EGA-ON genes
gene3869	LOC106508100	NC_010444.4:66650442-66711348	5.07986	6.38038	3.32114	12.7338	24.5307	25.3494	3.85864	9.84388	2.42469	58.341	43.6934	37.1581	39.9672	45.109	51.0222	Partially EGA-ON genes
gene3891	LOC102157889	NC_010444.4:67276778-67296040	0.108672	0.0549716	0.113899	272.708	190.683	153.645	61.3004	41.7321	103.799	7.18399	2.23025e-05	0.000160739	0.000150435	6.39725e-06	1.18418e-06	Partially EGA-ON genes
gene3985	EIF3G	NC_010444.4:68962995-68970648	0	0.0720693	0.194767	140.895	147.073	109.887	41.3003	68.2016	72.0855	376.326	642.23	505.138	214.932	193.612	169.428	Partially EGA-ON genes
gene3988	MRPL4	NC_010444.4:69063678-69082692	25.8067	12.9057	6.54606	123.528	126.185	114.825	38.7425	26.5885	25.9189	68.1167	125.654	113.092	51.7751	51.7443	32.2675	Partially EGA-ON genes
gene4006	ILF3	NC_010444.4:69413874-69443216	19.3821	20.6352	17.919	208.736	244.692	258.594	81.8927	84.4736	109.505	158.773	197.943	120.945	48.612	49.159	39.8933	Partially EGA-ON genes
gene4010	TMED1	NC_010444.4:69474010-69576421	0.0592626	0	0	5.62252	16.7929	32.7536	3.73481	4.20998	7.94534	6.76928	0.455126	1.54561	3.07582	4.40377	2.24799	Partially EGA-ON genes
gene4127	GTF2F1	NC_010444.4:72687611-72698274	0.764654	0.576623	0.727501	230.007	128.164	228.944	72.1107	44.982	61.7647	124.941	127.969	107.241	41.3382	45.6412	41.7031	Partially EGA-ON genes
gene4136	RANBP3	NC_010444.4:73060234-73124979	5.98269	0.971011	1.04558	15.4227	6.16825	21.5638	7.41113	3.15027	2.78716	14.3316	26.1002	15.2974	9.81511	8.97155	10.6949	Partially EGA-ON genes
gene4160	FEM1A	NC_010444.4:74041390-74045123	18.9629	16.1453	17.4443	54.883	102.517	88.6606	45.8471	35.8557	36.9399	21.9188	34.5774	68.2808	35.6066	36.8313	22.3692	Partially EGA-ON genes
gene4182	CCDC94	NC_010444.4:74507829-74528333	9.47903	12.97	13.2076	28.2709	27.6229	36.4977	7.98558	6.80389	8.08023	14.1012	12.4639	13.1912	4.97343	5.01015	4.25912	Partially EGA-ON genes
gene4193	EEF2	NC_010444.4:74745569-74756687	3.77434	8.57795	4.08445	81.7537	84.6733	136.359	19.094	42.3464	71.6022	508.656	247.523	133.93	102.915	110.419	85.3583	Partially EGA-ON genes
gene4228	LOC110259370	NC_010444.4:75670699-75738165	0.0337212	0.051534	0.0355103	57.4678	72.657	53.5864	21.6092	20.2082	32.6711	45.5846	28.5048	24.3461	59.2218	73.7505	67.0675	Partially EGA-ON genes
gene428	LOC100622980	NC_010443.5:53092005-53191216	3.45455	3.29123	1.26647	17.982	17.7911	3.9064	2.83509	4.47164	4.90597	25.7384	24.5798	10.8925	20.7694	23.6788	21.1485	Partially EGA-ON genes
gene4378	CLK4	NC_010444.4:79715787-79752945	6.18424	3.71888	1.7962	20.6692	12.2775	13.5452	5.96301	6.82975	7.81462	14.3827	18.2717	8.92623	25.5594	24.6996	23.5955	Partially EGA-ON genes
gene4382	NHP2	NC_010444.4:80223438-80247358	5.15592	0.11058	3.00578	616.219	854.359	848.605	165.713	197.936	213.664	455.918	539.535	487.727	459.475	426.372	325.363	Partially EGA-ON genes
gene4403	PRELID1	NC_010444.4:80641843-80646390	42.5487	31.905	17.1269	289.477	258.474	319.409	71.271	73.132	90.7882	201.578	193.109	163.447	194.628	198.591	138.538	Partially EGA-ON genes
gene4404	RAB24	NC_010444.4:80646425-80811697	4.88279	5.14066	0	56.463	28.3874	65.4224	11.6995	12.7068	14.8987	23.1675	21.1118	31.1557	15.5421	15.4354	11.3012	Partially EGA-ON genes
gene4405	NSD1	NC_010444.4:80646425-80811697	0.463305	0.985808	0.419452	15.3521	5.56967	6.29959	1.83986	4.07983	2.6905	15.8151	8.67086	6.5435	16.561	18.2173	15.22	Partially EGA-ON genes
gene4422	FAF2	NC_010444.4:81372426-81455240	0.922051	1.08997	2.26512	16.5977	10.2046	7.06437	3.19754	4.84548	4.30806	42.8823	38.0446	23.2793	19.311	21.8641	19.9127	Partially EGA-ON genes
gene4425	NOP16	NC_010444.4:81488190-81506344	4.30164	3.2266	0.73328	42.3237	73.885	49.2481	18.3582	29.6421	33.6285	73.4886	79.9962	72.8144	75.6534	77.536	57.575	Partially EGA-ON genes
gene4429	SIMC1	NC_010444.4:81539712-81613714	2.72816	6.03534	2.1254	10.7373	7.81756	18.4048	1.48172	2.57666	3.4111	4.85881	1.72879	1.35502	2.8854	4.70566	3.20033	Partially EGA-ON genes
gene4506	MTX3	NC_010444.4:88664510-88680367	7.45665	5.11827	3.91092	27.4952	37.0667	31.5194	4.07647	7.94017	11.1376	20.6722	18.8646	6.22931	19.3916	28.7871	20.1752	Partially EGA-ON genes
gene4614	FAM174A	NC_010444.4:106555241-106581912	0	0.179026	0	23.317	11.9883	6.79072	5.56541	2.91773	4.49644	8.792	5.50961	28.6836	32.1365	34.2832	25.123	Partially EGA-ON genes
gene4636	EFNA5	NC_010444.4:112233244-112821293	3.41163	1.18394	4.12258	12.8187	23.2017	15.7265	4.74556	2.52455	3.12877	2.17513	6.53273	0.372463	8.96252	4.93354	3.23304	Partially EGA-ON genes
gene4813	ZCCHC10	NC_010444.4:135305853-135328718	1.90461	4.53017	3.89925	15.1198	13.3106	13.541	5.60582	6.0076	7.24368	25.0591	20.3848	16.9253	14.6225	17.4558	20.9272	Partially EGA-ON genes
gene4832	SAR1B	NC_010444.4:136833355-136957532	3.95675	4.58553	6.42745	63.7561	57.9827	56.797	19.9766	27.2793	36.7537	209.135	195.37	148.809	162.06	164.105	159.426	Partially EGA-ON genes
gene4888	CDC23	NC_010444.4:139958487-140245728	0	0	0.0220282	13.4492	13.8955	14.3949	5.2971	3.94399	7.93878	15.7138	8.80915	3.50599	4.71791	4.15776	5.16125	Partially EGA-ON genes
gene4905	MATR3	NC_010444.4:141179514-141230259	8.86237	29.4042	23.6909	71.139	82.4313	68.3248	17.7921	19.7495	22.7138	82.9543	53.0725	31.3741	71.4219	75.7757	81.3257	Partially EGA-ON genes
gene4942	NDUFA2	NC_010444.4:142352005-142361126	0.439582	0.68294	3.22882	105.795	117.757	53.3683	37.8196	51.3034	38.4955	87.3996	78.5971	157.59	194.642	233.313	188.246	Partially EGA-ON genes
gene4944	WDR55	NC_010444.4:142378466-142387407	0.147458	0	0.0763149	53.2158	53.1464	46.5105	20.9834	19.8209	26.956	116.397	229.131	71.6659	20.8506	15.6815	10.434	Partially EGA-ON genes
gene4948	ZMAT2	NC_010444.4:142410969-142417012	16.318	29.5801	11.3689	212.281	296.075	238.32	88.9037	93.7148	84.3306	230.91	291.604	248.908	248.47	264.48	265.763	Partially EGA-ON genes
gene5025	PRELID2	NC_010444.4:146805575-147191794	6.60987e-17	0.0883933	2.11257	11.6323	17.5816	5.05387	3.19018	6.53095	4.70843	11.9765	12.2806	8.65572	13.2091	11.4884	12.1155	Partially EGA-ON genes
gene5071	CSNK1A1	NC_010444.4:150612844-150662431	15.5356	13.463	13.6607	46.1856	58.9789	99.4944	26.9457	21.5503	18.4891	48.7085	58.8729	39.4917	109.384	96.1813	88.2312	Partially EGA-ON genes
gene5092	RPS14	NC_010444.4:151402209-151525909	0.240746	0.751671	0.252342	113.433	86.8293	44.877	12.2544	33.3321	24.849	888.113	1796.89	1652.16	1155.68	1005.47	789.946	Partially EGA-ON genes
gene5152	EIF3B	NC_010445.4:1645461-1666096	2.20004	0.965003	7.30897	23.5335	35.5626	26.0571	6.94229	7.41232	8.09798	14.3285	7.80699	7.81024	25.5735	24.4862	15.4927	Partially EGA-ON genes
gene5189	RNF216	NC_010445.4:4158446-4329458	4.51421	3.1641	1.69295	12.3244	36.4866	16.5479	5.63646	4.49027	3.83933	11.1055	10.0468	8.67388	27.175	35.7949	23.0828	Partially EGA-ON genes
gene5245	PTCD1	NC_010445.4:6355248-6374180	7.89512e-31	0.0244464	0.0329245	3.91293	11.2614	10.7441	2.77119	1.80369	1.2917	2.11318	3.75985	3.12407	4.88531	3.70341	3.10087	Partially EGA-ON genes
gene5280	NTAN1	NC_010445.4:7465273-7535423	0.561016	0.123257	0	21.8481	14.8275	12.5417	1.6099	2.78503	10.2335	3.32199	3.54781	3.08015	11.8708	9.71219	7.70648	Partially EGA-ON genes
gene5344	POP7	NC_010445.4:8468048-8638338	34.7157	42.2772	29.5269	341.41	364.235	287.037	109.243	86.3646	94.3392	89.9145	207.623	180.586	568.582	519.231	413.003	Partially EGA-ON genes
gene5370	ZNHIT1	NC_010445.4:8911786-8926595	0	0	0	10.4774	3.41272	3.40188	2.04033	1.10442	1.46857	25.0384	61.253	41.0993	30.5405	41.7584	25.289	Partially EGA-ON genes
gene5372	FIS1	NC_010445.4:8938244-8947519	0	2.39284e-73	0.473119	10.2147	26.2686	21.2862	3.54168	10.9398	3.86827	46.3214	55.859	57.1071	155.01	152.76	121.493	Partially EGA-ON genes
gene5411	POM121C	NC_010445.4:10579994-10892441	0.0288534	0.121845	7.90178e-29	4.74135	16.102	0.0590866	6.07884	1.98795	0.862966	2.64747	4.32967	4.2076	2.86692	1.77011	2.58187	Partially EGA-ON genes
gene5417	TBL2	NC_010445.4:10579994-10892441	1.96526	0.470684	2.07646	50.9751	27.4454	36.3685	11.6237	13.7873	13.4996	35.3045	36.2511	31.2081	28.2237	34.2904	20.4451	Partially EGA-ON genes
gene5427	ABHD11	NC_010445.4:10991943-11004714	13.8495	5.4434	3.03281	138.252	232.919	92.4823	45.5498	49.092	58.1988	118.533	133.803	137.386	139.105	121.291	93.7615	Partially EGA-ON genes
gene5464	TYW1	NC_010445.4:15480940-16168619	14.1476	9.58219	11.4164	77.0196	77.1382	38.3954	27.8454	28.0441	34.3638	55.0063	55.1707	29.3616	10.0927	16.8659	8.74383	Partially EGA-ON genes
gene5481	CCT6A	NC_010445.4:16843800-16858819	24.4983	12.749	14.8741	237.784	192.043	120.082	34.617	56.4011	87.9685	81.8131	85.1035	58.5975	99.8329	106.763	91.8132	Partially EGA-ON genes
gene5497	LOC100626250	NC_010445.4:17108622-17135108	0.0622265	0	0	28.5724	56.9553	19.5627	8.8103	18.6573	21.7518	14.8228	44.9571	36.7538	17.0737	22.3016	14.8248	Partially EGA-ON genes
gene5509	VKORC1	NC_010445.4:17375627-17417115	12.3547	37.7813	28.3063	529.334	845.639	644.247	305.715	241.393	252.232	513.353	583.607	510.499	567.233	559.664	429.122	Partially EGA-ON genes
gene5512	ZNF668	NC_010445.4:17375627-17417115	0	0	0.0504887	15.6079	9.46329	33.3503	19.8856	2.62521	5.52077	5.87142	9.40823	9.31746	8.63314	8.58876	9.12382	Partially EGA-ON genes
gene556	OSTM1	NC_010443.5:74139325-74181165	0.0130499	0.0101864	0	24.407	10.0826	5.76239	3.17481	4.28263	5.65708	9.9912	8.48246	4.91719	6.31714	5.73149	5.07613	Partially EGA-ON genes
gene5572	PPP4C	NC_010445.4:18262816-18271588	5.0839	7.08863	7.02293	71.1642	85.5252	58.0478	24.754	17.8112	10.5086	32.1043	42.4562	33.3093	28.5092	16.9027	11.6761	Partially EGA-ON genes
gene5581	SGF29	NC_010445.4:18336812-18387930	7.89262	20.2546	22.8787	386.253	455.875	399.124	61.249	142.23	159.109	741.316	802.693	533.848	396.778	378.485	321.359	Partially EGA-ON genes
gene5587	LOC110260088	NC_010445.4:18467724-18489088	6.69268	8.44764	12.8451	209.752	226.266	211.371	29.5969	46.5058	54.7496	207.299	160.847	71.7698	76.3649	75.2626	73.181	Partially EGA-ON genes
gene5643	POLR3E	NC_010445.4:23846978-23880631	1.63667	3.68715	4.05893	3.35928	13.444	4.9118	2.80501	1.60184	0.82247	4.3107	5.46342	4.37055	8.01027	10.0024	7.10647	Partially EGA-ON genes
gene5659	ZP2	NC_010445.4:24863729-24910841	12.9603	25.8209	12.9893	189.545	207.381	176.643	61.2256	74.1396	47.2914	45.0476	41.3028	27.4624	34.5146	32.5767	20.6734	Partially EGA-ON genes
gene5680	KNOP1	NC_010445.4:25897286-26035579	2.612	0.244155	7.32887	78.0577	87.1288	83.3452	15.9438	26.5983	21.4601	51.0241	68.5261	51.4534	31.7814	34.3894	29.2044	Partially EGA-ON genes
gene5728	GSPT1	NC_010445.4:31234668-31273832	2.09236	0.674501	3.79536	11.1559	14.1569	17.1588	13.0387	2.63988	0.781417	73.8785	52.1623	35.6236	60.8938	48.6437	52.3158	Partially EGA-ON genes
gene5791	UBALD1	NC_010445.4:37753261-37758872	1.79818	1.79516	2.39486	6.08982	20.0199	22.505	17.9857	1.45374	0.574353	0.728316	1.45172	3.158	5.00871	5.13386	1.92081	Partially EGA-ON genes
gene5797	LOC100513346	NC_010445.4:37928097-38018726	9.43206	7.96884	9.95469	183.325	141.326	160.219	42.5118	44.6233	31.2443	100.868	179.683	143.13	317.517	318.098	238.182	Partially EGA-ON genes
gene5877	ATP6V0C	NC_010445.4:39532706-39538704	199.144	185.817	163.69	430.613	762.436	680.025	285.575	146.684	158.885	102.042	115.747	150.325	96.7234	98.0149	62.0233	Partially EGA-ON genes
gene5880	C3H16orf59	NC_010445.4:39580180-39584414	0	0.11809	1.4134e-08	0.868287	1.2798	20.6242	6.86593	1.90035e-05	0.00016783	2.02376	4.5369	2.13753	1.60753	5.76351	4.78274	Partially EGA-ON genes
gene5910	TBL3	NC_010445.4:39989737-39996138	7.23854e-07	0.00060834	0.000497903	35.4593	12.7138	39.0388	8.79058	2.67902	10.9107	16.9897	23.8065	12.2068	1.34204	6.28294	3.84508	Partially EGA-ON genes
gene5915	MSRB1	NC_010445.4:40017160-40021736	0.21135	0.164813	0.111338	117.419	136.422	232.622	46.5524	24.7949	41.694	15.6199	47.7757	18.3883	27.9715	26.276	21.8161	Partially EGA-ON genes
gene5924	MRPS34	NC_010445.4:40194077-40195317	3.10863e-05	0.793331	4.69453e-05	20.5257	28.0653	5.98867	8.8263	2.71133	1.13316	70.6488	152.722	134.658	63.0936	58.2654	31.4954	Partially EGA-ON genes
gene5978	METTL26	NC_010445.4:41134245-41135880	0.167636	1.1808	0.17673	20.8694	16.2797	18.9989	2.86282	2.26717	6.275	19.6412	41.7938	52.166	32.8782	35.6629	18.7365	Partially EGA-ON genes
gene599	REV3L	NC_010443.5:77196591-77477365	1.20242	1.39895	1.95771	2.81648	7.3254	9.62203	2.37873	1.42879	2.19186	3.95342	2.07192	1.96354	8.67306	8.94186	8.15323	Partially EGA-ON genes
gene6095	SNRNP200	NC_010445.4:46928054-47017668	2.0716	1.98165	1.82153	14.7404	20.5353	14.1484	1.21401	3.80729	6.50594	16.4023	9.99002	5.74673	4.39198	4.31062	5.47149	Partially EGA-ON genes
gene6124	LOC100625214	NC_010445.4:49454557-49469094	9.25315	2.65912	9.22454	19.9838	31.783	27.6165	6.48217	7.62795	7.23293	5.15627	6.87905	10.4394	10.175	12.362	12.6817	Partially EGA-ON genes
gene6128	MRPS9	NC_010445.4:49626795-49681437	22.7097	14.2169	24.0244	102.86	128.192	123.697	18.4032	23.8223	38.9148	26.9511	24.1982	16.7559	46.5818	46.6931	37.5288	Partially EGA-ON genes
gene6200	LMAN2L	NC_010445.4:56879300-56902356	0	2.30037	3.69293	10.6042	9.09062	16.8542	3.84842	6.3052	5.6113	10.0245	6.4369	6.31496	4.2485	4.66952	2.61669	Partially EGA-ON genes
gene6246	VAMP8	NC_010445.4:59187899-59193165	1.00962	2.23951	1.16786	60.7952	46.5185	30.9366	11.9305	32.4481	23.1493	121.269	202.678	216.894	375.348	368.166	214.09	Partially EGA-ON genes
gene6248	MAT2A	NC_010445.4:59202362-59225306	40.8221	20.1679	17.4452	244.33	251.983	266.413	55.9498	82.4585	108.696	87.3976	57.6162	35.1728	48.5823	69.5055	45.7446	Partially EGA-ON genes
gene6254	TGOLN2	NC_010445.4:59369815-59426790	2.27546	2.71899	2.69924	238.36	252.931	237.491	42.4097	51.3202	60.2887	118.478	100.651	59.3035	56.3975	61.7632	52.6438	Partially EGA-ON genes
gene6258	TMSB10	NC_010445.4:59776235-59777252	4.88369	5.59805	4.85979	1469.73	1764.22	1048.92	473.421	320.765	555.759	1081.51	1171.28	1376.42	1955.29	1607.5	3028.45	Partially EGA-ON genes
gene6279	MRPL19	NC_010445.4:67547802-67611323	16.6162	34.1092	20.64	91.5302	80.8298	132.491	34.4139	44.8394	42.5002	17.8493	23.4235	29.0755	35.4822	31.4266	28.7551	Partially EGA-ON genes
gene6289	HTRA2	NC_010445.4:68498113-68520025	0	0	0.0691512	17.6967	7.83009	15.9819	3.04958	6.81859	7.37949	1.38074	1.52082	9.18661	14.7772	12.0918	9.92653	Partially EGA-ON genes
gene6293	PCGF1	NC_010445.4:68540673-68543271	43.5583	30.293	67.0719	257.264	395.922	268.862	76.9593	61.3865	50.712	331.957	277.846	221.019	241.307	124.909	131.505	Partially EGA-ON genes
gene6297	MRPL53	NC_010445.4:68555229-68573584	5.67747	8.86765	9.63041	57.8608	47.8903	44.2535	16.4993	17.1517	15.9366	63.1961	96.6876	70.7412	63.4805	56.4301	43.9254	Partially EGA-ON genes
gene6320	TPRKB	NC_010445.4:69206057-69525854	0	11.1872	1.76341	73.445	91.5322	64.7701	18.1725	33.5251	20.6446	29.8197	52.9423	51.507	29.5008	28.8491	27.4393	Partially EGA-ON genes
gene6602	GALM	NC_010445.4:101599428-101818001	0.29796	2.26576	0.126617	78.0388	33.1834	41.8663	1.32925	9.40596	23.3793	24.6333	20.5949	13.9196	8.47375	7.98289	9.96263	Partially EGA-ON genes
gene669	IRAK1BP1	NC_010443.5:87275719-87329926	0.065976	0.247345	0.010841	7.86222	5.38282	3.03085	1.48833	0.975783	1.66864	1.52299	1.54788	1.73714	2.08436	1.94072	1.35885	Partially EGA-ON genes
gene6703	PPM1G	NC_010445.4:111748011-111770868	24.9478	24.3124	80.1808	106.047	203.933	118.224	54.9924	30.2969	22.9694	40.2333	57.2799	39.0622	31.6963	33.3813	27.8397	Partially EGA-ON genes
gene6706	EIF2B4	NC_010445.4:111781660-111786377	4.39118	9.26423	3.67525	41.3316	24.4851	27.1799	4.87561	14.1928	13.1681	24.1103	23.9226	5.81007	7.32351	10.2192	3.63253	Partially EGA-ON genes
gene681	COX7A2	NC_010443.5:90382411-90703407	2.2802	3.44251	1.85516	315.36	426.168	269.64	57.371	128.616	108.206	956.368	1428.27	1240.1	1423.71	1801.73	1930.15	Partially EGA-ON genes
gene6822	DDX1	NC_010445.4:121818399-121856667	13.8793	10.3254	12.9532	78.3908	73.2063	80.3303	9.60662	18.9459	25.8321	48.8676	32.5882	17.8404	31.7017	33.8126	32.0877	Partially EGA-ON genes
gene6867	ITGB1BP1	NC_010445.4:126905778-127082947	11.2234	5.80235	26.7077	209.626	125.086	149.523	33.9678	34.4119	38.6351	66.1297	82.3184	41.0266	67.5059	83.1654	43.014	Partially EGA-ON genes
gene687	MTO1	NC_010443.5:92447155-92472488	0.0303718	2.21431	4.92935	13.2524	14.3225	9.96634	4.07525	5.21425	6.12688	6.70029	6.0769	5.51953	7.03974	6.03808	5.75572	Partially EGA-ON genes
gene6892	RPS7	NC_010445.4:131258708-131263285	1.04811	0.540719	3.64912	202.407	167.074	81.3561	32.8332	62.7965	79.462	973.978	1116	905.159	1493.29	1263.75	1014.5	Partially EGA-ON genes
gene7107	FAM91A1	NC_010446.5:15640285-15681826	1.2376	0.00613991	0	6.87338	8.07521	6.33841	1.38869	2.19255	3.09659	2.41549	2.59687	1.71423	12.3451	13.267	12.172	Partially EGA-ON genes
gene7120	DERL1	NC_010446.5:16310406-16341405	15.5259	11.0656	17.6366	74.4734	91.0903	92.6888	37.2193	30.823	32.2325	45.4971	58.9502	47.1209	40.9368	49.545	40.8754	Partially EGA-ON genes
gene7146	TAF2	NC_010446.5:18969508-19267416	0.980436	3.33133	3.17714	16.665	11.4288	12.601	2.79883	2.60947	3.09859	2.82218	2.38715	1.32609	5.61012	6.17967	6.25061	Partially EGA-ON genes
gene7161	RAD21	NC_010446.5:21772820-21802453	9.59539	6.01885	5.92362	41.5948	39.2257	38.6761	6.89099	11.4581	9.73414	27.0113	17.8377	9.09242	50.3574	53.1241	52.3556	Partially EGA-ON genes
gene7230	AZIN1	NC_010446.5:34221367-34257261	128.944	68.4269	87.9278	341.027	333.097	350.96	62.804	74.3286	111.918	121.378	73.4258	42.6729	54.6859	49.3907	39.6966	Partially EGA-ON genes
gene7247	PABPC1	NC_010446.5:36031786-36228075	0.13479	0.0886164	0.0604018	13.2541	19.9445	13.2787	3.36452	2.74128	5.44123	19.0856	15.943	17.6532	40.9743	32.6163	34.9826	Partially EGA-ON genes
gene7378	IMPA1	NC_010446.5:54933928-54968672	13.5064	8.58301	7.31607	36.5471	45.0006	31.667	7.84007	10.9419	13.5146	25.207	25.5894	14.3975	23.5637	21.4198	17.4142	Partially EGA-ON genes
gene743	LIPG	NC_010443.5:99081939-99110671	0	0	0	6.51789	5.87365	7.89571	1.09018	4.45355	2.51214	12.8421	6.49138	5.70404	15.5875	16.7422	7.46929	Partially EGA-ON genes
gene7536	TGS1	NC_010446.5:75937488-75969152	1.88303	0.0357447	1.70319	10.4455	10.9373	22.7976	5.65081	6.27284	6.95927	57.6274	50.0821	34.6136	23.7384	23.9337	27.3354	Partially EGA-ON genes
gene7537	TMEM68	NC_010446.5:75969200-76003917	0	0.460113	0	18.836	45.095	27.5471	5.27356	7.36599	10.1297	12.0813	13.5688	7.69334	21.7412	28.6735	27.4163	Partially EGA-ON genes
gene7640	UCK2	NC_010446.5:84838792-84919231	0.0488127	0.47248	0.538611	9.15548	20.2836	27.6533	7.56467	3.07739	2.19761	21.6183	30.1222	18.7013	23.0174	24.4235	15.6969	Partially EGA-ON genes
gene7873	ISG20L2	NC_010446.5:93366187-93372407	1.17034e-06	1.13466e-06	0	8.3186	5.54159	4.92972	2.06711	3.32644	3.59678	58.3585	58.9933	37.0568	29.946	43.2977	29.4673	Partially EGA-ON genes
gene7874	CRABP2	NC_010446.5:93388197-93393861	0.226787	0.17381	0	26.7843	24.4279	51.478	5.77056	12.7592	3.32221	91.8054	58.6171	135.27	240.218	257.39	107.942	Partially EGA-ON genes
gene789	NARS	NC_010443.5:106911266-106933105	7.47016	10.1642	12.6736	48.0797	27.4296	24.4937	7.65465	14.8428	11.7343	193.997	114.985	52.5652	108.166	115.665	82.5749	Partially EGA-ON genes
gene7915	DAP3	NC_010446.5:94138926-94484994	0.0705933	0.839985	0.196023	21.3793	23.1735	21.2594	2.97118	16.0204	12.9818	34.1382	20.0715	16.8714	15.9464	18.6306	13.2313	Partially EGA-ON genes
gene7991	S100A14	NC_010446.5:96027745-96029878	0.710605	0.394306	0.426913	30.98	26.9451	74.8351	8.50834	10.9238	18.6523	137.711	242.138	207.914	23.6182	33.7704	26.7936	Partially EGA-ON genes
gene8055	PSMB4	NC_010446.5:97835543-97837909	2.18649	1.97933	5.13283	99.8365	66.2695	44.9715	13.5843	28.6652	25.7706	537.269	717.293	488.733	540.298	546.206	421.879	Partially EGA-ON genes
gene8064	SCNM1	NC_010446.5:98079843-98082374	10.6884	32.5325	34.4461	272.213	289.956	227.411	100.892	166.2	121.703	327.732	374.083	375.988	375.873	370.089	341.243	Partially EGA-ON genes
gene8084	MCL1	NC_010446.5:98470462-98815663	0.0780806	2.10594e-180	0.056566	13.8281	25.9585	32.6922	5.89654	3.69305	5.91463	13.9483	6.72371	6.44211	19.4116	21.1655	16.7443	Partially EGA-ON genes
gene8101	SF3B4	NC_010446.5:99123542-99129218	15.8667	11.1297	5.99948	232.622	317.994	213.579	74.8512	55.3652	70.6603	411.412	548.715	338.564	143.327	137.928	70.5267	Partially EGA-ON genes
gene8103	BOLA1	NC_010446.5:99156058-99157237	0.183809	0.143406	5.02571	93.6925	129.077	105.65	52.562	30.3467	46.3368	30.9629	57.876	41.7681	91.7265	95.0576	65.0131	Partially EGA-ON genes
gene811	USP3	NC_010443.5:108206171-108515611	0.971467	3.53626	3.57449	25.2468	16.0976	9.95628	4.16414	2.55075	4.85598	14.7613	17.0533	17.9302	22.0801	25.9449	21.2029	Partially EGA-ON genes
gene8214	IGSF3	NC_010446.5:103904593-104167173	3.82439	0.0697504	0	13.6246	19.5689	28.3032	4.90675	6.50863	7.81709	26.864	17.2691	13.0418	7.30747	7.11501	5.65494	Partially EGA-ON genes
gene8257	AP4B1	NC_010446.5:106559657-106683103	0	2.3326	0	8.66281	6.14518	6.15637	0.632995	1.77112	3.51622	3.00608	3.357	1.56386	4.00192	3.98668	2.67517	Partially EGA-ON genes
gene8311	LRIF1	NC_010446.5:109271561-109292313	2.68978	0.772783	0.256395	8.67378	11.7054	7.40225	3.59888	5.38349	4.68707	8.30171	7.8368	4.56813	11.9743	13.3819	11.7309	Partially EGA-ON genes
gene8359	PSRC1	NC_010446.5:110813305-110845354	35.0525	21.0534	37.7442	291.105	262.839	274.687	60.3356	50.332	56.8022	59.0347	80.9843	40.6236	29.808	28.5594	17.6511	Partially EGA-ON genes
gene8361	SARS	NC_010446.5:110857066-110874712	14.8024	15.2684	12.4007	412.492	364.112	141.033	49.9161	99.9036	126.874	151.474	155.024	61.0986	92.0765	106.017	73.0471	Partially EGA-ON genes
gene8375	HENMT1	NC_010446.5:111364455-111382582	81.0489	76.0959	78.9591	1053.34	1054.19	780.934	217.515	327.668	281.726	1869.48	1553.91	951.074	1162.11	1164.12	1201.13	Partially EGA-ON genes
gene8412	SLC30A7	NC_010446.5:117320228-117396383	1.50595	1.54644	0	100.011	85.0657	143.661	25.4435	44.2267	53.8579	62.5152	39.3374	24.6479	37.0912	58.4182	24.2624	Partially EGA-ON genes
gene8448	RWDD3	NC_010446.5:122187948-122203146	0	0.702343	0.324001	15.4165	16.049	11.3723	4.11104	3.61386	4.95091	10.8702	4.77235	3.13944	2.02909	1.41804	2.32988	Partially EGA-ON genes
gene8489	BRDT	NC_010446.5:125004896-125062208	129.105	120.816	130.638	520.691	511.505	502.358	138.334	129.329	143.797	234.522	220.101	131.243	159.141	207.146	218.666	Partially EGA-ON genes
gene8538	SELENOF	NC_010446.5:129258942-129287727	62.185	108.242	68.3783	533.064	636.581	662.692	176.736	128.631	79.182	121.494	106.893	93.9994	165.62	158.954	124.259	Partially EGA-ON genes
gene8556	C4H1orf52	NC_010446.5:130645152-130749742	5.32864	2.91246	1.07507	48.6411	51.5706	41.026	9.74456	35.574	21.8802	38.7993	71.4437	50.143	48.6576	52.0272	35.1143	Partially EGA-ON genes
gene8574	SCO2	NC_010447.5:220800-233491	0.122542	0.0931481	0	97.2784	106.555	133.41	21.3149	19.5343	31.997	20.1119	51.8836	34.7111	36.2734	41.4692	31.0846	Partially EGA-ON genes
gene8577	MIOX	NC_010447.5:248148-252324	0.09601	0	0	7.83206	6.81049	7.31806	2.27073	1.60241	3.19795	919.066	1291.78	1168.65	309.34	309.432	161.918	Partially EGA-ON genes
gene8610	TRMU	NC_010447.5:3114409-3295842	0	0.113874	0	10.3652	18.2377	18.4057	8.5863	2.93385	0.75077	7.13416	13.3643	7.38621	6.72139	6.64636	3.33734	Partially EGA-ON genes
gene8656	LOC100620827	NC_010447.5:5752681-5770601	2.50356	7.82852	6.795	227.254	690.087	422.584	199.111	159.109	114.669	1048.04	1535.77	823.995	383.403	372.484	260.341	Partially EGA-ON genes
gene8689	SNU13	NC_010447.5:6891013-6900026	44.8784	71.7573	63.8765	718.351	920.676	637.114	234.531	315.073	288.254	589.033	670.082	497.046	341.78	364.638	305.487	Partially EGA-ON genes
gene8697	ACO2	NC_010447.5:6999689-7071023	2.49899	7.84879	15.6749	24.7762	19.8007	32.8946	8.66116	7.81056	6.54346	32.2424	22.7741	15.5722	7.77866	5.2711	4.28568	Partially EGA-ON genes
gene8700	TOB2	NC_010447.5:7084700-7109678	0.250539	1.1595	0.782793	18.6187	13.1621	14.9352	5.34931	7.73605	8.15725	21.057	16.5715	12.798	23.4384	25.905	18.5764	Partially EGA-ON genes
gene8734	ATF4	NC_010447.5:8742963-8746853	1.20854	1.4589	2.14137e-08	19.699	12.1666	11.4891	4.60478	4.45774	3.04766	93.2323	96.8819	51.5176	60.272	56.7034	53.6043	Partially EGA-ON genes
gene8781	NOL12	NC_010447.5:10137361-10144167	2.37726e-05	0	1.93329e-05	11.4103	5.92253	11.1634	8.83648	2.64105	1.09038	8.73846	21.4216	12.2531	12.0279	9.15004	9.23048	Partially EGA-ON genes
gene882	RSL24D1	NC_010443.5:116612334-116629161	0.101619	1.99116	1.58946	215.999	199.949	158.755	34.2941	61.1797	85.1236	229.738	229.2	112.607	190.557	169.998	174.705	Partially EGA-ON genes
gene8829	RTCB	NC_010447.5:12580292-12605722	17.0209	15.643	31.0856	107.158	142.662	117.622	35.3636	60.0837	85.6587	90.3448	48.5203	28.9035	33.3872	42.8487	33.7501	Partially EGA-ON genes
gene8920	ATG101	NC_010447.5:17418084-17425770	10.2343	7.55355	2.20278	155.358	105.321	120.219	41.098	49.381	64.5119	294.848	322.349	203.814	114.197	97.8208	72.173	Partially EGA-ON genes
gene8974	SP1	NC_010447.5:18579186-18634710	0.00894255	2.60733	2.96075	1.67414	16.0657	1.77893	2.59441	1.65579	3.81003	9.91393	5.72654	3.73429	8.02002	7.38868	7.13215	Partially EGA-ON genes
gene9007	CBX5	NC_010447.5:19446082-19484527	4.86548	7.1121	4.39761	28.8513	34.2472	28.6395	10.5186	15.052	15.1214	19.8828	26.511	16.7113	15.0778	16.1245	18.2569	Partially EGA-ON genes
gene9112	ORMDL2	NC_010447.5:21203047-21285943	3.61352	5.72716	1.61046	61.387	58.6149	52.4174	19.7502	21.434	13.5672	185.82	225.92	229.016	202.771	191.781	170.703	Partially EGA-ON genes
gene9114	LOC100523964	NC_010447.5:21203047-21285943	0	6.4875e-13	1.11529e-12	9.89231	7.01296	13.4168	2.2071	1.24225	4.47416	10.7894	9.92969	8.99636	0.501079	2.28527	1.18086	Partially EGA-ON genes
gene9127	PA2G4	NC_010447.5:21495996-21503297	62.7415	50.702	62.6797	647.406	722.485	693.23	124.889	231.546	250.113	544.839	730.393	447.676	275.124	225.268	205.007	Partially EGA-ON genes
gene9134	SMARCC2	NC_010447.5:21563425-21586790	4.99816	4.57465	4.0836	16.9343	12.9664	7.60244	5.0139	2.14376	1.17688	0.503813	0.881381	1.30545	6.67083	5.51067	6.99576	Partially EGA-ON genes
gene9181	MARS	NC_010447.5:22736324-22851976	1.61816	0.0213936	2.41089	9.13822	12.4694	7.06177	1.28739	3.62197	6.39944	13.5814	11.2594	5.34278	4.07822	4.08368	3.88277	Partially EGA-ON genes
gene9184	DCTN2	NC_010447.5:22736324-22851976	0	0.184346	0.150313	32.5121	16.0242	19.2488	4.15001	4.38507	5.33774	4.10198	6.52755	7.77157	8.17899	11.1901	5.78526	Partially EGA-ON genes
gene922	GABPB1	NC_010443.5:121410275-121488165	7.85561	10.4122	9.66742	41.9542	48.9803	30.4891	12.1862	11.2503	12.2693	40.3982	38.5517	21.739	26.787	30.5552	28.3678	Partially EGA-ON genes
gene9296	CNOT2	NC_010447.5:34470910-34548968	17.6736	17.6781	12.1274	97.3946	78.0461	45.946	13.7345	27.0224	34.1544	36.0635	32.4198	22.9776	61.8557	60.354	45.1539	Partially EGA-ON genes
gene9447	STRAP	NC_010447.5:56717195-56736889	112.781	96.1952	79.1629	519.361	474.952	505.406	72.8151	176.02	198.705	174.246	137.193	87.8104	77.3064	84.571	75.737	Partially EGA-ON genes
gene9476	DDX47	NC_010447.5:59633421-59646980	4.88295	9.74225	15.8242	250.166	323.605	246.913	43.8339	66.3468	86.224	123.636	95.838	42.5487	53.0169	64.1394	48.496	Partially EGA-ON genes
gene952	BLOC1S6	NC_010443.5:126166508-126184813	2.07099	1.71764	0	9.82621	9.36833	15.5381	2.55003	2.21362	3.18242	3.08632	2.78484	2.38859	12.4203	13.9454	17.5798	Partially EGA-ON genes
gene9556	GDF3	NC_010447.5:62835297-62859725	2.37916e-61	0	0	34.0101	37.1689	55.2441	23.5357	16.3257	15.9403	61.6701	67.6587	47.0822	16.5353	18.8293	20.5493	Partially EGA-ON genes
gene9583	EMG1	NC_010447.5:63707673-63751469	0.393479	0.303679	0.309954	269.949	468.085	279.472	86.0774	85.5777	110.396	537.919	667.893	395.985	603.54	616.599	537.228	Partially EGA-ON genes
gene9615	NOP2	NC_010447.5:64106012-64115582	0	2.35401	7.64446	112.732	131.971	95.7412	21.0433	65.6237	73.2305	211.214	133.594	72.1102	39.6391	43.2529	26.8022	Partially EGA-ON genes
gene964	SHF	NC_010443.5:126549735-126570657	0	0	0.844126	27.1597	10.6324	20.3594	6.88876	2.75143	3.32592	20.1993	19.3699	16.2241	11.3197	11.6099	10.8648	Partially EGA-ON genes
gene9656	PARP11	NC_010447.5:66443482-66483630	0	0.0116862	0.0161169	3.19201	4.97611	8.81253	0.889798	1.65661	2.2215	1.29032	1.65868	0.956539	1.42447	1.61409	1.32122	Partially EGA-ON genes
gene969	SORD	NC_010443.5:126659197-126701084	0.461217	0.270205	5.12838	119.133	251.272	217.275	20.0512	68.9095	128.012	302.186	310.322	149.63	137.07	157.909	119.66	Partially EGA-ON genes
gene9704	ATP6V1E1	NC_010447.5:69752643-69772038	3.25614	13.0485	3.08444	118.809	138.017	90.4223	29.9886	70.7003	50.6593	302.206	299.465	201.626	269.474	292.596	244.153	Partially EGA-ON genes
gene9727	ZCRB1	NC_010447.5:73538981-73696403	0.898977	0.234357	0.203866	77.5567	143.354	90.0584	14.7821	26.7996	27.0096	133.421	174.175	121.315	139.885	137.18	153.824	Partially EGA-ON genes
gene9817	C5H12orf45	NC_010447.5:79492671-79576277	0.354841	3.67929	1.66969	68.4359	86.0682	95.9095	12.2897	19.842	28.8469	243.486	288.824	242.039	364.493	373.623	399.474	Partially EGA-ON genes
gene9821	TXNRD1	NC_010447.5:80170333-80236363	5.78674	8.71466	5.88996	40.8478	32.1331	36.6672	13.2217	13.7017	15.6309	27.7752	19.217	14.85	41.2215	39.446	36.3791	Partially EGA-ON genes
gene9824	NFYB	NC_010447.5:80328189-80492295	20.6133	17.4576	24.4042	53.0744	46.3499	40.8855	10.9888	14.8304	14.2135	37.0235	34.0037	26.5736	62.5466	71.7866	78.5324	Partially EGA-ON genes
gene9850	SYCP3	NC_010447.5:82492743-82544390	33.9798	26.2869	25.5077	64.161	129.753	77.1883	31.8216	34.3044	22.0217	293.98	353.345	348.895	120.557	25.5107	188.452	Partially EGA-ON genes
gene991	CKMT1A	NC_010443.5:127852532-127859066	4.51643	1.89783e-06	6.40911	172.155	196.068	135.881	44.0167	51.3709	79.0274	153.639	131.085	109.35	39.6062	50.143	34.8162	Partially EGA-ON genes
gene9928	MRPL42	NC_010447.5:89631612-89661775	0.761223	1.6963	0.252398	46.7424	57.2565	23.9946	6.04966	13.33	15.6714	123.759	164.013	148.052	333.412	361.09	329.733	Partially EGA-ON genes
MSTRG.1004	-	NC_010443.5:14904108-15017016	1.88008	0.875268	2.3314	1.74226	19.5546	3.68805	6.54184	2.89685	1.39441	0.679432	2.01087	0.151119	0.379378	2.02335	0.620569	Partially EGA-ON genes
MSTRG.104086	-	NC_010453.5:75537026-75633044	23.3877	13.0756	16.1835	135.669	133.377	128.991	15.3197	33.0733	34.4303	28.0174	35.4357	19.9541	81.1935	98.8821	60.7087	Partially EGA-ON genes
MSTRG.104523	-	NC_010454.4:1099238-1117320	5.64779	4.15599	0.362825	147.533	158.721	97.2764	44.9274	26.2198	9.61007	5.3406	4.88753	1.66463	16.8084	21.1518	7.25842	Partially EGA-ON genes
MSTRG.104529	-	NC_010454.4:1121745-1137498	2.89375	0.323506	0	4.28021	6.15793	5.2659	3.1241	2.1083	0.483518	0.591626	0.00218789	1.20515	6.27444	6.04742	5.39804	Partially EGA-ON genes
MSTRG.104590	-	NC_010454.4:1519752-1530639	0.0858402	0.0381655	0.059756	4.8538	1.58477	11.1763	5.23315	0.5928	0.746801	0	0.236272	0.697366	0.762348	0.278029	1.26384	Partially EGA-ON genes
MSTRG.104743	-	NC_010454.4:4773143-4800441	0	0	1.09485	8.57915	53.1856	46.1788	18.9059	10.8764	12.3967	21.6824	16.6666	9.37105	10.8435	9.45199	11.1095	Partially EGA-ON genes
MSTRG.104825	-	NC_010454.4:6139408-6183165	0	0.239865	0	19.0136	13.3954	22.586	11.0823	5.91624	2.48452	5.81242e-37	2.06856	0.126758	0.834806	0.57206	0.0907076	Partially EGA-ON genes
MSTRG.104913	-	NC_010454.4:6838419-6881562	6.46125	0	0.053634	8.96867	26.7382	21.9196	5.70308	3.15242	9.3427	8.81498	10.675	4.58235	6.51703	4.20256	4.011	Partially EGA-ON genes
MSTRG.105230	-	NC_010454.4:11922629-11966913	8.55404e-09	4.10365e-08	1.06925e-07	4.1828	37.8301	2.11078	2.20419	5.58286	3.34132	13.0332	29.2685	19.1391	6.84166	9.77784	9.77258	Partially EGA-ON genes
MSTRG.105522	-	NC_010454.4:15069147-15087070	9.03486e-06	0.000380816	4.08001	10.0314	36.168	16.6626	2.90905	7.39603	6.10786	0.324926	3.85072	2.89495	1.74711	1.35651	2.35655	Partially EGA-ON genes
MSTRG.106095	-	NC_010454.4:20474220-20756295	25.0019	30.3192	37.2308	106.129	87.4676	103.761	50.8499	29.5754	26.6207	29.2381	31.5922	43.5251	19.4647	20.1275	10.1544	Partially EGA-ON genes
MSTRG.106364	-	NC_010454.4:22741986-22872420	0.229693	2.99304	3.44776	19.3295	24.5036	21.1346	8.94532	8.50417	8.97599	7.19512	8.51222	4.1899	11.2921	7.48786	9.34128	Partially EGA-ON genes
MSTRG.106479	-	NC_010454.4:24153537-24192804	3.26265	7.2214	0.750785	24.6321	9.70618	7.52449	3.27981	2.65922	3.34634	0.425135	2.81223	1.29455	1.85236	1.44871	2.71302	Partially EGA-ON genes
MSTRG.106587	-	NC_010454.4:25196733-25251136	0.0197714	0.0193826	0.0315921	19.4399	51.5846	42.764	7.11881	8.30055	8.50442	19.0148	32.0557	24.3507	16.4622	18.444	11.1507	Partially EGA-ON genes
MSTRG.106646	-	NC_010454.4:25970207-26005834	47.3547	24.3421	29.9829	140.169	130.758	189.335	33.1041	29.2539	40.6061	2.03594	1.23968	20.1052	12.6822	15.5852	16.0989	Partially EGA-ON genes
MSTRG.106682	-	NC_010454.4:26504440-26623041	2.28535	0.899355	4.4943	7.15722	9.58997	9.81992	3.42511	3.05868	0.888252	2.55608	3.35075	3.22007	2.63009	0.0766058	1.22163	Partially EGA-ON genes
MSTRG.106776	-	NC_010454.4:27225376-27370337	1.19885e-117	2.49756	0.448334	1.83672	17.4887	4.35413	2.31852	1.67698	2.65953	3.13303	5.18025	4.80937	6.41998	5.72861	7.68129	Partially EGA-ON genes
MSTRG.107510	-	NC_010454.4:35933266-36013018	17.9917	16.4805	14.9499	106.431	194.964	123.602	34.318	41.0909	48.9477	82.9912	86.604	41.6303	48.1782	55.7003	53.1562	Partially EGA-ON genes
MSTRG.107890	-	NC_010454.4:38458520-38459759	0	0	0	19.1056	0	4.00373	5.30102	1.58696	3.46517	0	2.85845	1.30777	2.91536	0.975402	1.20537	Partially EGA-ON genes
MSTRG.107950	-	NC_010454.4:36434392-36496593	7.73819e-08	3.43999e-07	1.35904e-07	9.76076	1.61499	6.46879	1.35682	1.1946	2.17847	1.85137	3.76958	0.803459	1.66544	2.09998	0.0398794	Partially EGA-ON genes
MSTRG.107963	-	NC_010454.4:36749054-37475553	6.52209	9.90043	10.2879	89.2826	55.968	50.9112	17.7965	17.088	24.6135	137.432	147.214	117.878	199.538	181.671	192.651	Partially EGA-ON genes
MSTRG.108256	-	NC_010454.4:45464424-45508139	16.0552	24.4985	10.5383	170.888	273.293	172.097	46.2076	35.5469	49.3866	100.249	65.8704	34.3577	127.752	116.009	120.78	Partially EGA-ON genes
MSTRG.108296	-	NC_010454.4:47077811-47132049	2.40229	2.85375	2.64752	29.9048	15.0068	19.9955	8.16323	13.1682	6.56822	2.8082	0.995603	1.15799e-32	0.454012	0.667863	0.225248	Partially EGA-ON genes
MSTRG.108445	-	NC_010454.4:48172704-48463362	16.7003	25.4989	21.9829	69.5076	84.1066	81.7304	23.0109	30.8887	45.6366	26.0125	27.2143	7.02836	1.63674	4.12044	0.987469	Partially EGA-ON genes
MSTRG.10849	-	NC_010443.5:169710369-169722782	10.9499	8.75083	8.52284	32.3152	44.8773	33.3006	7.71852	10.6489	11.4985	12.8064	16.3247	9.05304	15.0203	13.4698	11.88	Partially EGA-ON genes
MSTRG.108628	-	NC_010454.4:49676535-49796287	0	0	0.0954158	22.6553	16.8301	25.2056	6.95839	5.28209	3.95284	5.24834	25.9568	15.1144	5.50355	4.6087	3.17566	Partially EGA-ON genes
MSTRG.108664	-	NC_010454.4:52110240-52160133	1.06746e-35	0.558085	0.928398	36.7891	80.878	89.4041	18.1674	30.7782	22.3167	55.3879	94.1045	52.8463	55.9616	54.4357	44.5325	Partially EGA-ON genes
MSTRG.108753	-	NC_010454.4:52749421-52779575	0.101906	0	0.424118	15.0032	28.2545	31.9192	12.6724	3.86327	7.3943	9.80936	8.46195	3.75786	4.6692	3.3275	5.17617	Partially EGA-ON genes
MSTRG.108764	-	NC_010454.4:52939642-52968371	0.0628908	0.0585255	0.100384	54.1505	18.855	39.1581	14.9657	5.94564	14.5246	21.7075	34.6977	21.1657	2.23868	1.97916	2.36254	Partially EGA-ON genes
MSTRG.108772	-	NC_010454.4:52550137-52590266	7.21036e-08	3.77053	6.71447e-06	43.8935	86.9952	34.0781	16.5666	16.5448	22.4754	9.59412	4.71276	12.3482	10.2684	12.9448	7.27791	Partially EGA-ON genes
MSTRG.108778	-	NC_010454.4:52599273-52606049	11.8111	29.7226	12.2862	148.81	122.709	319.003	62.7915	52.7648	40.5391	67.0446	91.6753	73.3044	83.4542	76.0678	59.5674	Partially EGA-ON genes
MSTRG.109150	-	NC_010454.4:53507825-53528662	0.560043	0.276553	0	9.94608	12.5432	18.3368	3.59567	2.40516	2.43911	0.915519	1.82932	2.71584	2.21475	1.06936	1.39426	Partially EGA-ON genes
MSTRG.109359	-	NC_010454.4:60340878-60475695	0.218881	0.169085	8.78817	18.7688	0.436296	41.2248	7.37482	2.81916	3.14698	8.46618	5.00276	8.51418	15.2074	10.4921	5.35145	Partially EGA-ON genes
MSTRG.10942	-	NC_010443.5:169358661-169615498	2.49392	5.6138	7.07926	4.52231	23.3861	8.87731	4.3034	3.31	4.02604	0.614477	1.49432	2.08513	3.85282	3.56695	6.08976	Partially EGA-ON genes
MSTRG.109610	-	NC_010455.5:1726414-1815859	11.6079	9.98256	13.556	36.0643	42.8589	29.1888	9.2679	13.2226	6.49786	13.883	9.40914	4.26829	12.1382	9.27298	11.1017	Partially EGA-ON genes
MSTRG.110698	-	NC_010455.5:21913399-22095477	0	0	1.21679	17.286	9.02633	3.35696	2.2054	3.24543	0.612404	1.67917	1.8948	0.0752804	5.84531	4.7683	5.29005	Partially EGA-ON genes
MSTRG.110826	-	NC_010455.5:18761756-19276392	2.20676	2.20406	15.7672	14.3347	33.1271	42.6269	9.91584	5.47626	5.43191	4.04855e-40	0.195793	0.709282	1.87345	0.472757	1.60389e-171	Partially EGA-ON genes
MSTRG.111158	-	NC_010455.5:31918483-31991228	11.2577	21.8648	15.2301	331.644	246.138	265.584	37.3261	68.6435	74.2119	62.659	94.0302	25.0187	62.5386	70.1615	27.3533	Partially EGA-ON genes
MSTRG.111193	-	NC_010455.5:32805219-32815372	7.11028	3.8484	5.05258	16.8829	10.2741	14.8775	5.16275	2.12315	2.79837	8.10386e-10	5.9689e-24	4.15685	7.29567e-15	0.193701	0.434889	Partially EGA-ON genes
MSTRG.111737	-	NC_010455.5:34574013-34630306	3.12008	6.2456	1.4549	14.3337	6.35963	18.3542	5.49913	3.72781	3.07296	4.19898	0.630642	1.45165	3.2388	1.95568	4.23993	Partially EGA-ON genes
MSTRG.111752	-	NC_010455.5:34689717-35257808	0.815333	0.835568	0.24818	61.6642	21.966	54.5642	5.22885	17.8573	25.2619	3.39161	1.69231	1.1343	3.32926	1.77601	2.7328	Partially EGA-ON genes
MSTRG.112985	-	NC_010455.5:65924702-65994366	8.042	10.4043	38.3791	48.7869	52.7171	40.5755	17.2522	17.4331	11.9376	16.0306	21.6934	4.29647	5.60252	7.74034	3.37656	Partially EGA-ON genes
MSTRG.113327	-	NC_010455.5:70417325-70520268	2.42097	0.910685	0.278409	9.53988	7.80535	13.9358	2.77435	5.88591	3.62566	1.12938	12.4538	5.15008	16.8844	19.317	10.9842	Partially EGA-ON genes
MSTRG.113429	-	NC_010455.5:72876443-73041261	0.0556529	0.454235	5.74136	3.14228	15.6623	11.2265	8.49554	3.60044	2.76332	1.27731	1.58217	0.398882	1.64154	1.00619	1.87732	Partially EGA-ON genes
MSTRG.113851	-	NC_010455.5:82680441-82727052	26.3264	19.1873	18.6947	788.19	729.712	980.712	162.114	227.121	356.992	1.39666e-11	0.26776	1.67886e-12	2.06216e-27	0.0982419	1.41669e-30	Partially EGA-ON genes
MSTRG.113889	-	NC_010455.5:78625933-78628963	0	0	0	3.1547	5.39731	8.57501	3.13452	0.837048	0.664231	1.48788	0.602171	0	0.334971	0	0.674991	Partially EGA-ON genes
MSTRG.116755	-	NC_010455.5:120727632-120899576	0	0.000350934	0.059557	4.00495	14.7257	6.36307	1.65281	1.73309	2.32245	1.46797	2.46049	1.63204	8.90744	5.08106	7.31292	Partially EGA-ON genes
MSTRG.117473	-	NC_010455.5:132274228-132431494	26.8849	13.4259	14.1124	92.1132	88.5434	59.7536	28.5222	16.7875	11.113	12.1906	29.2365	26.9661	28.3752	18.6076	21.303	Partially EGA-ON genes
MSTRG.117511	-	NC_010455.5:133544914-133579997	4.10149e-25	2.25705e-44	0.367539	12.3376	1.73556	3.98323	0.386887	4.86486	0.321558	0.791317	0.303047	0.134844	0.752978	1.20172	1.58438	Partially EGA-ON genes
MSTRG.117557	-	NC_010455.5:133969418-134000278	0.16069	0.874416	0.08721	23.6667	41.6029	37.8074	3.10137	5.99809	14.9437	14.8657	7.07328	5.01742	14.0466	16.6799	16.0956	Partially EGA-ON genes
MSTRG.117585	-	NC_010455.5:134968773-135093828	1.17351	0.19704	0.836141	38.2702	38.3993	48.4466	13.2416	9.81473	10.369	27.7959	32.3077	28.0804	3.93871	6.96704	6.48889	Partially EGA-ON genes
MSTRG.11763	-	NC_010443.5:184298645-184418676	1.09955	19.4783	17.4987	338.37	449.875	284.857	55.7231	63.1035	98.1089	105.405	112.372	42.2771	38.4946	37.1208	17.7847	Partially EGA-ON genes
MSTRG.117678	-	NC_010455.5:138018554-138109732	0.284117	8.88354	8.5658	13.1635	18.8391	16.6422	1.90573	4.77432	4.24832	2.82635	1.52851	1.04638	7.77575	8.48948	7.04971	Partially EGA-ON genes
MSTRG.118161	-	NC_010455.5:138914558-138959248	0.141158	0.120026	0.137588	99.2151	40.6662	133.564	15.6375	19.4057	68.0815	126.624	118.291	48.3766	40.7854	19.8164	46.1605	Partially EGA-ON genes
MSTRG.118197	-	NC_010455.5:146790106-146937652	0.0695383	3.789	1.07332	24.0319	25.6137	30.8844	10.9179	17.2338	11.8726	18.8951	20.6796	11.8272	8.71157	5.93701	4.76317	Partially EGA-ON genes
MSTRG.119247	-	NC_010455.5:158798779-159192153	0.922981	1.87544	0.0243852	25.0714	14.8816	4.78187	1.83038	2.05767	11.9762	10.8635	20.2506	16.0743	27.112	28.0937	22.954	Partially EGA-ON genes
MSTRG.12146	-	NC_010443.5:190498302-190520239	4.29707	2.2551	0	7.4777	4.5504	6.54557	1.93402	1.94133	2.11716	0	1.40633	1.42757	0.593214	1.03037	1.39551	Partially EGA-ON genes
MSTRG.121507	-	NC_010455.5:196736993-196852640	0	0	0	10.3705	1.69382	14.4611	6.08981	1.42584	2.55931	4.47479	3.72098	4.7687	1.01506	1.00232	0.64749	Partially EGA-ON genes
MSTRG.121521	-	NC_010455.5:196336786-196371258	1.77457e-05	0.519404	0.000466159	6.15455	10.5857	5.90432	2.16873	1.14211	1.88577	4.81028	4.34531	2.35027	5.0376	2.99317	3.84989	Partially EGA-ON genes
MSTRG.121567	-	NC_010455.5:195326572-195396929	68.6097	26.8112	12.842	106.37	50.1605	103.886	27.1606	22.9696	17.5688	22.6036	8.95431	21.353	23.9172	26.3208	17.5813	Partially EGA-ON genes
MSTRG.122520	-	NC_010455.5:206936309-207013112	0.79137	0.410037	1.93955	14.1119	8.10239	7.60762	3.04649	2.86097	0.333445	2.12218	1.08673	1.75007	2.11414	3.03332	3.75867	Partially EGA-ON genes
MSTRG.122522	-	NC_010455.5:207015046-207042862	7.9046	2.8952	2.12067	17.242	11.4294	14.0781	6.88934	1.61501	2.8263	5.84878	3.26313	2.10127	4.0548	3.95116	1.12008	Partially EGA-ON genes
MSTRG.123752	-	NC_010456.5:16384585-16612184	0	0	0	22.1152	9.34471e-139	3.67983	6.65686	1.92718	1.17609	0.761215	2.13768	2.35659	6.42468	3.6559	5.42416	Partially EGA-ON genes
MSTRG.123926	-	NC_010456.5:12692606-12895078	6.39808	2.52422	0.223589	19.067	12.1952	20.5659	4.57674	5.19193	5.01965	7.5368	3.95587	5.13123	17.5472	20.7857	14.3708	Partially EGA-ON genes
MSTRG.124732	-	NC_010456.5:23516252-23594252	34.6443	26.6715	14.7904	83.2492	69.9039	88.7497	35.5816	20.3643	14.8215	26.3434	30.271	31.4794	38.0287	42.5631	47.2458	Partially EGA-ON genes
MSTRG.125216	-	NC_010456.5:38082041-38202548	0.0853936	1.54529	1.93376	42.744	3.62352	24.9882	7.12525	9.55303	15.5587	35.325	27.5122	10.9839	5.22118	6.54847	8.03049	Partially EGA-ON genes
MSTRG.125237	-	NC_010456.5:38650659-38674131	5.27655	12.3276	3.96682	47.7698	18.2037	42.1792	15.8026	7.38781	5.25101	8.1632e-20	0.310912	0.0002078	1.16136	0.68969	0.699897	Partially EGA-ON genes
MSTRG.125252	-	NC_010456.5:38698679-38773189	0.240119	1.85566	0	15.8343	7.54738	1.03566	5.12386	0.607974	0.0280293	1.42658	1.15593	0.410084	0.929099	1.20263	0.83066	Partially EGA-ON genes
MSTRG.126079	-	NC_010456.5:48351969-48418241	4.32304	14.7207	1.12141	29.7554	59.3583	43.0586	12.7699	7.24905	12.0188	4.33607	2.90569	4.49191	4.26995	5.1978	6.35882	Partially EGA-ON genes
MSTRG.126300	-	NC_010456.5:51029116-51102409	7.09089	0.267498	0	6.0477	14.1202	5.55886	0.975339	0.746782	5.04095	3.95865	2.67197	0.203282	0.607885	0.826176	0.480103	Partially EGA-ON genes
MSTRG.126333	-	NC_010456.5:50083078-50315409	0.364374	9.68882	27.1509	135.423	101.84	152.292	32.8213	46.603	52.6223	69.1388	49.5265	18.335	17.2201	17.1236	26.12	Partially EGA-ON genes
MSTRG.126360	-	NC_010456.5:50576412-50638381	7.187	15.6613	14.6995	193.707	137.173	137.932	62.1524	33.2595	44.7726	12.6246	51.9207	23.4259	16.6812	16.1269	14.1282	Partially EGA-ON genes
MSTRG.12643	-	NC_010443.5:196997954-197417138	37.6131	69.7059	54.0479	696.142	979.376	660.248	192.926	183.081	150.23	212.839	353.912	193.666	60.2546	50.1016	81.1525	Partially EGA-ON genes
MSTRG.127255	-	NC_010456.5:69195230-71056260	0.393868	1.07076	2.10879	12.6773	3.64662	5.38676	3.68523	0.483855	1.04314	7.19951	9.1911	4.59328	3.87971	2.59286	5.87827	Partially EGA-ON genes
MSTRG.127476	-	NC_010456.5:74222036-74891527	3.15915	1.16518	0.181204	26.737	17.2642	27.5446	4.86357	6.42426	6.01999	3.92082	0.50658	9.72873	0.930051	1.26924	2.5664	Partially EGA-ON genes
MSTRG.127718	-	NC_010456.5:82289739-82368091	6.07826	2.78844	1.65199	167.868	102.639	95.7071	22.6915	22.7492	31.3845	43.0522	30.3307	9.42848	1.38544	2.0938	1.38491	Partially EGA-ON genes
MSTRG.127842	-	NC_010456.5:86539895-87227089	0.0839377	0	0	25.2364	0.131292	18.6256	3.01861	2.86487	5.25506	10.7845	13.0667	10.5124	13.7627	4.2542	9.19022	Partially EGA-ON genes
MSTRG.128873	-	NC_010456.5:102565801-102612857	1.57986	8.25013	6.04377	42.7481	22.2922	32.207	5.89564	15.798	14.5922	14.8155	12.0197	5.31789	21.8078	20.9855	19.3731	Partially EGA-ON genes
MSTRG.129352	-	NC_010456.5:109764412-110525595	6.54211	0.256466	2.41295	13.4993	28.9581	28.6951	11.2312	2.10762	2.06904	1.22772	14.6967	2.20519	1.65898	2.43727	4.49463	Partially EGA-ON genes
MSTRG.129380	-	NC_010456.5:108666227-108739098	1.50382e-124	0	0	9.46025	1.37034	5.76712	0.952263	1.9747	1.20593	4.62295	15.1354	8.35641	6.84584	9.86605	9.30527	Partially EGA-ON genes
MSTRG.129392	-	NC_010456.5:108834608-108852793	3.1567	0.00146304	0.00147648	67.7366	43.1465	30.3467	12.087	8.66281	11.3969	343.495	456.165	274.797	339.437	341.678	295.996	Partially EGA-ON genes
MSTRG.129395	-	NC_010456.5:108853037-108943217	20.9356	3.68378	0	9.38993	35.3918	30.3325	9.46522	4.38877	1.14688	2.19341e-05	6.21649	3.53046	2.54269	1.05025	0.87322	Partially EGA-ON genes
MSTRG.129439	-	NC_010456.5:111636316-111654659	3.84343e-06	2.46043	1.41107e-07	35.2631	37.7212	40.4278	3.57401	14.7873	17.6344	44.1851	42.9522	8.17703	18.3456	15.7733	6.68117	Partially EGA-ON genes
MSTRG.129490	-	NC_010456.5:112068462-112076550	1.47295	1.24347	1.09103e-10	28.131	19.4216	16.1492	6.52541	8.56543	13.5054	15.1508	20.5761	16.4775	16.7042	22.1891	17.4444	Partially EGA-ON genes
MSTRG.129601	-	NC_010456.5:115063932-115201965	36.5343	43.4888	23.2939	145.821	180.237	78.4276	22.6374	30.3016	35.5641	12.7286	15.0859	11.3696	20.2708	26.2767	25.7796	Partially EGA-ON genes
MSTRG.129634	-	NC_010456.5:113154031-113166922	58.1859	64.2597	77.3258	743.35	695.832	707.268	189.437	260.686	291.823	424.833	495.279	306.166	140.057	155.511	142.285	Partially EGA-ON genes
MSTRG.130489	-	NC_010456.5:128681904-128961903	1.50609	1.42683	1.96322	7.41593	11.627	46.9916	10.7485	5.87615	7.46237	6.34126	8.08017	6.37919	8.89242	11.8807	8.04201	Partially EGA-ON genes
MSTRG.131091	-	NC_010456.5:139072548-139108066	11.877	15.1405	4.02646	103.516	51.3933	79.2995	23.8491	47.0714	37.2203	10.5898	10.1865	11.0671	17.9543	26.3014	36.4893	Partially EGA-ON genes
MSTRG.131228	-	NC_010456.5:135131199-135197367	11.8672	33.179	8.21548	49.8183	159.875	77.608	27.375	40.1372	46.1054	58.6893	95.319	39.8297	60.4356	63.6415	46.8061	Partially EGA-ON genes
MSTRG.133172	-	NC_010457.5:29719023-29754894	0.821006	0.469467	0.827199	19.0895	4.22574	12.2842	2.73927	2.50736	3.19629	10.1088	11.2397	11.2046	6.53126	9.51539	6.58281	Partially EGA-ON genes
MSTRG.133299	-	NC_010457.5:31707754-31918144	0.527844	2.51576e-15	0.381743	359.693	391.081	278.934	179.894	66.4317	59.7411	430.408	522.203	201.233	201.209	190.185	109.52	Partially EGA-ON genes
MSTRG.133442	-	NC_010457.5:37455184-37705370	2.02644e-27	5.98089e-05	7.34093e-14	26.4223	0.201867	0.261255	0.278684	3.72816	1.57623	9.31734	9.54659	5.66695	8.84843	4.70909	5.84105	Partially EGA-ON genes
MSTRG.133469	-	NC_010457.5:37901405-37919520	0	0	0	248.935	278.518	303.565	72.2197	61.1513	125.021	148.282	76.8992	38.4986	106.925	96.6456	107.491	Partially EGA-ON genes
MSTRG.133695	-	NC_010457.5:32536684-32592884	0.388865	0.93121	3.46824	10.288	19.9974	17.859	7.00822	2.54274	2.80398	11.6405	23.1079	19.886	16.9764	19.2653	21.7711	Partially EGA-ON genes
MSTRG.134472	-	NC_010457.5:45866844-46152066	2.97247e-154	1.89096	1.67595	19.0477	0.69555	2.29314	3.90956	0.588814	1.51873	0.981593	9.34108e-13	1.86975	1.87546	0.606351	0.716743	Partially EGA-ON genes
MSTRG.134679	-	NC_010457.5:54913687-54932985	0.0344486	1.21927e-08	5.60162	55.8897	67.4343	22.9101	8.39657	11.8873	15.331	27.2053	33.2684	26.1483	45.5768	58.9632	46.5081	Partially EGA-ON genes
MSTRG.134699	-	NC_010457.5:52625549-53688003	0.163374	0.850684	0	5.46023	30.2537	7.52075	7.84886	1.40898	2.24016	9.69106	1.93964	6.95255	5.00555	2.31095	5.03859	Partially EGA-ON genes
MSTRG.135320	-	NC_010457.5:60929544-62045229	0	0	0	8.6616	2.33218	5.54186	2.31007	2.06727	3.59998	3.90859	2.54882	4.05662	1.073	0.7381	0.853145	Partially EGA-ON genes
MSTRG.135402	-	NC_010457.5:59519831-59639050	47.237	57.264	54.1584	230.468	330.525	219.605	73.0516	99.8111	86.0583	95.319	98.1737	57.0817	75.1238	73.4315	87.4578	Partially EGA-ON genes
MSTRG.13628	-	NC_010443.5:216112921-216226158	0.766521	0	0.202238	9.91945	10.749	1.84542	1.51635	4.45951	2.39095	12.2245	5.47571	5.54196	10.4288	11.9351	10.8072	Partially EGA-ON genes
MSTRG.137513	-	NC_010457.5:101508667-102951075	8.80516	6.05445	2.73436	35.0431	8.56295	18.3066	3.79261	4.25211	5.93352	3.19667	12.3264	4.24663	0.116816	1.32635	0.688778	Partially EGA-ON genes
MSTRG.137637	-	NC_010457.5:104991256-105083429	3.93114	1.8816	5.5526	23.8829	28.2062	17.6887	3.59224	9.03482	9.81093	7.28929	3.58405	2.66831	6.26592	4.98932	4.84318	Partially EGA-ON genes
MSTRG.138431	-	NC_010457.5:118015601-118352713	0.00521861	0.272699	0.0281789	3.82668	1.01826	16.1045	3.71506	3.82259	1.46847	6.72766	11.6652	6.43467	0.713717	1.46499	0.467626	Partially EGA-ON genes
MSTRG.138633	-	NC_010457.5:120660548-120707743	1.879	12.0749	8.66725	60.343	44.2133	60.9375	11.7342	13.7111	12.0456	26.753	33.6706	37.2574	23.7088	31.3674	14.3307	Partially EGA-ON genes
MSTRG.139631	-	NC_010457.5:133956695-133961272	0	0	0	31.7517	65.443	29.0111	17.7665	5.60148	2.13906	7.15779	16.0833	4.7132	9.59275	6.93231	8.03089	Partially EGA-ON genes
MSTRG.140180	-	NC_010457.5:133651143-133867804	0.821965	4.94041	0.298166	68.509	55.9058	21.0817	11.8852	16.2669	11.2789	2.38819	2.87906	5.83221	3.99372	3.64029	2.57934	Partially EGA-ON genes
MSTRG.14151	-	NC_010443.5:225193421-225261805	0.0856649	4.36008e-06	0.467459	10.6528	13.6546	8.56004	2.6468	2.48342	5.58332	2.34986	2.80034	4.07303	4.64615	6.17963	9.81036	Partially EGA-ON genes
MSTRG.141970	-	NC_010458.4:24590637-25048759	0.488673	3.90883e-06	0.0270022	9.50629	9.0243	9.53532	3.5147	1.64771	2.23196	1.10364	2.08182	0.390462	1.62986	1.46885	0.867148	Partially EGA-ON genes
MSTRG.142017	-	NC_010458.4:25549771-25783524	18.7586	7.79763	8.903	35.1207	71.505	53.4616	16.8079	23.2203	20.2938	19.8321	29.8301	24.9737	15.8139	13.1886	14.7199	Partially EGA-ON genes
MSTRG.142123	-	NC_010458.4:26098169-26139835	0.058079	0	0	42.8005	51.2843	4.16703	18.9903	13.033	12.5261	60.4782	44.8193	44.4462	10.1216	8.77451	16.2913	Partially EGA-ON genes
MSTRG.142218	-	NC_010458.4:29439293-30099658	0.0277836	1.81329	1.62045	6.19826	13.4176	13.207	2.47118	2.67799	2.46406	3.61849	2.63363	0.483051	1.96041	0.847918	2.66814	Partially EGA-ON genes
MSTRG.142240	-	NC_010458.4:31876381-32309917	8.01016e-17	4.08727e-17	3.18444	5.7758	31.848	35.5894	9.08455	5.83723	5.16	3.49404	4.03459	3.79206	1.57713	2.67736	3.21887	Partially EGA-ON genes
MSTRG.142577	-	NC_010458.4:34386922-35076385	13.3673	9.4177	5.9757	55.5541	72.2664	19.744	24.9436	16.779	13.3886	7.97028	19.2761	23.8109	10.3344	12.0598	10.1487	Partially EGA-ON genes
MSTRG.142771	-	NC_010458.4:41120965-41335373	9.81423	7.59355	4.5789	21.2731	18.376	14.3787	4.73015	5.64154	6.6426	3.87639	2.51587	2.38561	4.28846	2.87268	3.43927	Partially EGA-ON genes
MSTRG.143072	-	NC_010458.4:51126921-51210837	0.0205221	11.1776	5.22919	60.7482	33.0164	31.725	9.94319	9.14839	10.9291	13.4258	15.7864	9.72902	22.7255	23.4308	23.8851	Partially EGA-ON genes
MSTRG.143144	-	NC_010458.4:50421308-50501331	15.7412	14.3012	6.56021	27.274	27.1406	42.3199	7.51094	9.70197	7.86209	2.45813	0.853787	1.55266	3.21494	3.89536	6.85659	Partially EGA-ON genes
MSTRG.143292	-	NC_010458.4:53272651-53747801	4.76598	0	1.46282	27.1164	22.1947	18.9967	0.162627	5.44316	11.641	14.0984	11.8629	12.186	2.6484	2.77804	2.05262	Partially EGA-ON genes
MSTRG.143312	-	NC_010458.4:55418187-55595202	0	0.0245671	0	2.96522	21.8129	0	5.03075	1.65964	4.40219	2.74548	1.81072	2.62692	3.2801	2.21433	1.74628	Partially EGA-ON genes
MSTRG.143389	-	NC_010458.4:54551535-55412191	19.5782	20.348	21.0707	52.5251	88.2805	82.9952	3.94671	21.0148	45.3883	1.48005	0.35873	1.15847	13.4916	12.4018	18.1671	Partially EGA-ON genes
MSTRG.143858	-	NC_010458.4:71140750-71435021	6.56505	1.73726	2.28277e-06	82.0531	67.42	53.0279	11.9999	13.7235	28.1174	23.1196	15.5519	2.44565	3.86635	4.37226	2.97122	Partially EGA-ON genes
MSTRG.144323	-	NC_010458.4:74245213-74279528	0.1974	8.20259	0.60144	16.1327	6.69536	19.7355	1.06728	9.39455	6.56886	1.57471	12.2011	0.00210718	7.80494	4.2432	10.0149	Partially EGA-ON genes
MSTRG.144821	-	NC_010459.5:1168089-1637171	0.134534	0.0737432	0.040032	34.7274	20.1348	24.7834	8.93347	5.96634	9.67046	6.27624	4.86018	8.47482	4.3804	4.03436	4.27443	Partially EGA-ON genes
MSTRG.144935	-	NC_010458.4:68279220-68493942	12.5795	23.0084	11.9194	57.4619	106.898	8.79751	8.12349	17.3159	25.1111	13.4429	8.91611	8.89703	24.4002	19.0426	16.2693	Partially EGA-ON genes
MSTRG.146074	-	NC_010459.5:21947054-22358579	0	0	0	22.467	34.2021	13.3762	10.1743	2.07039	5.23261	13.7226	32.8713	48.174	18.5619	11.141	7.04109	Partially EGA-ON genes
MSTRG.146075	-	NC_010459.5:21947054-22358579	8.56731	6.60964	7.05638	57.3715	93.8499	74.0981	29.2607	30.792	28.6463	46.9192	63.591	52.6253	32.0176	36.6123	29.7391	Partially EGA-ON genes
MSTRG.146443	-	NC_010459.5:26811138-26947178	6.13618	7.03182e-07	12.1893	36.5364	22.2515	11.9606	6.06809	6.81041	3.37535	3.97436	1.71057	3.5432	4.09456	4.47464	4.01087	Partially EGA-ON genes
MSTRG.146727	-	NC_010459.5:30768484-30797493	3.05619	3.77451e-05	2.39373	8.69831	19.9102	15.6112	5.88507	5.8955	5.74736	2.22809	2.96648	3.71092	4.81491	4.846	3.64208	Partially EGA-ON genes
MSTRG.147015	-	NC_010459.5:32952101-32965396	0	0.0170274	0.0377794	9.17106	3.91829	4.00634	0.820124	1.13278	1.48947	1.95204	1.3088	1.68785	7.19369	5.29575	3.36711	Partially EGA-ON genes
MSTRG.147133	-	NC_010459.5:34808272-34819592	0	3.81279	2.87477	16.2179	32.9591	50.9529	14.2374	10.6734	17.5755	12.8003	18.4368	27.6396	17.8889	13.9562	11.8526	Partially EGA-ON genes
MSTRG.147232	-	NC_010459.5:35985409-36067122	0.521958	0.00413814	0	7.25355	7.80718	4.07077	1.05469	1.70532	3.3297	5.51924	1.86766	3.99095	2.75762	3.01925	1.70302	Partially EGA-ON genes
MSTRG.147277	-	NC_010459.5:36584607-36602152	0	8.07071	0	19.0417	8.73968	21.2074	3.03007	8.33236	3.6548	25.1039	24.7704	6.40823	10.0097	10.0131	5.26341	Partially EGA-ON genes
MSTRG.147482	-	NC_010459.5:39498230-39569127	6.4164	9.59465	7.34542	124.578	48.3747	46.6675	8.86207	19.0722	20.7383	11.9359	13.8465	11.0226	9.83258	9.22731	6.98293	Partially EGA-ON genes
MSTRG.14804	-	NC_010443.5:236265750-236355755	20.3319	20.7104	4.84329	31.6492	54.7729	54.8659	11.7537	6.3305	13.9629	11.0124	12.5281	19.5012	19.3549	23.1053	16.2179	Partially EGA-ON genes
MSTRG.148448	-	NC_010459.5:52239358-52377066	1.1549e-13	0.936533	0.876392	10.0095	10.8775	7.26167	3.46785	3.33214	4.41131	3.78845	2.28666	2.79383	15.2765	15.8842	13.5934	Partially EGA-ON genes
MSTRG.148523	-	NC_010459.5:53473772-54559978	10.6176	8.6477	2.03028	32.3853	56.2743	57.6732	21.4658	19.1688	14.8981	1.47137	1.88845	4.0018	10.7334	13.2442	8.49131	Partially EGA-ON genes
MSTRG.149186	-	NC_010459.5:63380263-63471002	0.413348	9.50463	2.61293	359.113	267.676	565.801	166.176	115.318	138.064	4.96251	4.66587	5.92404	9.3494	14.0645	12.8001	Partially EGA-ON genes
MSTRG.149554	-	NC_010460.4:5853098-5928981	69.3538	90.222	94.8968	576.108	583.029	358.781	154.869	157.791	200.279	127.221	120.652	79.5748	124.386	113.845	144.375	Partially EGA-ON genes
MSTRG.149557	-	NC_010460.4:5995017-6016956	53.8431	92.8104	103.445	245.771	130.387	224.215	70.8165	45.6177	60.1059	2.89787	3.826	3.24223	5.82485	6.31639	8.74531	Partially EGA-ON genes
MSTRG.149649	-	NC_010460.4:6198664-6228912	8.4927e-06	0.195072	1.49521e-16	6.96522	4.29499	13.7355	0.902673	2.76016	3.86667	3.72577	7.78545	9.28032	4.58607	5.66768	3.07686	Partially EGA-ON genes
MSTRG.15011	-	NC_010443.5:238680803-238826424	0.655415	0.101101	0	7.13808	5.81957	6.13003	1.25587	3.35706	1.65243	0.182645	1.64474	6.17033	2.17196	5.67134	2.15366	Partially EGA-ON genes
MSTRG.152406	-	NC_010460.4:51816103-51909303	2.6103	2.10903	2.30787	14.972	59.0455	33.9226	4.38986	11.9614	9.60097	132.537	155.15	155.22	108.585	101.468	89.0511	Partially EGA-ON genes
MSTRG.15265	-	NC_010443.5:241788495-241897522	5.4308	8.29113	4.97131	9.56929	32.0007	24.3071	8.65973	8.32351	10.953	1.14268	2.20309	2.72098	7.86962	8.07823	9.01462	Partially EGA-ON genes
MSTRG.1544	-	NC_010443.5:25646996-25663312	0.968938	0.527929	1.02579	3.57506	20.2852	0.458602	1.64706	3.4558	0.77092	3.47497e-05	1.03513	0.770178	13.6623	17.9527	16.2502	Partially EGA-ON genes
MSTRG.154824	-	NC_010461.5:41835927-41848582	1.35775	0.534465	1.70668	27.3794	0.67987	14.3714	2.8748	3.88568	6.06202	47.0019	39.1263	31.5033	8.92911	7.14501	5.78999	Partially EGA-ON genes
MSTRG.155307	-	NC_010461.5:46923586-47231656	8.79419	2.84683e-15	5.86753	8.20095	13.4999	17.2849	2.79393	4.42898	4.1468	7.18622	12.225	15.0108	9.2882	10.7778	12.1998	Partially EGA-ON genes
MSTRG.155310	-	NC_010461.5:46923586-47231656	26.1773	14.8695	9.68837	217.737	193.203	317.493	21.5335	73.9098	74.8513	167.731	142.656	62.133	37.6081	33.7991	26.6157	Partially EGA-ON genes
MSTRG.156006	-	NC_010461.5:57284721-57315978	34.5573	31.0819	36.8536	455.291	261.469	388.172	55.1717	110.939	148.115	236.729	167.125	110.045	55.8027	48.0068	46.2437	Partially EGA-ON genes
MSTRG.157407	-	NC_010461.5:76827109-77593348	0	0	0.0143829	29.7346	36.5268	26.7391	27.2181	8.36052	5.26007	40.0128	42.7709	48.2258	45.7632	26.3505	82.0689	Partially EGA-ON genes
MSTRG.157822	-	NC_010461.5:83032524-83038369	8.77899	9.2781	9.06583	58.7071	53.0302	40.2842	19.2387	18.6582	14.9902	7.50118e-07	9.3565	18.8531	1.75988	1.91211	4.16832	Partially EGA-ON genes
MSTRG.158838	-	NC_010461.5:97735345-97906771	4.33519	7.81894	6.93365	19.8648	92.4602	20.6981	12.568	18.0711	9.13774	4.41215	15.6627	8.57421	8.52138	9.35697	11.5864	Partially EGA-ON genes
MSTRG.159740	-	NC_010461.5:110693537-110786323	8.97058	10.1655	4.20998	41.0551	34.4857	10.0826	7.58398	8.20777	10.5072	1.065e-09	2.32145e-06	0.316797	0.140924	2.45864e-17	1.47781e-10	Partially EGA-ON genes
MSTRG.15978	-	NC_010443.5:254033373-254057034	1.69887	3.06931e-06	0.0157185	37.8834	39.3236	25.15	9.55977	9.60639	11.9926	7.08945	30.4256	59.0858	60.0336	52.5581	46.0132	Partially EGA-ON genes
MSTRG.160429	-	NC_010461.5:124456994-124484923	9.21332e-05	0	0.000130493	5.50819	8.7322	6.17467	1.6966	3.65015	1.80978e-05	6.54019	8.7065	3.78731	4.24429	2.10332	3.96056	Partially EGA-ON genes
MSTRG.160486	-	NC_010461.5:124967820-124973493	0.0660785	3.48361	0.105371	17.4062	6.5026	10.6492	3.45439	4.85871	1.11035	1.73981	1.98012	0.00104361	3.79773	0.0994065	0.494573	Partially EGA-ON genes
MSTRG.16741	-	NC_010443.5:265645595-265653895	9.67856	6.37014	7.81605	115.367	73.5386	110.843	25.2663	32.9875	23.296	83.6514	67.7113	74.3957	170.333	195.994	125.714	Partially EGA-ON genes
MSTRG.16821	-	NC_010443.5:267391539-267415171	3.69315e-06	4.48579	1.64402	33.8416	30.3832	58.3877	17.6149	13.6046	16.2102	35.2099	25.8745	10.7404	15.0568	12.8736	11.5784	Partially EGA-ON genes
MSTRG.16962	-	NC_010443.5:268391850-268402449	0.107057	0	7.55568e-05	24.6206	14.5108	17.6725	2.86807	0.803827	10.998	1.51943	6.65767	3.47716	11.926	5.83835	5.00593	Partially EGA-ON genes
MSTRG.17089	-	NC_010443.5:269808944-269834283	3.55853	0.669677	2.31508	12.7288	9.30015	23.0468	5.6243	2.80158	4.08077	0.564173	0.326214	1.2812	0.687184	1.75194	2.46266	Partially EGA-ON genes
MSTRG.17094	-	NC_010443.5:269966899-269974376	0.828281	9.01089	9.45531	46.4895	10.9911	29.1972	13.3562	8.5667	8.94283	14.1014	13.3112	10.9146	19.5122	22.3424	13.9603	Partially EGA-ON genes
MSTRG.17304	-	NC_010443.5:268894280-269167167	0.12143	10.5922	0.189106	35.2016	52.4344	10.0446	9.37523	6.35691	12.9664	1.03624e-108	2.79862e-25	2.47962e-40	2.49034e-55	7.10471e-19	6.98228e-163	Partially EGA-ON genes
MSTRG.17511	-	NC_010444.4:464780-484609	8.51013	18.3708	26.0142	88.8829	184.555	196.175	56.4091	27.185	27.4316	0.00686368	15.0824	27.4189	1.24679e-28	1.21715	0.78081	Partially EGA-ON genes
MSTRG.17512	-	NC_010444.4:464780-484609	0.372253	0.363227	0.0914317	7.95436	13.5892	18.0816	12.4242	4.88901	2.08108	1.59065	3.45441	1.02031	1.24637	0.999964	1.23124	Partially EGA-ON genes
MSTRG.17616	-	NC_010444.4:26463-37682	0	0	0	0.673258	8.20062	7.18526	1.62163	0.888874	4.09671	0.790358	0	0.158108	0.191132	0.485414	1.79691e-245	Partially EGA-ON genes
MSTRG.17730	-	NC_010444.4:2119575-2163378	0.0587687	0	0	15.0467	7.27139	5.03606	1.14727	2.08665	2.72284	12.545	4.29969	6.00906	5.34552	4.9114	2.55006	Partially EGA-ON genes
MSTRG.18034	-	NC_010444.4:6043497-6053672	2.10809	2.64569	6.23628	25.4128	3.58842	28.5606	4.00485	3.85257	6.50575	3.31744	9.19198	13.9777	6.73858	6.92407	4.53752	Partially EGA-ON genes
MSTRG.18097	-	NC_010444.4:6594187-6603471	0	0.610677	1.69646	7.57625	3.93317	5.90988	2.47211	2.54978	1.30905	5.93142	5.63898	11.9203	10.3205	7.3116	5.12166	Partially EGA-ON genes
MSTRG.18154	-	NC_010444.4:6997512-7024410	3.20946	1.80375	0.0467193	13.1395	5.28352	5.3619	4.73845	1.20169	2.92681	0.187383	1.90555	0.0250562	0.621952	5.38901e-09	0.02417	Partially EGA-ON genes
MSTRG.18157	-	NC_010444.4:7029796-7072811	19.6977	36.7374	30.6469	180.745	277.034	315.12	60.5684	60.1677	59.0419	30.6931	52.4671	56.9907	17.0615	18.3917	12.912	Partially EGA-ON genes
MSTRG.18172	-	NC_010444.4:5478446-5739418	7.59418	17.633	9.77702	45.9942	19.8114	23.3699	16.2306	8.05046	4.45084	6.07978	7.83056	26.0784	8.34785	7.56844	5.89348	Partially EGA-ON genes
MSTRG.18182	-	NC_010444.4:5776477-5802177	0.199836	12.3523	3.82239	64.1959	89.4519	79.7624	51.3878	22.8964	33.8694	24.2118	28.9395	18.3376	25.8126	28.0218	18.6771	Partially EGA-ON genes
MSTRG.18263	-	NC_010444.4:7261818-7282614	0	0.202051	0.76466	14.8368	33.2496	53.0238	10.9941	5.75674	9.4513	10.067	11.7861	8.44348	25.5299	18.1772	11.4972	Partially EGA-ON genes
MSTRG.18350	-	NC_010444.4:8146679-8216238	3.14747	2.11969	1.35324	26.1556	9.6554	4.25732	5.02398	2.138	3.4254	2.82693	2.66224	3.82894	9.44418	9.85988	6.0857	Partially EGA-ON genes
MSTRG.18608	-	NC_010444.4:10891279-10906196	42.1518	34.613	48.6889	290.261	41.5394	275.166	37.5806	52.399	68.0674	114.962	209.625	96.8141	21.8557	27.3301	14.3415	Partially EGA-ON genes
MSTRG.18699	-	NC_010444.4:10851557-10862649	2.07481	0	0.000248851	26.6656	47.6443	38.4004	24.1475	12.5468	16.3991	35.4224	38.3213	43.8346	12.8086	15.7318	11.9765	Partially EGA-ON genes
MSTRG.18783	-	NC_010444.4:12246670-12263497	0	0	1.14316	20.5156	2.97889	15.8766	2.68249	5.29445	7.64668	25.2762	19.5999	12.4432	4.09255	6.72282	7.26754	Partially EGA-ON genes
MSTRG.19670	-	NC_010444.4:14895532-14932187	1.76471	1.79997e-05	3.0982e-06	17.4835	1.16948e-05	13.0052	11.267	1.36355e-06	3.54403e-08	0.256902	27.5431	26.3093	22.8879	14.2449	30.7337	Partially EGA-ON genes
MSTRG.19893	-	NC_010444.4:28093646-28320187	236.605	390.796	342.542	948.858	1253.42	1061.18	329.102	335.437	570.064	376.755	424.998	197.772	95.5087	91.5414	91.7204	Partially EGA-ON genes
MSTRG.20348	-	NC_010444.4:39035336-39234910	0.0444478	6.57141	0	3.37397	16.9336	2.27988	3.54324	1.03757	0.234713	5.40955	3.05242	5.69902	7.28282	8.39496	7.47086	Partially EGA-ON genes
MSTRG.22689	-	NC_010444.4:64835986-64862231	328.923	158.745	317.474	1122.92	1853.41	1320.78	533.16	554.62	856.703	403.38	298.092	159.446	58.9125	59.2995	40.0294	Partially EGA-ON genes
MSTRG.22832	-	NC_010444.4:62184734-62242053	2.57078	0.569018	1.05374e-06	158.281	117.255	165.072	37.2418	29.8896	36.1477	126.731	192.286	102.049	8.15388	4.62563	5.94875	Partially EGA-ON genes
MSTRG.22870	-	NC_010444.4:66650442-66711348	24.0901	36.8424	22.2505	155.782	59.8595	50.4835	10.556	17.1724	31.1731	0.139247	3.04474	0.944377	0.686109	0.413798	0.849721	Partially EGA-ON genes
MSTRG.22958	-	NC_010444.4:67276778-67296040	2.42166e-06	1.33453e-05	1.55714e-06	19.9119	22.7212	14.3248	8.40443	5.36821	10.513	119.091	75.8709	49.1175	90.9069	66.989	68.0354	Partially EGA-ON genes
MSTRG.23183	-	NC_010444.4:69364945-69399081	0	0.973248	0	57.3997	25.5848	25.2084	6.76188	4.63007	13.2679	6.12317	3.01994	0	10.55	18.8058	6.90662	Partially EGA-ON genes
MSTRG.23301	-	NC_010444.4:69602120-69810301	2.67288	0.878798	6.30388	18.9677	6.48132	7.42299	8.09364	1.13743	0.47844	6.88305e-12	0.326265	3.15935	0.446246	2.06445e-08	0.148398	Partially EGA-ON genes
MSTRG.23321	-	NC_010444.4:70097190-70114460	7.97733e-05	1.8166	1.03575	18.5303	6.28011	7.41073	1.97894	2.42458	2.70762	0.889546	0.883875	0.217317	1.47915	1.17504	0.988822	Partially EGA-ON genes
MSTRG.23353	-	NC_010444.4:70613551-70655346	4.42812	1.61762	4.31039	117.503	131.374	114.841	25.4342	18.966	28.2375	34.672	45.5975	15.5429	16.9529	16.8343	24.9218	Partially EGA-ON genes
MSTRG.23559	-	NC_010444.4:73060234-73124979	38.6916	33.2615	28.0487	134.111	42.856	110.172	27.9197	23.3335	33.4648	8.59088	1.89736	5.43457	4.12077	4.07398	3.0718	Partially EGA-ON genes
MSTRG.23681	-	NC_010444.4:73300623-73369361	7.71998	1.84235	3.19186	33.2662	54.1039	91.2818	19.367	15.354	18.9517	33.8222	30.8756	10.3469	9.69544	14.1731	12.1387	Partially EGA-ON genes
MSTRG.23724	-	NC_010444.4:74626638-74658961	0	0.211047	0	20.0979	9.26046	19.475	6.16853	6.88851	1.99278	3.46566	14.0406	21.5625	24.6485	24.4377	20.3309	Partially EGA-ON genes
MSTRG.23749	-	NC_010444.4:74745569-74756687	21.0155	20.8666	33.8958	349.175	349.959	437.481	69.9051	156.802	242.13	223.733	173.553	164.74	31.2576	22.8818	6.42944	Partially EGA-ON genes
MSTRG.23780	-	NC_010444.4:75093013-75173445	13.6984	3.64993	12.5484	107.202	86.4508	106.64	75.1128	6.76729	1.57368	35.4841	77.9379	19.4903	17.4954	14.6424	14.7106	Partially EGA-ON genes
MSTRG.23869	-	NC_010444.4:76402452-76414901	0.704295	12.8164	13.6403	195.256	94.1394	159.269	69.5083	41.5987	39.4501	101.336	120.484	99.3752	9.21558	9.04869	4.59174	Partially EGA-ON genes
MSTRG.23875	-	NC_010444.4:76667067-76690823	0	0.350583	0.210459	13.8678	0.121143	10.4365	2.87232	1.86797	2.54593	1.34984	3.54233e-10	2.55285	0.951303	0.689514	1.08496	Partially EGA-ON genes
MSTRG.23879	-	NC_010444.4:75879080-75917537	1.56946e-222	8.51561e-75	4.5961	367.514	147.939	270.691	102.379	50.3153	45.1173	52.2829	88.1022	59.8803	23.9668	32.4992	14.6744	Partially EGA-ON genes
MSTRG.23926	-	NC_010444.4:76694268-76719026	3.72313	7.08168	1.04769	31.9391	30.0473	35.3545	19.2649	4.43333	6.04231	0.60394	1.26237	3.05001	1.4343	2.0951	1.23892	Partially EGA-ON genes
MSTRG.24015	-	NC_010444.4:77538924-77563153	86.2783	61.5259	58.7506	233.956	218.766	300.433	41.0051	59.5883	85.5115	0.00159141	0.00793774	1.18048e-06	9.68968e-07	4.32391e-08	8.29867e-13	Partially EGA-ON genes
MSTRG.24260	-	NC_010444.4:80142272-80194155	0.108521	0.00104289	0.00532477	9.56209	11.2345	12.174	5.35147	7.05237	2.34384	91.1431	86.9035	65.7317	108.415	79.0391	93.5481	Partially EGA-ON genes
MSTRG.24274	-	NC_010444.4:79611585-79712122	2.32968	2.45337	0.723358	13.3103	11.2704	10.244	1.28271	1.7176	6.90875	4.77486	5.17292	9.36091	8.43347	11.0114	7.94341	Partially EGA-ON genes
MSTRG.244	-	NC_010443.5:2146706-2522604	0	0	0.160163	15.5728	27.2063	6.03123	8.7897	1.18683	3.63134	3.8677	3.7088	3.30693	8.89473	9.13425	3.65198	Partially EGA-ON genes
MSTRG.25830	-	NC_010444.4:102478887-102591428	37.5298	40.7393	52.9766	116.827	344.218	160.335	120.227	67.1604	74.6953	83.7582	121.171	99.203	99.7476	53.7526	95.6883	Partially EGA-ON genes
MSTRG.26013	-	NC_010444.4:115910381-116278588	0.364769	0.00829409	0.192806	168.701	92.7331	147.896	38.381	55.7467	53.3562	53.9209	41.3401	19.8211	89.4834	66.3247	95.9788	Partially EGA-ON genes
MSTRG.26266	-	NC_010444.4:122399913-122937140	14.2934	3.99791	7.98871	81.5014	61.8797	103.594	22.2808	25.9555	16.3231	20.3453	16.7898	46.7459	16.9124	29.0934	22.1665	Partially EGA-ON genes
MSTRG.26370	-	NC_010444.4:125298619-125719676	0.705467	5.02108	1.3424	67.5777	120.05	130.807	28.9656	37.7582	47.0107	46.3463	58.9166	50.7097	46.4021	59.6127	65.3375	Partially EGA-ON genes
MSTRG.26927	-	NC_010444.4:136833355-136957532	0.442785	15.0768	16.8037	151.692	129.023	152.324	57.9113	58.9101	63.8198	0.629839	4.71434	6.4707e-64	8.99542	6.99904	2.63574	Partially EGA-ON genes
MSTRG.27173	-	NC_010444.4:142307008-142320725	0	0	0	18.7195	9.61738	12.6779	3.37936	4.44612	4.22643	12.3218	17.707	15.6521	6.87771	4.2322	3.55427	Partially EGA-ON genes
MSTRG.2726	-	NC_010443.5:43171905-43268533	1.30192	3.17723	10.8427	19.2704	22.3369	32.7039	8.14818	4.12795	4.0986	0.585504	1.29906	6.90015e-07	3.37266	2.27347	4.32733	Partially EGA-ON genes
MSTRG.27293	-	NC_010444.4:139958487-140245728	5.15817	15.1171	14.4211	45.8214	55.3171	48.6179	15.6345	18.1306	27.5993	8.72565	10.4618	18.6251	4.82654	7.32804	5.54125	Partially EGA-ON genes
MSTRG.27610	-	NC_010444.4:149674299-149912404	0.0414203	0.264878	0.914703	8.5891	6.27753	10.0256	2.5302	1.1427	1.32542	2.40842	0.188924	1.3075e-43	0.0308944	0.106991	3.04781e-42	Partially EGA-ON genes
MSTRG.27674	-	NC_010444.4:151663181-151672401	13.649	19.355	19.6942	198.313	238.146	310.78	69.7518	82.2185	112.402	36.5247	38.4068	47.8789	5.0647	4.47593	0.50487	Partially EGA-ON genes
MSTRG.28082	-	NC_010445.4:1567356-1618991	2.87333	5.07001	10.3639	117.03	103.937	18.4006	22.7768	14.078	21.932	26.827	44.6948	26.0514	13.2645	12.4525	8.81736	Partially EGA-ON genes
MSTRG.28115	-	NC_010445.4:3328292-3553689	1.77757	5.49252	0.30597	22.7483	13.9636	23.5716	11.2405	7.89375	7.79137	6.48038	8.18056	5.03302	2.84095	2.04151	2.85168	Partially EGA-ON genes
MSTRG.28423	-	NC_010445.4:8305773-8378351	3.19013	1.02096	17.0082	28.944	26.6433	16.963	4.54295	3.35	8.65297	0.255801	4.4857	5.08537	8.46669	7.41062	5.77717	Partially EGA-ON genes
MSTRG.28497	-	NC_010445.4:8938244-8947519	0	2.31501	1.44498e-05	77.0508	160.667	112.865	32.4618	38.5513	55.2685	48.7512	57.5228	42.9534	25.6256	30.5251	18.0133	Partially EGA-ON genes
MSTRG.28542	-	NC_010445.4:8468048-8638338	1.67736	0.97656	3.65368	18.4533	17.9316	23.3658	17.0048	7.03608	4.83054	6.93445	12.6171	8.77418	9.8009	5.72713	2.28182	Partially EGA-ON genes
MSTRG.28621	-	NC_010445.4:9723953-9812488	0.357661	0.600783	2.06878	154.637	167.821	124.419	65.5957	52.8936	53.9598	82.5078	138.413	102.166	45.0079	43.8423	28.2276	Partially EGA-ON genes
MSTRG.28692	-	NC_010445.4:10579994-10892441	37.8993	42.1264	80.4643	209.75	93.8138	243.177	48.9968	87.0965	80.2433	19.6947	47.6849	13.0743	8.52353	17.6872	7.08801	Partially EGA-ON genes
MSTRG.28863	-	NC_010445.4:15480940-16168619	0.21547	0.953499	0.470802	8.63684	9.10078	8.25444	3.78163	2.19069	5.14569	4.7624	5.00338	3.83998	6.75939	8.29936	8.30238	Partially EGA-ON genes
MSTRG.29002	-	NC_010445.4:17636153-17656765	0	0	9.89048e-05	32.2665	23.2782	6.83225	3.49516	5.86676	10.6024	29.7169	38.6034	19.9406	13.5865	13.3948	7.47639	Partially EGA-ON genes
MSTRG.29047	-	NC_010445.4:17944605-17962975	20.5124	2.97506	2.6112	89.8985	28.8695	67.0942	21.1575	25.1313	37.6772	26.6574	42.2561	26.7968	6.00263	8.40236	2.82834	Partially EGA-ON genes
MSTRG.29061	-	NC_010445.4:17178724-17272134	0	0.110878	0	4.05116	9.0426	3.612	1.38525	0.590572	2.41111	2.01906	9.0844e-121	2.18712e-29	1.95568e-92	1.2334e-184	0	Partially EGA-ON genes
MSTRG.29193	-	NC_010445.4:18628598-18644872	0.410974	5.29147	7.91401e-08	30.4481	21.6611	30.2865	10.6601	3.37133	4.77786	10.2808	12.0706	3.14371	8.19522	8.40744	6.55888	Partially EGA-ON genes
MSTRG.29751	-	NC_010445.4:23846978-23880631	11.2726	5.34233	0	6.38858	29.1127	18.8432	9.55004	2.46114	0.783585	1.17794	2.28743e-64	2.66157e-31	1.06677	1.26279	0.705032	Partially EGA-ON genes
MSTRG.30096	-	NC_010445.4:24911159-25327054	12.9311	5.18944	6.7644	10.6334	20.9123	30.9038	5.95472	6.16805	8.0111	1.81559	5.78957	5.99495	10.844	7.75871	10.1971	Partially EGA-ON genes
MSTRG.30682	-	NC_010445.4:37378460-37443128	15.8868	4.84351	11.4874	36.6645	50.86	41.8203	18.8551	14.8397	8.70248	7.07771	2.98081	4.34492	5.92408	5.751	3.40511	Partially EGA-ON genes
MSTRG.31063	-	NC_010445.4:39580180-39584414	0	0.000529135	0.380934	18.7791	34.0748	28.5269	11.3859	4.23211	3.06113	0.514993	2.74622	3.72612	7.94267	1.59704	0.00322647	Partially EGA-ON genes
MSTRG.31137	-	NC_010445.4:40372214-40429787	2.53654	0.173361	0.189232	16.6088	5.28033	2.53178	2.25617	1.98848	3.26408	3.8289	0.383101	2.38762	2.13327	3.12857	1.65024	Partially EGA-ON genes
MSTRG.31179	-	NC_010445.4:40444996-40534218	7.40809	9.03674	0.966533	50.6499	37.6099	35.0962	10.6558	16.2599	13.506	51.0582	72.4289	78.2186	18.6916	16.4848	7.32037	Partially EGA-ON genes
MSTRG.31834	-	NC_010445.4:46928054-47017668	4.29856	5.49188e-145	19.7048	113.325	51.192	83.1725	26.0361	22.2964	29.4105	19.1443	34.6245	18.3729	25.6412	26.5135	20.9543	Partially EGA-ON genes
MSTRG.31835	-	NC_010445.4:46928054-47017668	5.87075	12.6118	13.0396	50.0612	55.5607	33.4684	19.0934	27.9805	19.7207	13.2752	25.7064	20.183	12.8285	12.2537	6.74184	Partially EGA-ON genes
MSTRG.31854	-	NC_010445.4:49454557-49469094	2.60015	0.347243	1.48686	15.8117	15.3675	9.93522	1.27316	7.12949	2.77058	58.4744	102.869	75.0114	77.4624	63.8484	70.5206	Partially EGA-ON genes
MSTRG.32533	-	NC_010445.4:57586534-57592519	1.67404	0.986669	0.861877	9.59159	34.0586	11.1494	2.51571	7.02991	8.25589	36.6803	20.0957	13.9367	19.7381	16.4048	18.6429	Partially EGA-ON genes
MSTRG.32563	-	NC_010445.4:58300108-58355012	54.0626	39.2124	42.3708	96.5565	178.187	76.1795	26.9361	16.7091	30.8136	20.074	28.4086	24.9862	34.0827	22.3077	31.4966	Partially EGA-ON genes
MSTRG.32662	-	NC_010445.4:59202362-59225306	26.7375	20.0006	14.2812	417.258	369.714	345.749	70.6252	77.6406	113.516	118.715	88.2789	44.3135	73.05	96.7643	65.9602	Partially EGA-ON genes
MSTRG.32681	-	NC_010445.4:58575174-58750441	6.81523	1.58233	2.63867	32.6575	43.1688	55.2082	3.97279	20.8121	26.8964	11.7381	6.88045	2.14038	3.04628	2.94558	1.09989	Partially EGA-ON genes
MSTRG.33594	-	NC_010445.4:68153884-68231714	30.0129	29.2119	30.539	275.72	299.083	331.611	97.1799	44.0326	56.4445	204.694	196.359	92.6114	94.3911	91.5195	68.6327	Partially EGA-ON genes
MSTRG.33599	-	NC_010445.4:68377668-68411242	0	0	0	0.462672	1.55588	13.9791	2.2639	2.54635	1.53898	5.75644	6.51956	3.29314	2.82248	1.68634	0.516128	Partially EGA-ON genes
MSTRG.35047	-	NC_010445.4:85810907-85989455	0	0.00491735	4.81443	5.47116	8.97955	21.9393	4.19598	1.87368	3.15115	3.14044e-30	4.79819	2.12356	9.71405	13.0259	11.3638	Partially EGA-ON genes
MSTRG.35401	-	NC_010445.4:95688399-96216947	9.51768	14.0284	3.53713	56.546	46.1143	35.6988	15.4671	13.0532	19.3577	27.4793	63.128	52.7084	37.0386	39.4693	26.909	Partially EGA-ON genes
MSTRG.35539	-	NC_010445.4:99249331-99511281	9.86515	1.39666	2.13968	17.2965	16.6648	30.1389	5.54678	6.4025	8.55243	0.239116	0.165222	1.05612	1.78874	9.33385	6.39829	Partially EGA-ON genes
MSTRG.36060	-	NC_010445.4:110383394-110433250	12.0046	2.84178	6.55599	135.798	67.5795	63.3723	16.1929	21.2939	34.2046	9.74725	22.4894	12.5543	8.29707	8.70633	7.32322	Partially EGA-ON genes
MSTRG.36737	-	NC_010445.4:121542925-121549885	0	0.0625453	0	16.4556	11.8812	8.03913	3.69716	2.04476	3.99243	26.3117	21.8137	17.9631	21.3655	19.4747	23.018	Partially EGA-ON genes
MSTRG.36923	-	NC_010445.4:114722224-114844375	1.29804	5.62485	5.76448	24.4365	33.076	8.46867	2.87063	5.93503	5.93852	2.69957	0.627377	0.286316	4.06113	3.33688	3.99739	Partially EGA-ON genes
MSTRG.37119	-	NC_010445.4:126398301-126429890	0	0	0.823204	11.0594	9.45271	19.2714	6.56508	1.22023	1.05641	2.92162	0.904392	0.719081	1.80145	3.22799	1.54605	Partially EGA-ON genes
MSTRG.37503	-	NC_010445.4:126795512-126905699	6.33972	5.72847	14.9835	31.0583	15.5398	22.4908	4.28294	6.54519	8.91032	4.53936	1.58821	1.28516e-09	1.27195	1.17424	0.000108514	Partially EGA-ON genes
MSTRG.39910	-	NC_010446.5:29730862-30403680	4.11317	3.95834	8.36438	12.058	21.5724	16.8435	5.40723	4.82048	1.37631	5.99486	5.87048	6.12724	1.50579	0.440828	2.92799	Partially EGA-ON genes
MSTRG.40899	-	NC_010446.5:41802089-42162008	0.0633469	0.0166413	0.954524	18.1751	18.7492	6.1092	2.55766	4.38016	3.81219	4.37614	3.71107	4.40389	8.29164	9.36831	7.5884	Partially EGA-ON genes
MSTRG.41862	-	NC_010446.5:54801362-54837986	0	0.017899	0.0264774	15.1731	23.4134	11.2966	3.44028	4.98367	4.93715	7.64063	6.68489	4.38466	3.73478	6.84702	5.17617	Partially EGA-ON genes
MSTRG.42074	-	NC_010446.5:56137972-56177233	28.2705	26.6982	11.6266	46.4915	58.3066	53.0883	12.3684	13.3531	17.513	17.5952	14.6454	9.37319	38.3827	26.7296	41.9726	Partially EGA-ON genes
MSTRG.42661	-	NC_010446.5:62797243-62831459	2.93293e-07	7.61192e-08	2.01232e-06	19.5937	29.2211	15.3265	6.04294	6.78842	4.64804	23.5474	42.4974	12.8597	13.5291	14.6786	13.5803	Partially EGA-ON genes
MSTRG.43061	-	NC_010446.5:64888028-65410542	0.390203	0.47181	0.110382	0.169224	9.21325	16.0569	1.60405	1.51795	2.17957	0.0919964	0.116359	1.06173	1.14727	1.60456	1.36439	Partially EGA-ON genes
MSTRG.45219	-	NC_010446.5:93366187-93372407	0.0564068	0.0862772	0	62.1668	39.4497	25.5539	7.69736	19.157	19.4306	1.9214	1.2856	3.16711	3.4585	0.195934	7.00212	Partially EGA-ON genes
MSTRG.45289	-	NC_010446.5:93837003-93857305	27.6126	37.7456	31.3201	164.402	321.994	284.688	62.6775	56.3452	99.0769	23.8218	27.2515	24.3091	31.9218	33.9006	33.1735	Partially EGA-ON genes
MSTRG.45709	-	NC_010446.5:98194137-98245762	1.65249	1.56466	3.90235	8.41243	7.26969	27.1607	2.09551	3.21861	3.58103	2.1925	1.12166	3.33408	0.253105	0.936184	1.11482	Partially EGA-ON genes
MSTRG.45974	-	NC_010446.5:101588509-101881347	16.7135	17.6534	28.2237	85.5577	103.049	155.358	68.7614	39.0589	39.2849	17.0001	31.3468	26.3221	17.8283	19.4739	13.9235	Partially EGA-ON genes
MSTRG.46329	-	NC_010446.5:105868833-105989909	4.73029	11.2348	19.6416	49.341	30.4904	28.9353	11.6277	7.03754	10.7376	9.71446	4.80715	3.79668	19.2127	20.4948	38.5896	Partially EGA-ON genes
MSTRG.46540	-	NC_010446.5:106420613-106555222	3.24934	0	0	69.6301	24.559	70.9423	19.0859	13.5384	11.2218	3.20386	7.44873	8.29102	6.35623	8.88099	4.79438	Partially EGA-ON genes
MSTRG.47635	-	NC_010446.5:130645152-130749742	1.21522	0.569336	1.25159e-29	55.0569	68.408	53.5473	15.4591	18.3876	30.7881	22.0821	49.2586	42.7403	38.6399	40.7326	45.5806	Partially EGA-ON genes
MSTRG.47728	-	NC_010447.5:220800-233491	0.101437	0.078823	0	14.9082	0.153935	5.33551	3.62576	1.36942	0.567884	0.000101434	0.63219	6.50862e-07	0.398617	0.3165	0.190697	Partially EGA-ON genes
MSTRG.48127	-	NC_010447.5:3114409-3295842	2.67796	3.78722	1.43916	31.4192	27.9476	27.638	16.9363	6.6745	4.06285	10.4008	24.3152	15.7146	10.3669	7.98211	7.94081	Partially EGA-ON genes
MSTRG.48204	-	NC_010447.5:6785956-6871517	0.166404	0	4.49231	14.8054	10.1286	11.9895	5.17495	4.32102	2.37597	2.93997	3.02784	3.72268	1.79965	1.21192	2.8671	Partially EGA-ON genes
MSTRG.48223	-	NC_010447.5:6999689-7071023	1.55524	2.74046	3.46003	57.5203	16.3353	26.8584	18.1525	6.95023	6.99658	40.8346	71.632	49.1581	27.5168	24.932	13.5331	Partially EGA-ON genes
MSTRG.48232	-	NC_010447.5:7246891-7283607	0.134594	0	4.91678	38.9029	25.8874	23.6871	9.32516	10.2099	11.3584	4.97687	8.97664	6.63326	4.13631	3.53942	2.9728	Partially EGA-ON genes
MSTRG.48377	-	NC_010447.5:10137361-10144167	6.96797	0	0.0627702	112.095	102.857	162.322	34.3073	21.7698	32.7044	65.8602	194.453	126.516	38.2695	42.287	33.9516	Partially EGA-ON genes
MSTRG.48526	-	NC_010447.5:9294328-9358180	16.6117	24.7869	10.7184	387.321	599.433	540.368	139.96	174.651	208.348	263.487	339.456	190.135	306.044	264.699	249.795	Partially EGA-ON genes
MSTRG.48789	-	NC_010447.5:13437410-13581951	0.0723248	0	1.71828e-131	13.5256	11.8654	34.9907	3.29733	2.90644	6.50432	1.15664	1.91988	0.863514	0.80597	0.963475	1.99009	Partially EGA-ON genes
MSTRG.48842	-	NC_010447.5:14698028-14966745	3.75742	7.40678	7.53224	90.8751	91.6397	76.4532	24.7901	36.6193	38.4276	28.5914	16.4945	16.2212	43.0942	48.5494	37.9933	Partially EGA-ON genes
MSTRG.48874	-	NC_010447.5:15711238-15813029	5.05756	0.0704761	0.405485	53.7892	20.2965	34.8988	11.8112	19.1824	2.65319	5.93468	2.88862	16.9205	1.66815	2.11509	0.949814	Partially EGA-ON genes
MSTRG.48898	-	NC_010447.5:15493832-15526859	1.00737	2.7844	2.18321	13.1929	45.0481	25.8376	4.70529	2.56325	11.192	8.99979	6.64536	2.81763	3.64254	0.967332	3.70009	Partially EGA-ON genes
MSTRG.49127	-	NC_010447.5:18266470-18298745	35.0834	33.4118	13.5155	328.016	286.179	382.449	94.9904	159.363	175.507	291.865	211.233	116.763	45.8374	44.915	37.8238	Partially EGA-ON genes
MSTRG.49213	-	NC_010447.5:19355125-19412656	7.29343	0.0831528	7.01902	59.9391	69.1957	54.5415	23.725	13.0643	5.94593	16.1079	19.8787	14.2822	9.12912	7.55464	9.84112	Partially EGA-ON genes
MSTRG.50274	-	NC_010447.5:33525667-33559941	0.967921	7.55645	0.577991	102.248	68.7788	79.9922	7.26941	21.8914	22.6776	2.24846	3.18706	6.05795	3.31557	4.60226	5.96271	Partially EGA-ON genes
MSTRG.50304	-	NC_010447.5:33105695-33137689	0.933379	7.9745	1.89443	21.2969	8.53742	11.5412	5.06077	2.91957	1.8162	1.93563	4.49523	0.874998	2.64465	3.88489	2.55699	Partially EGA-ON genes
MSTRG.50589	-	NC_010447.5:37978668-38122404	2.95233	0.546102	4.05078	20.8743	9.20807	6.50346	1.78188	6.51966	0.94771	1.958e-06	1.15661	8.82097e-06	27.7793	21.4825	31.0387	Partially EGA-ON genes
MSTRG.51110	-	NC_010447.5:43035624-43182807	13.7664	12.4886	2.5371	66.2229	208.194	118.011	38.5966	30.3408	46.4088	6.05909	7.88821	9.15441	18.6223	14.6305	16.8531	Partially EGA-ON genes
MSTRG.52524	-	NC_010447.5:64420172-64460286	1.95322e-05	1.00066e-05	1.53249e-05	16.4725	1.16079	3.82065	0.272422	2.90693	3.2244	0.465546	1.03372	2.07854	7.2533	5.41846	4.25172	Partially EGA-ON genes
MSTRG.52810	-	NC_010447.5:62888690-62946969	0	0.0126	0	73.0207	125.229	98.0964	42.7441	27.8607	43.66	55.7957	64.2607	50.9356	54.5695	54.6902	63.1308	Partially EGA-ON genes
MSTRG.53433	-	NC_010447.5:70235644-71180758	1.19604	5.60983	3.10844	15.1245	12.2594	15.9522	4.9879	3.96784	5.78317	3.86737	3.48889	3.36265	1.70318	1.77282	2.94196	Partially EGA-ON genes
MSTRG.53554	-	NC_010447.5:80170333-80236363	10.9939	12.6235	13.3929	101.576	122.844	105.292	31.5507	22.6796	31.6375	18.2899	27.7052	16.9139	55.9155	45.9169	49.3198	Partially EGA-ON genes
MSTRG.54234	-	NC_010448.4:186067-209716	0.395385	0.176722	0.037326	1.46179	14.5656	16.5663	1.52244	6.83843	4.56775	0	4.04181	2.50985	0.709802	0.829961	0.551868	Partially EGA-ON genes
MSTRG.54370	-	NC_010448.4:1627002-1672372	0	2.50876e-05	0	8.29253	13.5156	4.95405	4.02819	1.40676	4.62844	0.616431	3.82237	0.319633	1.11224	4.43283	2.51964	Partially EGA-ON genes
MSTRG.54784	-	NC_010448.4:12027197-12037693	0	0	0.109833	30.2292	5.64891	10.2101	1.43321	3.66654	7.41509	44.3627	27.8302	14.0722	11.3585	9.97256	12.9007	Partially EGA-ON genes
MSTRG.5500	-	NC_010443.5:82997983-83137441	4.23278	1.46556	3.83623	33.7383	40.7107	3.71308	2.85011	12.3795	18.8445	5.01587	4.60511	1.23827	7.7828	8.31372	5.62308	Partially EGA-ON genes
MSTRG.55025	-	NC_010447.5:89257602-89587424	43.0234	39.6398	44.3749	159.594	209.435	134.417	42.7992	32.4225	39.8313	26.6731	17.4708	20.6877	19.327	15.2582	21.8467	Partially EGA-ON genes
MSTRG.55393	-	NC_010448.4:14462050-14565164	0	0.997477	0.638163	2.83172	10.205	8.65354	0.527829	1.00393	3.01042	3.17917	6.95447	3.08245	8.26033	6.21302	8.65328	Partially EGA-ON genes
MSTRG.55490	-	NC_010448.4:17645543-17669560	0.061411	1.68236	1.93173	26.5443	12.5077	47.3822	15.5549	6.56164	6.27255	0.658353	4.92631	3.61863	9.46489	9.70099	7.37416	Partially EGA-ON genes
MSTRG.56104	-	NC_010448.4:28156507-28261009	29.0467	21.8617	56.6314	109.712	64.5678	102.485	21.9374	27.5907	24.3403	2.87936	4.78249	5.71906	1.53585	1.07037	0.741576	Partially EGA-ON genes
MSTRG.57106	-	NC_010448.4:41852041-42316764	2.67977	1.54981	3.3114	13.3423	21.715	22.6232	7.45925	7.86304	10.011	2.92386	2.19162	3.33796	3.23016	2.88198	2.96662	Partially EGA-ON genes
MSTRG.5724	-	NC_010443.5:87275719-87329926	0	2.44009	1.66794	13.5557	17.9346	11.0035	6.8854	6.25374	4.2982	4.31257	6.78	8.21779	11.2074	11.5144	6.38193	Partially EGA-ON genes
MSTRG.57413	-	NC_010448.4:47588982-47615693	0	0	2.06966	33.1824	49.498	6.08139	3.19535	9.92191	11.8361	20.6517	13.2906	18.2314	13.0199	10.9046	7.05529	Partially EGA-ON genes
MSTRG.57448	-	NC_010448.4:47703643-47728394	15.4184	12.4595	15.6009	212.08	288.341	258.902	150.38	44.5657	32.3707	7.43963	27.0707	37.2189	34.1419	26.1228	16.6329	Partially EGA-ON genes
MSTRG.57570	-	NC_010448.4:49279948-49328004	10.9926	0.743962	0.44118	15.89	20.8633	31.6735	10.755	6.24838	10.8015	6.405	9.67296	16.5878	13.8757	10.3398	8.97537	Partially EGA-ON genes
MSTRG.57626	-	NC_010448.4:46436522-46468679	7.2653	4.83098	14.0597	25.0746	26.2978	10.3788	3.56469	5.4683	11.4166	3.68207	5.12831	8.83218	6.47225	5.03334	7.70518	Partially EGA-ON genes
MSTRG.57784	-	NC_010448.4:51042548-51231718	3.70853	0	3.48969	5.61503	6.46027	7.52595	1.26793	1.29107	2.15274	1.22221	0.944586	4.16347	0.433517	0.39124	0.500335	Partially EGA-ON genes
MSTRG.57840	-	NC_010448.4:51855843-51967624	0.0842171	0	0	111.778	99.2623	115.272	58.0802	24.0653	48.423	25.4727	32.344	24.7246	22.3022	14.9871	9.1906	Partially EGA-ON genes
MSTRG.57885	-	NC_010448.4:49834517-49901656	6.95986	1.0799	0.301015	105.088	118.303	130.309	55.2167	14.5425	6.94471	47.3198	88.9514	48.0994	72.2009	52.9025	42.2401	Partially EGA-ON genes
MSTRG.57897	-	NC_010448.4:50003197-50023624	0	0	0	5.67577	0.197902	12.5872	3.02202	2.24783	1.9313	5.3053	3.65021	2.56681	1.09029	2.06911	0.784032	Partially EGA-ON genes
MSTRG.58129	-	NC_010448.4:54250393-54269286	0.206153	7.65323	0.0861972	215.954	74.7221	158.574	40.5437	66.1891	56.4746	37.4423	82.9075	39.4241	9.73908	14.7664	4.99436	Partially EGA-ON genes
MSTRG.58244	-	NC_010448.4:54972480-55053638	1.90107	4.4643	11.3581	20.4447	27.2424	19.0454	6.54957	6.884	4.78949	1.21127	5.08785	2.94724	2.16821	2.62538	2.16314	Partially EGA-ON genes
MSTRG.58334	-	NC_010448.4:56306714-56348350	0.95651	0	0	18.7944	12.0762	3.52572	0.458836	4.20153	3.83891	17.3248	15.5099	3.15154	11.1592	10.345	5.91339	Partially EGA-ON genes
MSTRG.58869	-	NC_010448.4:62140395-62260740	46.1442	43.2873	31.4815	276.006	806.455	508.371	168.303	81.7091	86.8714	132.068	266.951	123.659	485.326	395.241	325.134	Partially EGA-ON genes
MSTRG.58917	-	NC_010448.4:62616735-62667628	0	1.72341e-08	0	13.9421	37.4061	1.10849	6.57103	2.60162	5.39095	0.87779	0.978904	1.27935	2.29626	7.82566	5.51903	Partially EGA-ON genes
MSTRG.58924	-	NC_010448.4:62799477-62883722	12.9278	22.0161	22.6973	91.1367	147.237	80.8074	21.2487	27.0185	20.7281	32.68	38.4574	37.9725	34.9524	33.9663	34.8172	Partially EGA-ON genes
MSTRG.59020	-	NC_010448.4:61889742-61945729	8.16836	7.12068	11.7962	94.6307	65.2668	69.8676	22.8579	19.2077	31.0103	2.63092	4.1345	2.72567	3.7087	10.4106	3.68724	Partially EGA-ON genes
MSTRG.59028	-	NC_010448.4:62024954-62122201	37.1621	71.2097	64.6141	221.09	226.675	278.471	52.2168	77.8968	106.595	116.119	100.521	47.1892	100.451	91.9901	72.811	Partially EGA-ON genes
MSTRG.59034	-	NC_010448.4:63529852-63540036	0	0.0782085	0	6.09511	7.35261	19.6604	3.90804	2.33736	1.51748	0.56367	5.08065	0.693512	5.49798	2.53505	1.55845	Partially EGA-ON genes
MSTRG.59315	-	NC_010448.4:65255771-65271745	3.86993	3.95038e-06	1.32727	21.9415	23.3	17.5789	3.7011	4.83052	4.41069	25.2963	61.1071	49.0853	21.719	15.65	13.0311	Partially EGA-ON genes
MSTRG.59360	-	NC_010448.4:67152427-67254097	0.45386	0.302628	0.112155	47.3297	37.6842	21.8059	3.84578	6.58406	15.5667	9.83861	18.9523	16.6503	21.9703	22.0038	4.89643	Partially EGA-ON genes
MSTRG.59400	-	NC_010448.4:67445910-67530046	2.3492	3.53981	3.38361	36.2001	40.0205	28.6436	8.10359	6.9366	6.57005	20.3717	30.0643	21.9401	7.67345	8.83945	7.96447	Partially EGA-ON genes
MSTRG.59781	-	NC_010448.4:72765127-72855315	0	0.0350405	0	579.625	1001.09	937.217	206.531	136.108	283.107	55.2119	14.9825	16.0569	5.75413	4.38494	3.42059	Partially EGA-ON genes
MSTRG.59794	-	NC_010448.4:72905320-72910130	0	0	0	54.3573	96.531	105.506	36.9087	18.5775	22.0066	25.9292	32.4993	6.16299	15.0333	9.78529	8.56016	Partially EGA-ON genes
MSTRG.6041	-	NC_010443.5:90382411-90703407	7.4965e-05	1.46996e-06	0.507269	8.30222	22.7151	11.6822	10.093	4.94571	5.62825	18.6621	28.605	11.4647	16.9467	19.3295	17.2522	Partially EGA-ON genes
MSTRG.60628	-	NC_010448.4:83590527-83597173	0.288163	5.89806e-06	0.59641	37.6943	24.9024	15.1436	3.62234	7.1206	7.26248	4.29113	4.65375	13.1943	17.5275	23.9779	10.6926	Partially EGA-ON genes
MSTRG.60882	-	NC_010448.4:85384020-85392296	6.98525	6.06532	3.11709	95.0857	54.6646	46.7932	13.9565	36.4737	27.2398	49.668	42.6623	37.7573	1.61443	1.30138	1.85247	Partially EGA-ON genes
MSTRG.61038	-	NC_010448.4:88585290-88606910	18.7434	31.8511	32.8423	73.8009	128.024	141.23	64.1118	47.118	41.2408	2.19557e-11	0.656779	7.65048	2.64913e-95	0.982574	0.153177	Partially EGA-ON genes
MSTRG.61066	-	NC_010448.4:88608589-88657894	6.0008	2.20182	0.204899	46.3017	25.6955	46.844	4.41253	10.4276	16.3203	34.0441	29.0981	9.75095	5.61466	1.93577	4.01037	Partially EGA-ON genes
MSTRG.61620	-	NC_010448.4:93821637-93834925	0.443956	0.789296	1.56947	6.00162	9.19031	4.6145	2.17514	2.97162	2.50082	14.0286	21.0284	19.2391	13.8103	8.6396	7.45861	Partially EGA-ON genes
MSTRG.61681	-	NC_010448.4:91391350-91408236	37.6221	24.3335	30.6542	106.885	120.916	76.8994	31.9134	37.7046	32.3246	5.58528	30.6573	12.2093	100.022	78.9918	75.6974	Partially EGA-ON genes
MSTRG.61767	-	NC_010448.4:96322275-96394001	47.2282	46.617	46.1002	180.146	217.799	178.002	58.7937	71.392	80.5829	133.177	160.07	91.338	196.453	157.214	182.797	Partially EGA-ON genes
MSTRG.63253	-	NC_010448.4:110837488-110855520	0	0	7.18501	8.35478	15.122	11.8572	3.29189	1.83691	3.56403	0.819056	0.347379	3.04102	0	0.520753	0.585926	Partially EGA-ON genes
MSTRG.63624	-	NC_010448.4:119184994-119193334	3.54415	5.46999	1.59201	142.608	65.8026	112.769	23.7022	18.542	34.6751	21.6218	26.4342	28.4653	5.40311	0.153488	2.33748	Partially EGA-ON genes
MSTRG.65477	-	NC_010448.4:145315129-145506997	0.470958	5.8324	0.223847	7.73777	15.8947	12.5779	5.99031	1.4012	4.87591	0.449811	0.515548	2.42187	1.35053	1.60419	2.11575	Partially EGA-ON genes
MSTRG.65976	-	NC_010448.4:150219460-150607418	0	0	0	74.8764	66.3514	103.365	11.5908	19.4974	29.8695	42.5745	56.4009	46.4363	40.596	32.9199	13.0739	Partially EGA-ON genes
MSTRG.66022	-	NC_010448.4:158091626-158143539	14.2323	8.52502	8.28074	34.0912	63.3419	56.4556	14.3659	14.2836	7.45134	13.1321	7.17282	5.34521	12.9884	12.3842	8.33274	Partially EGA-ON genes
MSTRG.66592	-	NC_010448.4:165082288-165134400	3.10427	1.29511	0.108819	29.1065	42.4411	36.3015	6.64068	14.5458	11.308	4.86482	13.6783	7.7021	3.69277	5.22277	2.66604	Partially EGA-ON genes
MSTRG.66662	-	NC_010448.4:167118799-167134847	0	0	0	33.6267	28.9283	64.0629	14.9824	27.7091	12.106	18.065	21.372	12.047	10.9387	12.7713	13.133	Partially EGA-ON genes
MSTRG.67031	-	NC_010448.4:168736996-168760466	58.3141	61.734	39.1427	151.564	228.346	168.343	61.6923	79.9592	63.5519	79.1463	100.164	106.461	34.9173	34.3902	26.2054	Partially EGA-ON genes
MSTRG.67035	-	NC_010448.4:170413626-170492193	5.46278	3.39306	7.66872	33.8173	28.4833	26.0109	20.3244	11.5209	11.7071	5.14715	7.27373	4.84881	5.67289	5.06903	6.31982	Partially EGA-ON genes
MSTRG.67196	-	NC_010449.5:373294-381868	0	0	0	7.57261	6.32238	10.669	3.48914	1.1886	1.94802	1.4879	2.06847	0	1.55025	0.697012	2.19878	Partially EGA-ON genes
MSTRG.67416	-	NC_010449.5:2379285-2417432	1.83601	3.05986e-191	4.55731	20.709	20.1413	22.9517	8.56664	4.62948	5.7133	5.07963	17.7759	17.3202	17.9199	22.2577	30.8714	Partially EGA-ON genes
MSTRG.67477	-	NC_010449.5:5324201-5390695	34.0889	22.1364	13.0086	270.183	413.072	286.146	61.498	109.49	86.4946	14.8619	13.0424	10.7467	8.77682	10.4343	7.42395	Partially EGA-ON genes
MSTRG.6752	-	NC_010443.5:103793778-103820371	4.26287	3.53651	3.5414	14.725	8.93482	9.41338	3.66668	1.92949	3.82881	0.475394	0.380172	4.68094	2.28224	1.88006	3.82491	Partially EGA-ON genes
MSTRG.68606	-	NC_010449.5:21967913-22056240	12.0742	10.5014	3.05004	104.989	27.6296	16.231	8.71846	15.1038	20.1227	21.4369	13.5301	5.17573	12.6979	17.6954	12.2141	Partially EGA-ON genes
MSTRG.68951	-	NC_010449.5:23558325-23562165	1.98259	1.49925	0.102902	7.18457	3.61742	17.2193	3.42402	1.23165	2.31736	0.968667	0.876121	1.59678	1.25252	1.14108	1.31856	Partially EGA-ON genes
MSTRG.68972	-	NC_010449.5:23564653-23795967	2.71565	3.50189	3.65301	18.5525	19.5722	11.1259	7.00743	6.30164	6.88675	3.72949	3.72092	6.31269	8.6575	3.29378	2.94115	Partially EGA-ON genes
MSTRG.68975	-	NC_010449.5:23564653-23795967	14.6411	11.2027	31.9104	215.262	153.618	234.962	81.0738	72.6612	82.4591	63.2028	53.5222	33.0431	5.08519	3.878	6.01588	Partially EGA-ON genes
MSTRG.68987	-	NC_010449.5:25062771-25162591	3.76307	4.24363	2.15658	73.1451	34.3774	98.0871	32.0545	25.1573	28.1575	12.4803	12.001	12.8566	11.1768	18.1688	14.5929	Partially EGA-ON genes
MSTRG.69267	-	NC_010449.5:29754728-29757568	0	0	0	8.24862	12.4363	6.85021	1.86936	6.23614	1.66012	0	0.287727	0.105102	0.690935	1.63142	2.14826	Partially EGA-ON genes
MSTRG.69398	-	NC_010449.5:29692774-29713716	18.6982	5.31147e-19	19.0841	98.3025	57.5465	40.4002	46.1999	8.69994	9.10312	0.2048	0.00146341	9.68175e-86	0.502901	0.720821	4.63362e-11	Partially EGA-ON genes
MSTRG.69472	-	NC_010449.5:32057486-32127589	6.818	9.79786	6.06028	38.9681	9.94734	36.1486	10.7936	16.9912	13.8732	34.5518	33.4593	43.8252	12.0429	10.1665	6.04487	Partially EGA-ON genes
MSTRG.69934	-	NC_010449.5:36818685-36920887	0	0	0	7.23919	3.54559	6.95046	2.78402	1.23399	0.804474	2.31795	3.09253	3.3363	9.59692	6.21618	3.1432	Partially EGA-ON genes
MSTRG.69977	-	NC_010449.5:37814999-37824697	33.3286	15.4985	7.94738	67.7641	103.407	81.7158	45.6981	40.5157	39.8934	26.654	44.821	21.6532	34.7161	30.0163	20.4627	Partially EGA-ON genes
MSTRG.70151	-	NC_010449.5:38613348-38657472	2.75423	0.563147	1.15749	11.4468	9.02602	14.0846	2.86851	3.97569	2.45462	5.8717	10.7013	7.62762	6.90602	8.15316	6.42084	Partially EGA-ON genes
MSTRG.70152	-	NC_010449.5:38613348-38657472	2.66812	2.65299e-292	1.53654	23.6675	54.3477	22.4407	13.5094	9.26517	5.93249	3.2096	7.20619	19.5766	6.6882	5.48727	3.79965	Partially EGA-ON genes
MSTRG.70306	-	NC_010449.5:40868636-41282869	1.16466	1.8347	2.18061	15.1233	19.0969	11.2296	4.41872	8.45855	8.4548	23.1573	10.3447	11.4459	13.9905	16.8843	9.20965	Partially EGA-ON genes
MSTRG.70453	-	NC_010449.5:42020218-42091521	0.0411228	0.0323564	0	26.2418	16.8814	3.81345	0.446471	5.82214	5.39908	1.35807	2.23167	0.589579	0.866707	0.980145	0.176793	Partially EGA-ON genes
MSTRG.71772	-	NC_010449.5:58650164-58699145	5.09803	5.22882	1.47145	54.1218	45.4322	19.8562	17.2113	20.9954	18.1476	2.51677	0.726433	3.89057	0.613349	0.357187	0.574856	Partially EGA-ON genes
MSTRG.71902	-	NC_010449.5:59385020-59617780	0.137085	0.111006	0.0777133	11.0908	6.61168	13.1539	7.13437	4.10204	3.57226	1.32418	3.16086	5.86759	7.27078	8.86121	4.83907	Partially EGA-ON genes
MSTRG.72116	-	NC_010449.5:64578240-64824417	0.192744	5.92708	0.015869	30.6356	24.117	9.75774	4.7635	4.08752	4.72952	14.6823	12.6996	10.9776	9.16931	10.425	11.8727	Partially EGA-ON genes
MSTRG.72444	-	NC_010449.5:68852808-68917070	24.8976	7.13229	12.7664	28.3358	33.0793	67.5779	9.57872	12.9529	18.517	25.083	26.1079	13.0576	38.777	46.7768	46.5014	Partially EGA-ON genes
MSTRG.72595	-	NC_010449.5:74978870-74992108	3.27321	6.28765	0.077139	47.6086	46.1688	44.6583	5.68861	15.3353	11.924	0.000280947	0.000216257	3.07667e-05	2.92411e-07	9.93696e-09	7.15152e-06	Partially EGA-ON genes
MSTRG.72622	-	NC_010449.5:75169096-75181137	0.024398	1.00385e-21	0.0256752	46.8128	14.4185	53.9979	7.27509	12.5468	9.83408	7.82545	4.63214	3.53962	2.20021	3.88791	0.850268	Partially EGA-ON genes
MSTRG.72738	-	NC_010449.5:75947759-75989234	3.99388	1.11311	0.775222	28.2757	28.8018	28.9409	6.77594	5.62645	6.36206	17.1681	15.6225	10.2983	10.3355	11.5604	10.4928	Partially EGA-ON genes
MSTRG.72936	-	NC_010449.5:78127627-78145339	7.8764e-06	0.0382988	2.06075	26.1732	1.1815	2.9158	1.89754	3.86339	6.55546	3.08379	0.89361	1.02798	0.826604	0.595767	0.471654	Partially EGA-ON genes
MSTRG.73134	-	NC_010449.5:77661944-77903973	6.07759	0.351351	4.44572	6.20048	11.3396	24.0415	5.71675	5.18823	3.66018	36.8523	33.8863	25.0239	27.8947	26.7876	19.9959	Partially EGA-ON genes
MSTRG.73218	-	NC_010449.5:78390611-78447029	82.0719	50.2049	65.6064	419.635	445.83	338.405	91.604	108.499	90.8028	36.0149	32.3217	0.000653923	1.69771	1.79209	0.283228	Partially EGA-ON genes
MSTRG.74050	-	NC_010449.5:93393378-93398510	6.28928	0.150751	1.26974	179.4	209.207	212.192	47.9347	64.3183	54.7949	133.038	151.177	135.931	112.803	152.216	121.65	Partially EGA-ON genes
MSTRG.74342	-	NC_010449.5:94445000-94623470	0.128451	1.07727e-34	1.59946e-24	8.08792	3.47461	8.54128	0.952151	1.9319	1.8545	5.34453	4.29195	3.50838	6.63889	4.5705	5.59243	Partially EGA-ON genes
MSTRG.74427	-	NC_010449.5:97892375-97961268	1.62963	0.577255	3.66614	27.2421	24.4911	36.3765	5.95118	11.9266	10.9639	2.7985	3.78557	4.54957	11.4472	13.1244	10.7553	Partially EGA-ON genes
MSTRG.74513	-	NC_010449.5:96288700-96323220	0	5.28555	0.032601	39.5484	14.7936	19.1031	6.37677	12.0845	12.2899	17.6704	15.8024	18.8303	8.73948	11.3571	6.74382	Partially EGA-ON genes
MSTRG.74518	-	NC_010449.5:96405627-96468172	8.60833	5.16802	16.2422	51.1888	109.501	55.8587	22.8624	20.421	39.8938	65.0497	60.6629	35.3524	27.9401	23.3006	19.2119	Partially EGA-ON genes
MSTRG.74532	-	NC_010449.5:96584893-96799491	28.3183	62.1205	50.39	150.554	336.637	178.315	89.0884	108.287	92.6136	36.4076	37.0603	19.7873	30.1246	27.9545	29.2022	Partially EGA-ON genes
MSTRG.74545	-	NC_010449.5:96819263-96859831	3.06763	8.75492	0.200222	28.7837	28.3701	15.5559	18.0534	7.68363	8.93805	8.57738	4.74549	3.69243	10.5214	10.8191	8.37537	Partially EGA-ON genes
MSTRG.74578	-	NC_010449.5:99325535-99376291	0.350609	1.80992	4.04073e-05	12.3894	34.2726	12.3217	5.42119	4.97798	5.63567	6.1185	3.93115	7.49883	4.56618	3.25399	3.94669	Partially EGA-ON genes
MSTRG.74635	-	NC_010449.5:99511134-99959441	1.44161e-55	0.00202046	0	33.526	10.7309	8.49692	1.60319	4.46389	9.10981	16.1652	15.4733	3.86008	3.48247e-34	0.824558	7.91911e-40	Partially EGA-ON genes
MSTRG.75458	-	NC_010449.5:110063316-110368370	0	0	0	12.7028	20.8819	17.4238	15.4602	3.68305	2.01156	26.1366	14.44	11.6567	7.58336	13.3615	19.2989	Partially EGA-ON genes
MSTRG.7575	-	NC_010443.5:119407269-119536443	6.59242	0.922655	2.83745e-33	14.2596	9.78007	10.603	2.74306	1.77261	2.56972	0.474952	0.355379	0.180039	5.02004	4.4449	5.80553	Partially EGA-ON genes
MSTRG.76269	-	NC_010449.5:121212973-121384294	15.2837	11.0857	8.52516	35.1445	31.3709	41.9267	4.57906	10.6538	9.47193	6.15901e-14	5.71466e-21	0.64247	0.44885	1.36627	0.670248	Partially EGA-ON genes
MSTRG.76438	-	NC_010450.4:1627122-1792390	2.55938	0.771364	3.30703	8.11131	8.94565	29.1509	6.80945	5.04454	4.95708	6.84573	5.22553	3.15464	0.134902	1.73652	0.768409	Partially EGA-ON genes
MSTRG.76501	-	NC_010450.4:1353531-1387781	21.9245	32.4627	11.5183	98.4581	69.9157	65.7256	45.322	24.4261	34.903	6.27561	4.32475	5.91631	4.49237	5.92107	6.38373	Partially EGA-ON genes
MSTRG.77210	-	NC_010450.4:10915525-11043622	0	0.0113017	1.97798	9.7041	3.32014	6.66847	3.79613	2.557	3.44307	2.0692	1.88099	2.48872	4.30447	6.48382	4.7602	Partially EGA-ON genes
MSTRG.77797	-	NC_010450.4:18621206-18770326	0	0.035313	0.163867	9.44276	8.82159	11.0564	3.33415	4.73466	0.410591	1.51628	1.652	0.785445	2.26399	0.886191	1.34774	Partially EGA-ON genes
MSTRG.78584	-	NC_010450.4:28799701-29009165	0.450869	1.33477e-55	0	6.65556	26.0231	9.03111	6.52325	2.3241	2.08615	5.84454	16.6198	8.25374	3.39873	2.51068	3.48707	Partially EGA-ON genes
MSTRG.7869	-	NC_010443.5:126166508-126184813	3.2151	4.60347	2.09839	22.0972	11.6908	10.9004	5.25802	5.39092	6.36639	4.45405	4.65165	1.20017	4.28626	6.25885	4.1856	Partially EGA-ON genes
MSTRG.79741	-	NC_010450.4:44031675-44197597	0.0233153	0.0197521	1.91015e-27	1542.41	2178.6	1800.95	597.052	375.297	757.76	1452.41	947.683	483.492	156.978	165.256	153.192	Partially EGA-ON genes
MSTRG.79746	-	NC_010450.4:44031675-44197597	5.13284	5.04462	4.87682	130.474	90.906	153.673	32.1143	21.0497	43.192	100.458	89.4546	52.5969	6.03672	8.26938	6.77486	Partially EGA-ON genes
MSTRG.81426	-	NC_010450.4:66086527-66236179	5.31379	1.02468	8.39151	3.36675	50.6671	10.5742	3.45716	5.89425	7.9417	4.80214	1.42328	1.46589	6.48891	3.7789	3.42119	Partially EGA-ON genes
MSTRG.81581	-	NC_010450.4:70788133-70892823	0.277909	0	0.149842	66.018	137.066	72.7178	32.6209	15.0951	26.206	45.5175	62.0319	54.2206	16.9344	17.0573	8.8986	Partially EGA-ON genes
MSTRG.8184	-	NC_010443.5:127852532-127859066	1.59068	0.512285	7.65863	65.8613	69.0067	40.4159	15.2812	21.1706	24.2217	4.3693e-16	4.17116	2.42766	1.09327e-31	0.396527	1.12042e-15	Partially EGA-ON genes
MSTRG.82786	-	NC_010450.4:87529390-87693394	0.739411	3.19419	1.1785	49.4375	49.4164	48.002	17.1976	9.0916	6.934	19.7143	31.4595	22.4295	25.7892	34.1638	19.114	Partially EGA-ON genes
MSTRG.82787	-	NC_010450.4:87529390-87693394	1.27696e-17	3.5571	0.500838	9.4711	3.65936	6.65624	1.90762	0.975921	1.58802	4.01317	6.19572	4.19316	1.62805	2.33711	1.59214	Partially EGA-ON genes
MSTRG.8338	-	NC_010443.5:130408531-130436607	4.35499	0	0.103253	19.4218	19.8124	19.9091	5.44243	5.60801	5.81507	7.05076	7.2576	7.66023	11.3548	16.7852	10.5229	Partially EGA-ON genes
MSTRG.83799	-	NC_010450.4:96734479-96924989	2.64932	1.16594	0.6941	6.51449	11.8172	9.19402	1.79535	1.82835	2.08075	2.17761	2.26634	0.553803	4.48575	4.94188	5.13292	Partially EGA-ON genes
MSTRG.84615	-	NC_010450.4:121285792-121352612	0	0.490564	0.859978	13.0253	18.4986	7.98759	1.7446	6.59093	5.63522	21.9156	28.7342	15.8751	19.6778	38.7384	12.6292	Partially EGA-ON genes
MSTRG.85247	-	NC_010450.4:135802515-135809871	55.3984	85.8537	48.4127	318.705	294.065	274.428	130.191	127.605	130.81	611.618	752.888	551.34	546.125	594.155	463.474	Partially EGA-ON genes
MSTRG.85378	-	NC_010451.4:111345-163142	1.36208	3.78736	0.111508	17.1223	12.5888	4.93452	3.58053	3.10819	4.27707	0.116561	0.576352	0.913633	4.73572	5.0467	3.37432	Partially EGA-ON genes
MSTRG.86050	-	NC_010451.4:6674036-6680097	0.710304	3.18226	0.593616	16.3344	17.4896	9.34388	5.60027	5.07329	4.39616	8.89333	0.867539	7.90227	3.90005	3.92829	1.88962	Partially EGA-ON genes
MSTRG.8622	-	NC_010443.5:136120808-136129838	0.474925	2.45431	2.01184	7.61451	7.25158	7.97131	2.26444	3.31936	4.07875	3.45129	3.46302	3.30274	3.35041	2.81308	4.08587	Partially EGA-ON genes
MSTRG.86269	-	NC_010451.4:10541274-10566839	3.1612e-08	0	0	15.2007	27.7116	29.9185	9.99403	1.60972	8.60286	28.0358	24.8012	16.1161	39.991	35.8719	24.4599	Partially EGA-ON genes
MSTRG.86503	-	NC_010451.4:22993279-23000568	0	0	0	402.837	625.846	592.777	252.173	186.695	344.896	92.8252	59.2483	33.5187	69.5599	103.319	101.527	Partially EGA-ON genes
MSTRG.86511	-	NC_010451.4:22963128-22981789	0.170334	0	0	267.992	358.147	310.576	95.5133	106.384	95.6985	1258.1	822.554	385.273	303.199	317.23	472.769	Partially EGA-ON genes
MSTRG.86875	-	NC_010451.4:27072435-27106945	0	0	0	19.9575	16.4978	18.0076	12.7517	5.08098	7.36169	25.9833	19.1468	8.0256	10.384	15.945	12.6136	Partially EGA-ON genes
MSTRG.86880	-	NC_010451.4:20712909-20726139	0.361206	0.0189742	6.21077	21.8594	74.9998	60.448	34.4902	10.8799	18.921	21.4408	22.183	14.7017	7.8773	6.91329	6.26935	Partially EGA-ON genes
MSTRG.88324	-	NC_010451.4:46335068-46359444	5.25261	0.453349	0	49.4667	12.8332	49.3795	9.57369	7.25324	8.64203	1.52322	0.0409436	5.0256	1.5064	3.74879	2.76009	Partially EGA-ON genes
MSTRG.88445	-	NC_010451.4:46416320-46522091	0	0.0178185	1.54367	6.44273	5.39019	16.5383	6.05703	0.247833	0.945417	11.0264	14.955	12.9407	4.83197	3.55652	3.95589	Partially EGA-ON genes
MSTRG.89122	-	NC_010451.4:51804625-51820030	0	0	0.0999476	77.2586	222.087	181.78	36.7995	39.3098	69.6592	79.2742	81.4746	65.8255	33.2936	71.1452	90.1097	Partially EGA-ON genes
MSTRG.89827	-	NC_010451.4:64518747-64554951	40.0084	15.9804	23.1095	122.977	131.669	141.695	63.4506	45.5917	71.7853	98.4718	68.3703	33.4415	19.9927	26.0075	28.1794	Partially EGA-ON genes
MSTRG.90873	-	NC_010451.4:85887785-85947414	3.07722e-10	1.55603e-15	1.96415	87.4023	69.1694	71.934	25.6433	16.4709	20.8029	15.7045	8.89527	5.01206	7.04111	5.30236	5.60338	Partially EGA-ON genes
MSTRG.9106	-	NC_010443.5:141869971-142001595	3.30986e-11	9.45286e-07	2.84747e-05	5.05262	3.35182	7.92046	0.991659	2.7019	1.74772	0.862287	1.41706	1.56822	5.64111	11.0339	4.74075	Partially EGA-ON genes
MSTRG.9121	-	NC_010443.5:143972586-144022372	25.4972	21.5188	20.7395	174.419	149.417	192.628	21.8408	38.2888	60.4941	6.59731	7.81368	1.2059	2.86217	2.28445	1.97279	Partially EGA-ON genes
MSTRG.92514	-	NC_010451.4:120859499-120885925	0.517176	0.0471055	0.877577	32.9564	24.0981	15.4145	7.54118	14.6688	12.5553	267.369	215.361	160.502	45.2276	38.5249	61.6163	Partially EGA-ON genes
MSTRG.92731	-	NC_010451.4:116145143-116179437	0.024704	0	0	15.3073	6.91482	11.8243	0.628095	2.76322	6.33808	2.26807	1.81306	1.96758	6.42639	4.65646	4.95618	Partially EGA-ON genes
MSTRG.9285	-	NC_010443.5:145811729-145827380	0	1.0066e-07	0	14.3934	18.5947	3.99889	3.8068	2.67705	3.11237	1.06253	0.933005	0.689675	2.22499	4.25598	2.43245	Partially EGA-ON genes
MSTRG.93476	-	NC_010451.4:135078993-135099406	0	0	0	8.10107	4.17119	13.4452	5.69356	0.476795	0.914202	2.93248	4.44586	11.5152	2.23223	1.36571	1.699	Partially EGA-ON genes
MSTRG.94573	-	NC_010452.4:12431949-12670641	12.4846	0.0318654	0.0218144	34.2393	21.2742	3.84324	10.3507	8.96383	8.98463	4.8463	3.44771	3.09277	15.783	18.0796	12.2826	Partially EGA-ON genes
MSTRG.94641	-	NC_010452.4:11866203-11879667	0	0	0.0564346	1.63482	7.31826	12.4243	0.856399	3.1935	5.09386	10.1735	8.89963	9.63318	6.97666	7.59865	4.13859	Partially EGA-ON genes
MSTRG.94839	-	NC_010452.4:17502107-17655621	0	0	0	0	1.43529	14.4358	1.37465	1.29467	1.04606	3.5081	5.31208	5.04524	1.35351	2.07259	1.5992	Partially EGA-ON genes
MSTRG.94933	-	NC_010452.4:19046383-19139662	10.0064	23.7993	21.0005	59.1164	97.9366	47.3708	26.9792	25.0216	21.058	15.8351	31.8661	26.2612	54.8747	63.0318	48.9557	Partially EGA-ON genes
MSTRG.95426	-	NC_010452.4:24739114-24831537	0.174242	0.222793	0.130534	34.3736	27.2063	36.8832	7.19409	12.0263	13.6494	29.5497	24.9253	14.6811	7.09722	4.9467	2.65738	Partially EGA-ON genes
MSTRG.95868	-	NC_010452.4:30654002-30730766	2.97171	4.55219	1.88346e-21	46.7122	70.8333	57.321	6.95592	16.4216	22.4289	12.607	13.588	8.67828	19.4081	18.7134	18.6405	Partially EGA-ON genes
MSTRG.96631	-	NC_010452.4:46647166-46727308	0.296214	0.0766467	2.95946e-30	297.772	319.881	338.173	42.8309	58.6712	107.672	47.5067	36.9506	30.8684	12.7155	21.9654	15.3888	Partially EGA-ON genes
MSTRG.97044	-	NC_010452.4:53325607-53958025	2.67314	3.40567	2.63365	6.15372	14.7936	16.5857	4.9735	3.87738	6.04553	5.85561	0.840794	0.276255	5.28411	5.33013	6.29241	Partially EGA-ON genes
MSTRG.9746	-	NC_010443.5:149090208-149517793	1.71638	2.59245	2.93649	18.1265	13.7136	8.05446	6.56076	4.80451	2.42219	5.49796	5.23019	1.33584	9.5322	7.44125	10.3895	Partially EGA-ON genes
MSTRG.97702	-	NC_010452.4:57628919-57663904	0	0	0	10.5104	18.2756	36.3256	3.02163	3.86015	6.64727	1.76489	1.88795	6.73501	2.42656	1.72959	1.54723	Partially EGA-ON genes
MSTRG.97799	-	NC_010452.4:63422183-63634844	35.5418	56.1712	54.9886	123.901	115.63	62.8603	47.9168	24.081	25.6273	10.8737	7.6448	6.85893	11.9666	10.589	8.93644	Partially EGA-ON genes
MSTRG.97805	-	NC_010452.4:63422183-63634844	2.35334e-38	1.61531e-148	0	8.90371	13.4972	26.4118	16.3242	1.56581	3.21654	3.4561	6.47908	3.40213	4.74064	6.12668	5.60567	Partially EGA-ON genes
MSTRG.98578	-	NC_010453.5:4760294-4919686	0.091021	0.0933199	0.794592	32.878	37.2154	40.1524	11.068	13.15	17.2979	10.1743	14.4717	22.6534	10.7428	11.5106	6.41839	Partially EGA-ON genes
MSTRG.98850	-	NC_010453.5:9505266-10108370	1.60667	0	1.75413	2.08848	3.88067	11.5273	1.80041	2.95048	0.189053	4.66606	11.012	10.267	3.63848	1.67637	6.42106	Partially EGA-ON genes
MSTRG.99427	-	NC_010453.5:21848241-21933309	0.114487	4.50459e-151	1.15877e-161	30.3483	75.1688	83.4201	16.6971	22.4488	28.1587	19.0098	14.5175	10.7238	41.2462	30.0393	46.3796	Partially EGA-ON genes
gene10013	E2F7	NC_010447.5:104126923-104163582	0.0113252	0.132366	2.19101	14.5687	20.7403	13.1002	2.36458	1.0062	2.65249	10.7164	6.30224	4.14691	14.6339	13.9747	14.0238	EGA-OFF genes	Activated by KDM4A+GSK126	Activated by TDG
gene10036	CDK10	NC_010448.4:328533-339398	0.0851887	0.861287	0	19.5073	5.89118	12.3135	2.22889	1.22541	0.000566714	0	0.974876	0.97267	0.676572	1.14177	0.283484	EGA-OFF genes	Unchanged	Unchanged
gene10038	CHMP1A	NC_010448.4:341275-358695	0.000367448	6.25646	2.9395e-05	162.012	73.0721	135.742	21.8617	5.64711	5.27597	8.58889	11.445	5.31742	11.1892	10.1219	6.30044	EGA-OFF genes	Unchanged	Unchanged
gene10041	RPL13	NC_010448.4:410922-413396	0.279829	0.107726	0.145224	25.5525	13.6043	14.3268	1.45246	3.26712	3.13279	55.6674	258.419	175.746	146.653	130.845	90.1727	EGA-OFF genes	Activated by KDM4A+GSK126	Activated by TDG
gene10053	APRT	NC_010448.4:890271-893278	0.149876	0.233355	0.340187	44.6466	83.323	23.4133	9.567	5.99099	3.62132	8.74073	27.8002	25.4047	22.1633	25.4297	12.632	EGA-OFF genes	Activated by KDM4A+GSK126	Activated by TDG
gene10106	USP10	NC_010448.4:3977234-4043539	17.7367	23.6795	16.5818	49.1177	43.2159	67.0091	19.1086	5.91529	3.57176	10.1105	12.3154	10.6855	17.8223	14.0549	13.8825	EGA-OFF genes	Unchanged	Unchanged
gene1015	LRRC57	NC_010443.5:128839136-128845749	0.0402024	0	0	132.991	70.1951	58.1334	4.80449	6.39819	10.2605	39.2624	41.4815	16.8341	44.0185	54.5507	34.5656	EGA-OFF genes	Activated by KDM4A+GSK126	Activated by TDG
gene10208	EXOSC6	NC_010448.4:13295590-13296942	0	0	0	20.0142	23.247	39.9717	4.34091	1.37011	1.27212	4.97823	10.9506	19.079	26.8695	18.3662	22.425	EGA-OFF genes	Activated by KDM4A+GSK126	Activated by TDG
gene10237	ZNF23	NC_010448.4:14462050-14565164	0	0.919397	2.77815	30.7482	12.9576	4.91024	1.52375	2.94496	4.65851	8.63368	4.32665	2.98576	0.884552	1.42404	0.332036	EGA-OFF genes	Unchanged	Unchanged
gene10262	NOB1	NC_010448.4:17233862-17245451	33.1407	66.1659	38.3731	424.01	192.838	404.384	31.8983	65.4923	68.7039	188.179	222.591	104.362	45.0404	48.7854	38.2133	EGA-OFF genes	Activated by KDM4A+GSK126	Unchanged
gene10272	COG8	NC_010448.4:17645543-17669560	0	0.0460328	0.23662	19.578	23.9228	8.69615	0.847565	0.391632	1.02812	2.82619	3.14712	2.47707	5.01208	4.96872	1.95253	EGA-OFF genes	Activated by KDM4A+GSK126	Activated by TDG
gene10279	CHTF8	NC_010448.4:17781930-18071589	0	0	0	13.3977	4.27342	14.0097	1.02875	2.27453	2.60662	5.17743	6.40969	3.37461	2.40712	3.01462	1.36473	EGA-OFF genes	Activated by KDM4A+GSK126	Unchanged
gene10439	DDX28	NC_010448.4:28615460-28661313	1.84535	0	0	51.8003	33.7521	21.4044	7.36061	6.07215	3.17668	11.9496	9.03756	14.7001	11.6873	10.8457	5.83759	EGA-OFF genes	Activated by KDM4A+GSK126	Unchanged
gene10440	DUS2	NC_010448.4:28615460-28661313	0	0	1.06122	21.1713	13.7938	36.9266	2.24021	4.20268	6.38095	7.86071	14.313	4.23334	4.93408	3.25247	2.24814	EGA-OFF genes	Activated by KDM4A+GSK126	Unchanged
gene10464	LOC102157984	NC_010448.4:30372773-30386941	0	0.103671	2.81315	47.7949	34.3263	21.2451	2.06353	0.544691	1.36343	7.367	14.1492	4.04524	3.31595	0.424552	3.80207	EGA-OFF genes	Activated by KDM4A+GSK126	Unchanged
gene10508	N4BP1	NC_010448.4:36122188-36177965	0.879278	0.00674247	0.592177	16.4699	18.174	14.2257	1.86236	1.98237	1.83694	5.44828	3.25767	2.7879	7.08907	6.56662	5.28419	EGA-OFF genes	Activated by KDM4A+GSK126	Activated by TDG
gene10620	RBM42	NC_010448.4:45074526-45089592	248.642	182.63	249.489	813.912	726.632	682.536	150.782	47.4926	38.6427	38.592	70.0881	54.2789	42.3548	37.9557	22.1324	EGA-OFF genes	Unchanged	Unchanged
gene1063	RPUSD2	NC_010443.5:130740293-130746977	0.114569	0.0887691	0.0599365	71.7946	66.1967	58.3705	6.42734	4.86725	8.40654	29.3733	24.1667	11.4165	24.9924	29.2006	18.2028	EGA-OFF genes	Activated by KDM4A+GSK126	Activated by TDG
gene10642	SDHAF1	NC_010448.4:45298288-45482318	0	3.83771	0	109.126	97.867	150.061	17.7479	8.3297	5.63918	14.3818	31.1428	20.3649	45.7166	50.1169	34.8571	EGA-OFF genes	Activated by KDM4A+GSK126	Activated by TDG
gene10720	SARS2	NC_010448.4:47703643-47728394	0	0.262616	2.2511	8.75387	18.5649	8.99527	1.49426	2.0396	1.37853	1.2104	4.08341	4.40318	3.28514	1.31721	0.421141	EGA-OFF genes	Unchanged	Unchanged
gene10723	LOC100518491	NC_010448.4:47787290-47814298	0.289965	0.112624	0.153678	1488.09	1354.13	1992.71	310.555	173.022	302.068	504.483	701.164	293.979	199.005	176.89	147.024	EGA-OFF genes	Unchanged	Unchanged
gene10724	LOC110261353	NC_010448.4:47787290-47814298	0	0	0	738.579	523.713	412.024	26.4271	21.3367	28.857	367.006	486.527	218.977	128.707	86.0277	71.1916	EGA-OFF genes	Activated by KDM4A+GSK126	Activated by TDG
gene10737	PAF1	NC_010448.4:48002725-48066240	0.542263	0.601996	1.29149	92.2165	138.387	98.445	5.78758	3.81725	8.89559	52.3672	96.2144	45.5956	84.6685	75.6701	63.7792	EGA-OFF genes	Activated by KDM4A+GSK126	Activated by TDG
gene10761	PLD3	NC_010448.4:48622829-48672977	2.91416e-89	4.75039e-112	5.16009e-113	25.2838	33.8643	7.05885	4.6799	3.33685	3.31085	5.54607	4.6076	0.584345	6.11044	4.67807	1.43924	EGA-OFF genes	Unchanged	Unchanged
gene10764	SERTAD1	NC_010448.4:48698880-48702448	0.0691523	0.107905	3.42314	219.433	171.788	298.607	38.0399	18.9546	12.3991	12.2991	27.2522	16.5751	32.4344	26.965	19.9517	EGA-OFF genes	Unchanged	Unchanged
gene10820	ATP1A3	NC_010448.4:49905850-49927437	0.665683	0.74904	0.438323	10.9043	6.34967	6.68636	0.619012	1.793	1.47599	0.42472	0.159319	0.712192	0.307109	0.123909	0.357772	EGA-OFF genes	Unchanged	Unchanged
gene10883	NECTIN2	NC_010448.4:51317385-51358665	0.145123	0.0053288	6.4446e-08	6.10218	16.0609	22.6679	2.9005	1.12821	0.136056	4.47561	7.25499	8.86612	20.4641	10.9933	8.4266	EGA-OFF genes	Activated by KDM4A+GSK126	Activated by TDG
gene10894	GEMIN7	NC_010448.4:51504383-51520979	5.48801e-14	0	0	6.17812	10.6726	4.21122	0.535785	0.730971	0.930249	4.39331	3.77721	6.32292	14.1851	27.7531	5.30979	EGA-OFF genes	Activated by KDM4A+GSK126	Activated by TDG
gene10998	CYTH2	NC_010448.4:53869311-53878856	2.07114	2.66878	1.94388	127.563	35.4893	70.1216	8.37557	1.52635	0.708605	14.4485	32.7858	24.4795	58.0673	40.6484	25.4364	EGA-OFF genes	Activated by KDM4A+GSK126	Activated by TDG
gene11031	LHB	NC_010448.4:54250393-54269286	0.919492	1.50846e-71	0.104408	30.306	128.935	51.7483	13.6589	1.48171	4.10825	6.84782	6.43662	16.811	32.6409	8.18542	4.86285	EGA-OFF genes	Unchanged	Activated by TDG
gene11059	RRAS	NC_010448.4:54680595-54684714	0	0	0	0	26.7749	7.93617	2.10392	1.69957	0.963996	6.92395	10.1307	3.27605	10.1792	6.06051	5.60912	EGA-OFF genes	Activated by KDM4A+GSK126	Activated by TDG
gene11076	NUP62	NC_010448.4:54906400-54950142	8.01757e-07	3.40802e-08	2.31472e-15	2.16373	3.23675e-45	13.608	5.44129e-39	5.62462e-09	1.33091e-51	2.32172e-24	3.85799e-19	4.54865e-06	2.25019e-22	4.39499e-139	6.28777e-31	EGA-OFF genes	Activated by KDM4A+GSK126	Unchanged
gene11133	PRPF31	NC_010448.4:55970584-56029398	9.24907e-10	9.01647e-70	5.56688e-203	9.98321	13.2782	7.00478	2.11263	1.73663e-05	0.256807	16.5926	30.5915	9.11672	3.2738	4.88497	4.41713	EGA-OFF genes	Activated by KDM4A+GSK126	Activated by TDG
gene11134	TFPT	NC_010448.4:55970584-56029398	1.82033e-16	0.179554	2.41815	57.448	93.478	105.35	23.3782	10.064	9.94555	67.0514	124.713	73.1394	24.0185	13.1618	17.9515	EGA-OFF genes	Activated by KDM4A+GSK126	Unchanged
gene11178	LOC100627241	NC_010448.4:56997258-57056768	5.2076	7.23369	1.55611	24.6366	18.505	25.9741	0.300041	0.724392	4.55157	13.5677	10.0113	12.1245	8.30727	9.00525	7.00341	EGA-OFF genes	Activated by KDM4A+GSK126	Activated by TDG
gene11292	HSPBP1	NC_010448.4:59452933-59464533	14.3425	7.49084	9.90727	143.956	137.263	155.473	35.9822	8.53531	8.25628	18.3914	25.2535	10.5306	16.0148	10.8405	10.5678	EGA-OFF genes	Unchanged	Unchanged
gene11312	ZNF524	NC_010448.4:59715514-59724167	0	1.27404	3.03988e-07	13.8815	19.8676	19.3452	7.30714	1.29345	1.79691	2.11623	23.2178	5.95676	14.6065	19.1475	9.42807	EGA-OFF genes	Activated by KDM4A+GSK126	Activated by TDG
gene11324	HELZ2	NC_010448.4:59859800-59974523	0	0	0	9.02336	8.67848	10.2403	0.208313	0.147809	0.0550372	2.78359	3.9153	2.25725	1.80772	2.29538	1.2055	EGA-OFF genes	Activated by KDM4A+GSK126	Activated by TDG
gene11376	LOC110261380	NC_010448.4:61525268-61531780	12.1709	4.35847	0.356156	1081.86	895.792	1011.01	40.4264	59.6196	117.376	148.739	106.217	54.4935	128.944	142.912	91.4398	EGA-OFF genes	Unchanged	Unchanged
gene11385	LOC110261317	NC_010448.4:61695091-61715714	1.50434e-06	0	1.36864	8.70782	7.14376	11.7501	1.77073	1.8793	1.61205	4.27365	3.38629	3.29545	2.24822	2.20747	2.07658	EGA-OFF genes	Activated by KDM4A+GSK126	Unchanged
gene11390	LOC110261314	NC_010448.4:61799872-61829238	0	0	0	9.89142	0.0297457	6.84749	0.00492388	0.402759	1.19865	2.60948	2.62109	0.511223	1.60793	1.27077	0.951217	EGA-OFF genes	Activated by KDM4A+GSK126	Activated by TDG
gene11397	LOC110261322	NC_010448.4:61889742-61945729	20.0597	7.41133	4.03015e-10	103.509	37.4094	81.9497	7.93632	12.9638	11.9577	24.0213	32.8919	20.1507	42.5479	40.7396	26.0155	EGA-OFF genes	Activated by KDM4A+GSK126	Activated by TDG
gene11408	LOC102165933	NC_010448.4:62140395-62260740	5.60414e-70	1.07923e-31	1.07553e-174	4.00648	47.4002	22.2311	1.26525	0.727188	2.23335e-181	5.55306e-05	1.34672e-52	0.875619	12.176	9.92505	9.57164	EGA-OFF genes	Unchanged	Activated by TDG
gene1141	SELENOS	NC_010443.5:139829001-139836923	8.36762	20.0118	19.1822	2280.59	2992.32	2562.36	359.864	289.592	465.456	533.443	643.486	437.732	351.409	321.176	260.432	EGA-OFF genes	Unchanged	Unchanged
gene11413	ZSCAN4	NC_010448.4:62300585-62330484	0	0	0	566.572	559.579	424.584	43.6002	44.0632	47.1274	25.4413	18.2108	0.00394251	1.36297	1.89498	6.68894e-18	EGA-OFF genes	Unchanged	Unchanged
gene11424	LOC100737218	NC_010448.4:62616735-62667628	0	0	0	8.75868	4.15087	6.10823	1.01711	0.567158	1.32386	3.51758	1.35184	0.803336	5.00065	6.94245	4.35663	EGA-OFF genes	Unchanged	Activated by TDG
gene11455	NOC2L	NC_010448.4:63287448-63320799	0.0367396	2.59093e-52	0.0393719	41.0921	15.0203	28.074	5.03015	3.64296	4.23515	38.182	43.6004	12.4886	7.37679	9.79166	6.41807	EGA-OFF genes	Activated by KDM4A+GSK126	Unchanged
gene11479	INTS11	NC_010448.4:63593538-63607915	0	3.12728e-10	5.92688e-05	15.3419	10.787	6.66625	1.06347	0.909203	2.57489	1.74775	5.56756	2.85865	1.84878	1.80893	0.190255	EGA-OFF genes	Activated by KDM4A+GSK126	Unchanged
gene11486	CCNL2	NC_010448.4:63657674-63668077	0.0487194	1.41699	0.0947744	18.0069	17.8401	4.21181	1.40283	0.393941	0.618974	3.53134	2.79497	7.02491	12.0708	7.2995	10.472	EGA-OFF genes	Activated by KDM4A+GSK126	Activated by TDG
gene11547	ICMT	NC_010448.4:67105346-67125908	4.82562	13.6508	16.837	66.6361	27.3439	38.6286	3.9915	2.73554	4.16583	2.6774	6.09568	4.93067	12.2905	12.8865	8.97407	EGA-OFF genes	Unchanged	Activated by TDG
gene11558	ZBTB48	NC_010448.4:67410557-67418295	0	0	0	2.50086	11.6972	7.07652	2.97698	0.0402828	0.000117972	25.7588	22.464	12.3294	1.94707	5.27351	1.65791e-10	EGA-OFF genes	Activated by KDM4A+GSK126	Activated by TDG
gene11611	SRM	NC_010448.4:71246894-71256810	1.15006	1.22391	3.04925	15.0767	28.8645	19.7553	1.64494	3.87265	4.87626	7.65999	12.2074	7.57173	23.9614	23.8008	12.0852	EGA-OFF genes	Activated by KDM4A+GSK126	Activated by TDG
gene11613	EXOSC10	NC_010448.4:71258987-71282802	0.670375	0.276393	2.19323	190.54	169.836	159.619	9.18603	6.65069	10.7898	70.9581	55.9762	30.1799	59.5781	49.5926	34.331	EGA-OFF genes	Activated by KDM4A+GSK126	Activated by TDG
gene11645	LOC100737926	NC_010448.4:72747171-72750144	0	0	0	901.663	866.493	939.299	76.1042	94.2057	119.053	337.634	297.759	111.547	94.492	114.4	76.7027	EGA-OFF genes	Activated by KDM4A+GSK126	Unchanged
gene11649	LOC100517287	NC_010448.4:72765127-72855315	0	0	0	446.935	553.425	530.946	8.54456	21.8125	24.0002	251.367	126.611	125.372	38.5616	47.725	51.6445	EGA-OFF genes	Activated by KDM4A+GSK126	Activated by TDG
gene11716	EMC1	NC_010448.4:77708125-77753924	1.1742	0	2.72596e-08	7.84438	12.0416	12.1053	0.00324456	0.00047749	1.69927	2.24148	2.95083	0.40783	0.981609	1.02941	0.294509	EGA-OFF genes	Activated by KDM4A+GSK126	Unchanged
gene11807	SRRM1	NC_010448.4:82309191-82348076	17.3047	22.3842	16.5828	420.427	495.87	375.985	67.4068	67.9764	76.5663	367.968	341.506	237.331	227.389	199.88	192.213	EGA-OFF genes	Activated by KDM4A+GSK126	Activated by TDG
gene11853	KDF1	NC_010448.4:84254488-84265112	0.0661726	0.0515211	1.10701	43.6321	27.9955	34.0821	0.552827	3.35542	1.69228	4.84391	13.5813	11.6625	9.95078	11.581	8.22224	EGA-OFF genes	Activated by KDM4A+GSK126	Activated by TDG
gene11893	LOC100622481	NC_010448.4:85593744-85597231	0	0	0	182.949	119.128	149.841	5.86563	13.9789	11.7495	44.3262	72.8413	46.6138	92.8557	87.1117	83.318	EGA-OFF genes	Activated by KDM4A+GSK126	Activated by TDG
gene11898	YTHDF2	NC_010448.4:85716258-85756759	15.833	20.3469	17.6156	158.705	94.9256	168.834	16.3088	6.98723	6.62616	4.25292	4.11111e-05	7.91571e-05	0.219727	3.28521e-05	0.136222	EGA-OFF genes	Unchanged	Unchanged
gene11907	PTPRU	NC_010448.4:86137742-86228148	2.10718	1.15551	3.43797e-60	11.5048	20.2509	10.9018	0.671851	0.741847	0.506096	1.55218	5.48443	1.77506	4.52422	5.60553	2.38358	EGA-OFF genes	Activated by KDM4A+GSK126	Activated by TDG
gene11950	ZBTB8A	NC_010448.4:88922245-88962855	2.30042e-07	3.68953	1.73099	114.883	149.714	111.483	10.5425	6.78057	10.6539	12.5663	10.7059	5.9671	14.3272	15.4459	18.1471	EGA-OFF genes	Unchanged	Unchanged
gene11954	KIAA1522	NC_010448.4:89058856-89087840	2.63109e-06	0.0112646	5.0175e-07	2.81192	15.4117	6.53589e-05	0.270832	0.499872	0.000145311	1.05929	1.73925	0.154136	0.899793	1.90403	0.485965	EGA-OFF genes	Activated by KDM4A+GSK126	Activated by TDG
gene12008	THRAP3	NC_010448.4:92347440-92430091	2.61635e-10	2.1244e-05	0.000712887	9.37917	24.2572	11.2477	1.51233	0.00342036	0.410897	10.7048	16.2013	14.2149	7.52494	5.05766	6.40343	EGA-OFF genes	Activated by KDM4A+GSK126	Activated by TDG
gene12022	SNIP1	NC_010448.4:93597049-93612169	1.51142	0	6.52862	52.8529	18.5902	33.7168	4.35393	3.01895	5.01994	17.8669	21.3109	5.93007	27.3447	33.125	24.5286	EGA-OFF genes	Activated by KDM4A+GSK126	Activated by TDG
gene1204	FAM69C	NC_010443.5:149611231-149629777	0	0	0	14.1062	3.74272	2.35084	0.448491	0.445759	0.256807	2.20058	0.556255	0.739981	0.572573	1.09509	0.867924	EGA-OFF genes	Activated by KDM4A+GSK126	Activated by TDG
gene12066	MFSD2A	NC_010448.4:95738960-95753245	3.31168e-05	1.51636	2.09334e-08	47.2029	48.0404	36.6027	7.33666	6.06674	3.3175	147.254	124.32	70.3935	119.144	105.337	81.4451	EGA-OFF genes	Activated by KDM4A+GSK126	Activated by TDG
gene12078	FAM210A	NC_010448.4:96322275-96394001	21.8798	49.1522	35.5034	212.751	228.399	226.97	32.8982	34.4993	42.5271	78.3002	77.4336	35.6919	72.457	62.1597	61.1303	EGA-OFF genes	Unchanged	Unchanged
gene12081	CEP192	NC_010448.4:96607860-96733800	52.6171	38.975	54.4748	140.867	185.56	198.319	9.29045	10.2608	12.5131	15.2542	18.2921	9.95251	17.6034	19.6996	14.0991	EGA-OFF genes	Unchanged	Unchanged
gene12142	TGIF1	NC_010448.4:103226394-103234591	9.16458e-06	1.16101	1.38454e-10	156.398	95.4638	191.924	27.4353	12.1607	18.3007	34.0979	73.5704	43.9071	30.7794	23.2072	16.1722	EGA-OFF genes	Activated by KDM4A+GSK126	Unchanged
gene12175	ESCO1	NC_010448.4:106697974-106789445	7.02775	2.85958	5.7821	45.5949	28.4796	34.9394	3.15952	5.83606	5.89337	21.2032	17.8955	9.77842	32.1848	39.5902	34.6786	EGA-OFF genes	Activated by KDM4A+GSK126	Activated by TDG
gene12210	TAF4B	NC_010448.4:110855635-111015886	1.76142	6.14553	3.33937	43.3612	33.4385	35.5034	5.59005	5.91063	5.97343	22.4752	13.3201	8.99089	27.281	27.4489	22.1324	EGA-OFF genes	Activated by KDM4A+GSK126	Activated by TDG
gene12260	INO80C	NC_010448.4:119262487-119285852	7.3624	3.8576	14.4519	220.288	395.926	143.904	22.3967	29.8423	25.83	48.9246	134.817	66.2801	10.9078	5.08533	6.72023	EGA-OFF genes	Activated by KDM4A+GSK126	Unchanged
gene12343	ZZZ3	NC_010448.4:135602874-136020585	3.75291	0.796932	1.8752	12.7456	12.9471	14.4482	1.38843	1.65566	0.57652	8.78908	4.96735	4.22433	14.1892	16.9682	13.2341	EGA-OFF genes	Activated by KDM4A+GSK126	Activated by TDG
gene12490	PARS2	NC_010448.4:157588890-157595175	8.18571e-09	0.0381044	6.79507e-09	59.4503	27.2098	43.4216	3.08728	2.33853	2.15902	7.28842	21.0351	14.5248	5.55162	3.70117	2.70563	EGA-OFF genes	Activated by KDM4A+GSK126	Unchanged
gene12504	TMEM59	NC_010448.4:158261935-158290465	32.5338	37.5229	28.7008	539.886	628.476	570.819	77.0447	97.3246	117.387	146.777	184.512	122.282	194.557	188.585	175.821	EGA-OFF genes	Unchanged	Unchanged
gene12533	PRPF38A	NC_010448.4:159511861-160074716	8.9948	26.2635	23.6099	620.561	846.797	543.934	110.246	113.481	129.304	484.338	612.983	229.011	384.496	330.828	411.207	EGA-OFF genes	Activated by KDM4A+GSK126	Activated by TDG
gene12534	ORC1	NC_010448.4:159511861-160074716	9.12142	13.3897	12.2266	319.664	298.563	223.274	26.1998	40.7856	47.1922	108.322	75.8096	28.2714	30.1585	25.8494	37.5497	EGA-OFF genes	Unchanged	Unchanged
gene12542	KTI12	NC_010448.4:160109491-160168225	2.34842	1.146	7.94503	109.195	35.1411	50.9724	3.36064	3.93338	3.53216	13.6078	20.7628	9.27865	22.3897	21.5364	13.9016	EGA-OFF genes	Activated by KDM4A+GSK126	Activated by TDG
gene12551	RNF11	NC_010448.4:160872350-160912167	5.7857e-14	6.30815e-06	2.79496e-14	296.694	333.077	367.618	33.8872	29.679	36.1693	114.433	104.574	46.7375	31.3176	30.0747	30.6816	EGA-OFF genes	Activated by KDM4A+GSK126	Unchanged
gene12611	TMEM69	NC_010448.4:165704596-165762392	1.14884e-27	5.91826	7.67805e-16	34.8483	68.1293	36.8246	3.18344	5.19144	4.70508	52.3899	26.078	34.7397	37.8931	52.592	56.2736	EGA-OFF genes	Activated by KDM4A+GSK126	Activated by TDG
gene12648	KLF17	NC_010448.4:167174515-167188559	0	2.46014e-14	0	484.917	430.551	537.076	18.2514	10.0265	10.5711	70.6487	64.841	21.625	5.14454	7.83502	4.92634	EGA-OFF genes	Activated by KDM4A+GSK126	Unchanged
gene12655	DPH2	NC_010448.4:167320712-167347805	0.24369	0	0	82.1437	35.9771	88.4623	19.2332	7.70561	8.4164	6.55441	10.4711	9.29491	7.59087	3.27671	2.91907	EGA-OFF genes	Unchanged	Unchanged
gene12666	MED8	NC_010448.4:167861348-167868560	0.862475	2.76115	7.03625	429.414	402.488	388.38	51.9774	59.2789	65.3339	144.656	201.018	122.78	100.589	83.6452	69.9133	EGA-OFF genes	Activated by KDM4A+GSK126	Unchanged
gene12676	EBNA1BP2	NC_010448.4:168049485-168057761	0	1.93541	2.03729	114.725	85.344	122.746	12.8578	28.095	17.0239	215.159	280.998	149.576	94.6507	84.626	86.5372	EGA-OFF genes	Activated by KDM4A+GSK126	Activated by TDG
gene12746	EXOC2	NC_010449.5:195075-341476	0.936933	1.25721	0.000424451	11.4891	7.33421	13.8535	0.902319	0.324036	0.104965	2.09739	0.825024	6.48356e-24	4.68228	4.53851	2.86806	EGA-OFF genes	Activated by KDM4A+GSK126	Activated by TDG
gene12840	LOC106504317	NC_010449.5:7737047-7784038	0.344637	0	0	8.0726	5.52544	2.56537	0.891479	0.990465	0.580797	0.392074	0.451752	0.553378	0.64708	0.655957	0.351591	EGA-OFF genes	Unchanged	Unchanged
gene12841	LOC100738622	NC_010449.5:7737047-7784038	0	0	0	24.1564	41.735	5.8577	0.00997692	0.189724	0	0	0.607007	0	0	0	6.39686e-89	EGA-OFF genes	Activated by KDM4A+GSK126	Unchanged
gene12877	LOC100739462	NC_010449.5:11239269-11240596	0	0	0	0	14.1262	4.67421	0.434872	0.432071	0.242823	3.04113	2.21552	0.926166	0.317649	0.369886	0.249882	EGA-OFF genes	Activated by KDM4A+GSK126	Unchanged
gene1288	UBAP1L	NC_010443.5:163133229-163153941	0	0	0	8.47693	7.96307	7.72958	0	0.808632	0.403631	1.43146	0	0	0.219491	0.476112	0.171813	EGA-OFF genes	Unchanged	Unchanged
gene12936	ALDH5A1	NC_010449.5:19244606-19375515	0.168113	1.39192	0.118409	8.94913	10.2484	32.4393	0.100363	0.703613	3.03015	3.85849	5.40257	1.53029	5.6182	3.89819	3.16277	EGA-OFF genes	Activated by KDM4A+GSK126	Activated by TDG
gene13053	LOC110261674	NC_010449.5:21224972-21225379	0	0	0	26.5742	2.14494	35.7673	0	0	3.13111	0.718636	0	2.58738	0	1.20408	7.01836	EGA-OFF genes	Unchanged	Activated by TDG
gene13165	LOC100520389	NC_010449.5:21967913-22056240	0.000203421	1.64725e-34	0.02135	64.5219	161.042	71.64	7.82709	16.4467	14.2511	48.33	34.1822	11.9529	6.11668	11.6969	7.84179	EGA-OFF genes	Activated by KDM4A+GSK126	Unchanged
gene13183	GPX6	NC_010449.5:22256012-22267992	0.0503237	2.15419	0.42276	12.9605	15.6783	3.99328	1.84879	2.20401	1.0948	4.4974	9.21777	8.87969	4.25907	4.37552	4.02861	EGA-OFF genes	Activated by KDM4A+GSK126	Activated by TDG
gene13298	HSP70.2	NC_010449.5:23909959-23938678	10.6507	3.92697	8.55004	45.1212	62.2492	67.0881	7.0399	1.49447	3.13445	9.46472	6.36428	4.75058	3.12962	1.34816	1.57218	EGA-OFF genes	Unchanged	Unchanged
gene13399	WDR46	NC_010449.5:29645121-29662375	0.237749	0.0665345	0.146832	93.5383	96.8183	80.7273	10.7572	18.7058	21.6443	24.3052	24.6436	14.2177	3.77269	3.87422	1.62284	EGA-OFF genes	Unchanged	Unchanged
gene13472	SRSF3	NC_010449.5:32289463-32338320	58.4682	38.1607	40.5786	522.31	454.842	517.541	66.2809	105.385	123.493	372.619	351.078	200.231	126.181	128.351	117.616	EGA-OFF genes	Activated by KDM4A+GSK126	Unchanged
gene135	OPRM1	NC_010443.5:12630988-12702295	0	0	0	2.37664	0.0251305	14.6568	0.347617	0	0.0660556	0	3.03504	0.427146	0	0.378403	0.310584	EGA-OFF genes	Activated by KDM4A+GSK126	Unchanged
gene13501	SAYSD1	NC_010449.5:34549410-34602779	7.06065	0.488871	0	7.2626	7.42566	7.09973	3.37365	0.324912	0.151257	2.13838	1.30086	0	5.07077	3.79423	2.4736	EGA-OFF genes	Unchanged	Activated by TDG
gene13528	NFYA	NC_010449.5:36364257-36409495	14.4664	5.1911	0.995526	143.018	121.109	106.808	14.9438	17.9019	22.3596	100.646	109.099	43.5325	64.93	71.5792	46.9502	EGA-OFF genes	Activated by KDM4A+GSK126	Activated by TDG
gene13546	BYSL	NC_010449.5:37074516-37209588	7.1851	8.02627	14.7193	76.0793	55.1959	90.1521	6.85985	5.72892	2.90858	67.5373	63.9446	59.8209	37.6157	40.5398	24.7283	EGA-OFF genes	Activated by KDM4A+GSK126	Activated by TDG
gene13569	RRP36	NC_010449.5:38087257-38094548	2.93973	4.10597	6.51945	309.038	252.665	225.166	31.3004	37.0034	33.7595	48.4877	78.2355	49.0292	60.2377	64.9341	53.2426	EGA-OFF genes	Unchanged	Unchanged
gene13733	MESDC1	NC_010449.5:49819889-49835735	2.86121	3.67923	6.05914	13.5868	61.6507	96.4175	11.3135	9.35396	5.49112	13.1142	6.79995	11.9398	31.9496	35.1609	26.258	EGA-OFF genes	Unchanged	Activated by TDG
gene13862	RCN2	NC_010449.5:57040871-57058277	81.0822	61.9993	50.0401	183.623	206.411	290.969	51.7839	12.9406	7.61365	12.9229	15.0421	14.4661	61.0731	52.8708	56.8432	EGA-OFF genes	Unchanged	Activated by TDG
gene13884	C7H15orf39	NC_010449.5:58285170-58390118	0.0619211	2.68483e-40	1.0447	7.1402	8.4506	10.1827	1.20262	0.449616	0.25588	2.55242e-11	1.34035	2.10626	3.27779	4.92837	1.27383	EGA-OFF genes	Unchanged	Activated by TDG
gene13890	RPP25	NC_010449.5:58605849-58610086	0.0271798	0.0210726	0	186.167	163.694	169.344	10.85	7.41054	6.28783	53.5467	62.4555	49.2444	51.2838	55.7206	25.7906	EGA-OFF genes	Activated by KDM4A+GSK126	Activated by TDG
gene13927	HCN4	NC_010449.5:60010395-60052258	0.843975	0.735665	2.38264	9.32393	3.92855	4.92263	1.68987	0.323822	0.0442372	0.4653	0.0622891	0.547616	0.703656	0.698431	0.528892	EGA-OFF genes	Unchanged	Unchanged
gene14060	CHMP4A	NC_010449.5:75089091-75093796	0	0.0510855	0.20913	14.1839	8.47394	6.18613	0.860426	2.6528	1.95036	73.0112	88.1512	64.1554	49.2042	62.6006	55.4666	EGA-OFF genes	Activated by KDM4A+GSK126	Activated by TDG
gene14065	IRF9	NC_010449.5:75133799-75153778	2.19421	3.27674	0.734376	93.565	6.65759	37.2814	2.5996	2.1661	2.52273	4.84377	6.24214	2.32377	4.21732	6.30813	1.72109	EGA-OFF genes	Unchanged	Unchanged
gene1412	MGAT2	NC_010443.5:179478463-179479804	0	0.0532698	0	18.7479	11.2079	17.9062	2.79918	1.85487	1.09996	13.0954	21.9685	10.7551	37.3997	34.7238	27.0506	EGA-OFF genes	Activated by KDM4A+GSK126	Activated by TDG
gene14202	HNRNPC	NC_010449.5:77921097-77978550	56.2745	33.749	48.2218	494.392	580.226	663.993	72.3483	109.467	155.763	257.124	224.515	138.292	121.081	113.49	105.141	EGA-OFF genes	Unchanged	Unchanged
gene14416	PIGH	NC_010449.5:91247684-91316348	2.45743	0.87501	4.12347	489.063	677.267	649.238	36.2221	75.6452	88.7046	443.749	590.677	305.921	354.478	350.454	242.238	EGA-OFF genes	Activated by KDM4A+GSK126	Activated by TDG
gene14439	SLC39A9	NC_010449.5:93084314-93143171	11.8006	9.38443	8.41627	34.8564	17.2703	24.5933	4.79867	5.46325	4.61713	18.2174	16.6861	8.89889	19.2732	21.5206	19.813	EGA-OFF genes	Activated by KDM4A+GSK126	Activated by TDG
gene14440	PLEKHD1	NC_010449.5:93152945-93187730	1.04953	0	0	35.8911	33.9266	18.1268	7.16462	5.59555	4.23764	13.2119	5.51395	4.64899	5.55982	2.02003	1.77074	EGA-OFF genes	Unchanged	Unchanged
gene14487	ELMSAN1	NC_010449.5:96999525-97126366	1.84665	0.353719	0.638707	33.1902	29.2546	25.4272	3.47615	0.307352	3.24189e-18	0.330576	4.24422	1.51586	0.000214566	0.788554	2.47967e-12	EGA-OFF genes	Unchanged	Unchanged
gene14627	TMEM251	NC_010449.5:114535833-114590854	0.162014	0	0	15.8001	0.891115	1.94445	0.307715	0.770873	1.21876	17.2317	24.5988	27.6902	27.2589	23.2356	20.4329	EGA-OFF genes	Activated by KDM4A+GSK126	Activated by TDG
gene14660	GSC	NC_010449.5:116092503-116138434	0	0	0	31.1834	31.5789	16.333	6.76172	1.49682	1.05604	10.9343	16.8906	24.7239	48.9381	37.0596	35.3857	EGA-OFF genes	Activated by KDM4A+GSK126	Activated by TDG
gene1468	CNIH1	NC_010443.5:183811231-183829219	118.841	124.076	118.755	1110.98	1882.03	1122.11	155.758	198.575	325.759	286.075	319.418	196.945	250.13	256.061	233.919	EGA-OFF genes	Unchanged	Unchanged
gene14772	NOP14	NC_010450.4:1627122-1792390	0	0.28618	7.98914e-10	3.89405	12.7398	5.54135	0.000103048	0.16515	0.0213078	5.33657	6.18021	7.51298	8.43542	10.2513	5.44569	EGA-OFF genes	Activated by KDM4A+GSK126	Activated by TDG
gene14834	LYAR	NC_010450.4:6081331-6099861	172.838	148.778	117.957	1105.54	1059.51	1213.97	151.513	173.353	182.361	287.429	426.24	285.158	315.678	295.294	277.935	EGA-OFF genes	Unchanged	Unchanged
gene14904	DHX15	NC_010450.4:18563803-18620982	0.161713	0.0580321	0.0884244	51.6628	33.9028	31.6548	4.63012	6.17636	5.32767	80.8082	71.3391	26.2348	57.3728	43.0438	44.6678	EGA-OFF genes	Activated by KDM4A+GSK126	Activated by TDG
gene14919	SMIM20	NC_010450.4:19701021-19714563	4.41194	16.2349	18.5239	301.747	378.717	371.135	26.5035	31.0543	28.7519	43.7739	35.8741	14.9209	79.8549	91.9454	96.3967	EGA-OFF genes	Unchanged	Activated by TDG
gene15080	LOC102163521	NC_010450.4:44012831-44014475	0	0	0	8.38681	11.343	11.0572	2.20094	1.36944	1.28462	0.965852	3.32818	2.71364	2.84905	3.09626	4.00469	EGA-OFF genes	Unchanged	Activated by TDG
gene15081	LOC102163658	NC_010450.4:44031675-44197597	0	0	0	248.365	301.684	261.008	34.5597	20.1898	58.7198	56.4882	37.0197	15.0015	0.140994	1.84101e-05	4.89527	EGA-OFF genes	Unchanged	Unchanged
gene15083	LOC110261945	NC_010450.4:44031675-44197597	0	0	0	1188.5	1274.22	1037.01	119.022	118.7	163.118	963.147	503.168	234.865	93.0868	107.675	101.197	EGA-OFF genes	Activated by KDM4A+GSK126	Unchanged
gene15084	LOC110261946	NC_010450.4:44031675-44197597	0	0	0	23.7896	11.7762	28.849	11.0423	1.55306	0	2.03085	1.55252	1.0532	1.12123	0.407835	0.154938	EGA-OFF genes	Unchanged	Unchanged
gene15087	LOC106507778	NC_010450.4:44031675-44197597	0.0459314	0	0	2100.46	1688.11	1347.11	82.6078	70.0548	113.765	207.401	185.489	84.6452	0.00730127	7.76508	4.3459	EGA-OFF genes	Unchanged	Unchanged
gene15089	LOC100621782	NC_010450.4:44031675-44197597	0.700595	0.559131	0.397737	4229.05	3906.74	3728.49	177.562	105.873	235.48	440.015	294.858	138.049	54.1969	61.7519	39.1227	EGA-OFF genes	Unchanged	Unchanged
gene1510	TIMM9	NC_010443.5:187474744-187504452	4.97486	5.87473	3.17411	87.7525	118.875	75.3992	14.284	11.2036	19.8323	12.889	30.613	27.3491	31.7895	30.7002	24.5129	EGA-OFF genes	Unchanged	Unchanged
gene15170	REST	NC_010450.4:55336362-56232436	0.0172441	0.0133948	0.00928247	1.87403	43.5873	4.50589	0.644027	0.552673	1.49726	4.40084	7.87391	2.34926	14.7577	13.82	15.1744	EGA-OFF genes	Activated by KDM4A+GSK126	Activated by TDG
gene15177	POLR2B	NC_010450.4:56232729-56357822	0.0823813	0.0318262	0.234014	131.724	127.366	141.602	5.74192	10.8133	17.9724	32.6564	22.2466	10.1766	58.4322	62.6375	57.2663	EGA-OFF genes	Unchanged	Activated by TDG
gene15201	UBA6	NC_010450.4:65381057-65488900	2.00022	2.19005	4.38472	12.9194	10.0611	8.09309	0.991552	1.91207	1.5123	0.718596	1.05276	0.345487	4.22722	4.10786	3.1132	EGA-OFF genes	Unchanged	Activated by TDG
gene15282	LOC100525396	NC_010450.4:70054795-70057033	0.057803	0	0	4.43654	27.1747	3.03106	0.873611	0.0620524	0.184634	2.65875	3.7586	1.11724	2.54269	1.92802	2.79815	EGA-OFF genes	Activated by KDM4A+GSK126	Activated by TDG
gene15431	LOC102162631	NC_010450.4:86617600-86674994	0	0.0343094	0	21.2082	24.6147	18.6943	1.39525	1.06948	0.221315	0.479652	1.80609	0.675084	1.11519	0.992938	0.620944	EGA-OFF genes	Unchanged	Unchanged
gene15442	LOC102162389	NC_010450.4:87529390-87693394	0.679157	4.8203	3.72553	74.9094	23.2364	68.1034	6.87962	9.65888	13.7343	21.7445	22.5994	27.6064	30.4601	42.8508	28.7244	EGA-OFF genes	Activated by KDM4A+GSK126	Activated by TDG
gene1553	MRPL46	NC_010443.5:191300803-191331320	35.4891	51.3086	35.4721	888.36	1318.08	1077.97	119.753	208.19	242.299	305.44	421.905	255.893	280.922	273.645	248.313	EGA-OFF genes	Unchanged	Unchanged
gene15597	SEC24B	NC_010450.4:112519449-112762870	2.80194	1.17217	1.70511	17.4952	22.6764	14.232	0.951954	2.23749	2.38303	13.8146	12.3757	6.11083	18.3476	17.4537	18.6408	EGA-OFF genes	Activated by KDM4A+GSK126	Activated by TDG
gene15601	ETNPPL	NC_010450.4:113363046-113384783	0.623635	0.597551	0.784145	44.557	108.939	80.3338	2.36713	3.81869	7.17072	17.3283	17.9612	13.6518	11.1798	8.26714	11.7203	EGA-OFF genes	Activated by KDM4A+GSK126	Activated by TDG
gene15765	ABRAXAS1	NC_010450.4:135002296-135130438	0	0	0	5.04786	8.63214	6.14848	0.571406	0.920993	0.860523	3.83591	3.42579	2.26732	2.98894	3.21013	2.54392	EGA-OFF genes	Activated by KDM4A+GSK126	Activated by TDG
gene15814	NAA11	NC_010450.4:137621236-138789966	1.26911	5.06611e-137	4.59594e-168	143.047	160.7	122.994	6.67172	5.14317	2.84917	54.403	103.361	30.3098	5.41022	6.31923	25.3918	EGA-OFF genes	Activated by KDM4A+GSK126	Activated by TDG
gene16146	LOC100524945	NC_010451.4:5971365-5971953	0	0.211442	0	539.398	821.071	907.305	212.587	56.7852	51.233	98.45	108.557	24.3513	17.8335	19.5216	10.9635	EGA-OFF genes	Unchanged	Unchanged
gene16153	NUP98	NC_010451.4:6283557-6419662	18.2072	9.14834	5.36999	58.361	52.0377	60.6916	4.70634	7.15124	10.7701	19.0193	11.9185	6.74097	12.1471	12.8408	10.2013	EGA-OFF genes	Unchanged	Unchanged
gene16252	THAP12	NC_010451.4:10541274-10566839	0.0677102	0	0	17.427	28.6184	20.6785	3.25809	4.18683	3.69789	16.5364	6.84968	6.39326	34.7927	36.5233	31.4764	EGA-OFF genes	Activated by KDM4A+GSK126	Activated by TDG
gene16357	LOC100623167	NC_010451.4:22963128-22981789	0.000213235	0	0	135.361	133.205	104.464	27.478	27.0627	19.0469	272.987	277.238	131.789	30.5843	43.5728	40.7804	EGA-OFF genes	Activated by KDM4A+GSK126	Unchanged
gene16359	LOC100524034	NC_010451.4:23009081-23015287	0	0	0.524401	266.902	464.135	350.024	44.638	30.6844	36.4641	88.1588	115.214	36.9382	96.2149	148.087	178.653	EGA-OFF genes	Activated by KDM4A+GSK126	Activated by TDG
gene16361	LOC100737224	NC_010451.4:23024994-23032197	0	0	0.326209	117.851	181.67	129.946	22.7864	13.5928	21.4291	44.7507	38.2234	15.9975	23.2751	46.6729	20.9235	EGA-OFF genes	Unchanged	Unchanged
gene16363	UBTFL1	NC_010451.4:23060251-23069983	0.0155429	0	0	269.024	178.301	236.112	10.245	12.3192	16.2646	70.297	45.1787	14.2871	12.4603	21.7125	19.0114	EGA-OFF genes	Activated by KDM4A+GSK126	Unchanged
gene16380	LOC110255416	NC_010451.4:25990491-25996705	0	0	0	9.60053	8.54987	5.38257	0	0.939213	0.382319	2.1837	1.49048	1.65039	0.647178	0.977732	0.481084	EGA-OFF genes	Activated by KDM4A+GSK126	Unchanged
gene16381	LOC100512298	NC_010451.4:26061793-26072523	0	0.0967841	0	10.9968	9.8241	7.1937	2.08331	0.649564	2.23021	26.101	7.93914	12.9491	2.2116	1.91679	1.86172	EGA-OFF genes	Activated by KDM4A+GSK126	Unchanged
gene16384	TAF1D	NC_010451.4:26103220-26167282	0.764123	0.840344	0.312789	155.578	165.975	145.621	29.2187	23.8746	32.4249	141.65	144.106	91.8188	112.18	133.09	131.99	EGA-OFF genes	Activated by KDM4A+GSK126	Activated by TDG
gene16403	LOC100627657	NC_010451.4:27072435-27106945	0	0	0	4.16363	9.02985	5.82225	0.836829	0.153062	0.707116	1.10374	0.511976	1.14172	0.734828	1.08715	1.36917	EGA-OFF genes	Unchanged	Unchanged
gene16404	LOC100627380	NC_010451.4:27072435-27106945	0	0	0	72.5854	82.2595	70.142	16.5924	6.27162	5.3581	27.9732	20.6849	6.56225	6.84095	7.0766	8.86604	EGA-OFF genes	Unchanged	Unchanged
gene16456	DCUN1D5	NC_010451.4:33674523-33707648	127.663	105.912	85.1509	322.095	262.352	288.405	51.1462	41.7915	46.8135	38.9138	58.1132	41.7221	31.8515	31.9331	30.0671	EGA-OFF genes	Unchanged	Unchanged
gene16596	UBE4A	NC_010451.4:45660996-45718791	2.55692	1.46259	1.23233	19.2529	5.72593	12.1478	1.39892	1.55706	1.31561	22.0436	19.074	7.96702	15.2056	19.0328	14.3981	EGA-OFF genes	Activated by KDM4A+GSK126	Activated by TDG
gene16616	CCDC84	NC_010451.4:46208667-46242174	5.38577e-56	1.39421e-120	0	55.0916	34.6378	52.9978	5.23465	7.49438	8.39485	19.3587	27.6338	24.4438	8.24101	15.3634	4.94142	EGA-OFF genes	Activated by KDM4A+GSK126	Unchanged
gene16639	THY1	NC_010451.4:46607021-46612691	0	0	0	149.649	53.4909	84.9694	2.97135	1.06151	1.28181	17.3119	9.1996	14.9918	7.09618	7.42954	2.97872	EGA-OFF genes	Activated by KDM4A+GSK126	Activated by TDG
gene16671	HSPA8	NC_010451.4:49982277-49986760	81.8017	74.2256	76.265	1698.59	1929.91	2016.89	120.826	289.575	405.255	1165.73	734.924	335.991	590.621	584.755	489.517	EGA-OFF genes	Activated by KDM4A+GSK126	Activated by TDG
gene16675	GRAMD1B	NC_010451.4:50259019-50538291	1.09277e-236	0.0108968	0.636935	7.3378	6.72816	10.4222	0.668498	0.493341	0.571863	1.05124	1.00867	0.348744	0.742619	1.09093	0.577022	EGA-OFF genes	Unchanged	Unchanged
[truncated: 1,072 more rows]

## Sheet: PFF-OFF genes in IVO4c
Table S3. Expression levels of EGA-ON and PFF-OFF genes among porcine PFF, IVO and SCNT embryos, related to Figures 2, 4, 7.
gene_id	gene_symbol	location	PFF_rep1_fpkm	PFF_rep2_fpkm	PFF_rep3_fpkm	IVO4c_rep1_fpkm	IVO4c_rep2_fpkm	IVO4c_rep3_fpkm	SCNT4c_rep1_fpkm	SCNT4c_rep2_fpkm	SCNT4c_rep3_fpkm	SCNT4c-KG_rep1_fpkm	SCNT4c-KG_rep2_fpkm	SCNT4c-KG_rep3_fpkm	SCNT4c-TDG_rep1_fpkm	SCNT4c-TDG_rep2_fpkm	SCNT4c-TDG_rep3_fpkm	group1	group2	group3	fibroblast-specific gene
gene0	LOC100125545	NC_010443.5:17-3870	5.80651	7.29922	5.95422	1.33726	0.702597	0.296749	0.589936	1.20536	0.216401	6.28577	8.36006	6.17317	8.61778	9.54657	6.70552	Fully PFF-OFF genes
gene10005	PAWR	NC_010447.5:101681374-101812278	62.37	62.2486	60.8359	0.00758284	0	1.34488e-09	1.73197	4.76509	3.48287	0.467066	0.326998	2.67871	2.25023	1.79333	4.8584	Fully PFF-OFF genes
gene10016	CSRP2	NC_010447.5:104271716-104295142	14.6269	15.5701	12.3835	0.18642	0.515656	0.220894	1.11963	1.69964	0.380662	21.1858	25.6098	32.3965	19.1775	20.1364	12.7406	Fully PFF-OFF genes
gene10017	ZDHHC17	NC_010447.5:104300868-104396046	11.5109	12.6677	11.0473	0.084553	0.0135281	0.0162622	0.0930952	0.0841031	0.0820879	1.1486	1.1529	0.368476	1.0289	0.88026	0.947611	Fully PFF-OFF genes
gene10027	DEF8	NC_010448.4:119758-161317	9.93847	9.79336	9.59875	0	0	0	0.272145	0.210317	0.0978295	0	0.141441	0	0.63031	0.244325	0.0556688	Fully PFF-OFF genes
gene10029	TCF25	NC_010448.4:186067-209716	48.891	44.6109	49.4769	1.46674	0.0744513	1.66283	0.610926	0.608647	0.188826	1.39169	1.93641	0.473832	2.95652	1.9502	3.41176	Fully PFF-OFF genes
gene10030	SPIRE2	NC_010448.4:211479-249682	6.95211	6.54299	8.27621	0	0	0	0	0	0	0	0	0	0	0.200601	0.102368	Fully PFF-OFF genes
gene10033	ZNF276	NC_010448.4:253196-324026	8.60405	7.88057	8.83247	0.0833902	0	1.55316	1.52427	0.240364	0.0407282	8.57592e-42	0.130079	6.74239e-32	1.03356	0.620938	0.537933	Fully PFF-OFF genes
gene10041	RPL13	NC_010448.4:410922-413396	514.841	516.655	578.742	25.5525	13.6043	14.3268	1.45246	3.26712	3.13279	55.6674	258.419	175.746	146.653	130.845	90.1727	Fully PFF-OFF genes
gene10042	SPG7	NC_010448.4:414929-439206	26.0857	24.5253	26.121	0.0297791	0.246297	0	0.697903	0.0755246	0.287147	0.0882647	0.245051	0	1.11439	0.76094	0.228285	Fully PFF-OFF genes
gene10044	ANKRD11	NC_010448.4:443306-750289	17.5117	17.7463	17.6153	0.0278537	0.0360336	0	0	0	0	0.133597	0.376869	0.178754	3.40709	2.38363	1.79392	Fully PFF-OFF genes
gene10051	TRAPPC2L	NC_010448.4:865491-869253	66.1688	70.8618	60.26	0	2.63312	2.09852	10.9941	4.24611	2.09549	4.48485e-05	0.00108253	8.71333	12.0449	12.0162	6.22227	Fully PFF-OFF genes
gene10052	GALNS	NC_010448.4:869283-890137	39.8606	39.9862	38.4141	9.80852	0	0	2.82052	0.398878	0	0	0.308409	0	2.01042	1.59515	0.676449	Fully PFF-OFF genes
gene10055	PIEZO1	NC_010448.4:914479-988793	30.3451	32.3285	28.7522	0.0469526	0	0.291974	0.0159582	0.0577313	0.0684085	0	0.254943	0.800243	0.983588	1.84339	0.242159	Fully PFF-OFF genes
gene10056	CTU2	NC_010448.4:914479-988793	5.58078	6.07942	5.72752	0.479998	2.78321	2.05289	0.354122	0.34661	0.204069	0.396289	1.43896	2.46076	6.36509	4.59457	2.77624	Fully PFF-OFF genes
gene10057	RNF166	NC_010448.4:914479-988793	16.6302	18.3115	18.679	0	2.08224	0	4.7517	0.0816078	0	0	2.00115	4.01817	4.55121	1.79124	3.26944	Fully PFF-OFF genes
gene10059	MVD	NC_010448.4:1008099-1014303	16.4643	15.349	16.6835	0	0	2.43831e-14	8.06533	0.000282253	2.6265e-13	1.27442e-09	7.12616e-07	3.95645e-07	14.8106	0.642299	0.51114	Fully PFF-OFF genes
gene1006	TMEM62	NC_010443.5:128269589-128306128	6.8648	7.04383	7.92388	0	0	0	2.29802	1.11648	0.157602	0	0	0	0.216979	0.445872	0.59432	Fully PFF-OFF genes
gene10060	CYBA	NC_010448.4:1015211-1021422	64.0228	64.22	82.3563	0	0	0	5.03649	0.425392	0.648321	2.02989	0	0.932506	2.14541	0.759336	0.488852	Fully PFF-OFF genes
gene10070	SLC7A5	NC_010448.4:1545939-1574298	179.663	181.458	188.673	0	0	0	1.22804	1.64881	1.02271	5.32951	11.1456	3.02348	8.07704	11.2776	2.99591	Fully PFF-OFF genes
gene10072	KLHDC4	NC_010448.4:1627002-1672372	6.8265	8.47735	10.5724	1.56644	0.121182	0.977519	1.14238	0.864719	9.44017e-05	3.24871	18.3419	7.94827	3.54676	2.86876	2.70451	Fully PFF-OFF genes
gene10091	LOC100624067	NC_010448.4:3119809-3152291	241.811	242.196	235.651	29.0526	22.7467	14.209	6.70067	60.6485	41.0911	906.318	1424.86	934.189	785.149	661.781	618.255	Fully PFF-OFF genes
gene10095	GSE1	NC_010448.4:3217943-3657636	18.1692	17.8977	18.9978	5.80043e-18	0.00587271	0	0.358116	0.0842628	0.0416998	0.165227	9.4708e-20	0.456607	1.40412	2.69053	0.509559	Fully PFF-OFF genes
gene10101	KIAA0513	NC_010448.4:3724783-3786285	15.9194	16.5915	15.6799	0.458827	0	1.63567	1.32174	0.719337	0.83062	0.279826	0.306479	0.72344	0.475558	0.589699	0.524957	Fully PFF-OFF genes
gene10102	ZDHHC7	NC_010448.4:3786329-3817960	22.4561	23.338	23.5413	0	2.09395	1.49511	0.958027	1.4113	1.19473	1.01556	2.06536	3.21194	6.08886	2.81829	3.06971	Fully PFF-OFF genes
gene10104	CRISPLD2	NC_010448.4:3881714-3944592	10.7912	10.1057	10.9093	0	0	0	0.243159	0.183915	0	0.234454	0.527454	0.184451	0	0.0724062	0.0701579	Fully PFF-OFF genes			Yes
gene10112	WFDC1	NC_010448.4:4331919-4365122	57.3894	61.8656	43.0364	0.880718	0	0	0.135269	1.38432	0	0	0	0.388351	7.99328	0.93009	0	Fully PFF-OFF genes
gene10122	MBTPS1	NC_010448.4:4457282-4668006	37.8523	38.4599	35.0774	2.38834	1.27224	1.29129	1.28395	0.49614	0.883244	0.394338	1.1824	0.0446987	1.19239	0.933552	1.07744	Fully PFF-OFF genes
gene10140	CMIP	NC_010448.4:6653236-6881874	12.7678	13.1322	12.5798	0	0	0.0116996	1.02724	0.39324	0.0995941	0.201029	0.311502	0.637691	0.171919	0.214591	0.132506	Fully PFF-OFF genes
gene10143	GAN	NC_010448.4:6921445-6989670	7.34813	8.19527	6.81736	0.600912	2.46126	0.856817	0.763102	0.806497	0.52062	1.42975	1.46096	1.25796	2.26399	3.18852	2.95573	Fully PFF-OFF genes
gene10185	CFDP1	NC_010448.4:12195122-12354180	13.2283	14.3772	13.8516	1.78135e-214	0.0269562	0.329293	0.534093	0.295324	0.396738	1.0109	0.84933	0.658306	0.728184	0.229264	0.3906	Fully PFF-OFF genes
gene10186	BCAR1	NC_010448.4:12369331-12404822	39.1586	41.269	35.9674	0	0	0.0254699	1.62107	0.0504171	0	0	0	0	0.480952	0.128683	0.789569	Fully PFF-OFF genes
gene10194	ZNRF1	NC_010448.4:12555654-12775692	26.9026	26.3376	28.7107	3.99743	3.62005	9.44775	4.55754	1.59695	1.0543	5.60637	9.78479	4.97279	5.41493	4.77117	8.59237	Fully PFF-OFF genes
gene10200	GLG1	NC_010448.4:13011828-13165487	52.9191	56.5851	53.5764	0.855266	0.528495	1.96187	5.88902	3.68084	4.8933	4.94066	4.05304	3.84173	3.39218	3.43038	4.14388	Fully PFF-OFF genes
gene10209	AARS	NC_010448.4:13297755-13325830	157.193	155.264	157.825	1.89137	17.6069	0.329109	2.18331	22.6775	27.5103	29.9962	13.6901	7.92744	4.02365	1.95867	3.01466	Fully PFF-OFF genes
gene10211	DDX19B	NC_010448.4:13327183-13368613	7.76147	8.24048	8.46951	0.166113	0.913185	3.10058	0.100335	1.15795	1.27863	3.71273	3.13646	1.48795	1.86952	1.73445	1.3953	Fully PFF-OFF genes
gene10214	ST3GAL2	NC_010448.4:13402335-13456495	14.8104	12.8654	13.8577	0	0	0	0.525587	0.426562	0.863187	0.0280557	0.664637	0.531787	0.92436	0.541127	1.06624	Fully PFF-OFF genes
gene10216	COG4	NC_010448.4:13492875-13524463	17.3894	15.8808	17.2726	1.50687e-07	0.206354	0.539574	0.225206	1.21673e-05	0.349316	4.40721	3.41769	2.78054	1.24118	1.32706	2.12022	Fully PFF-OFF genes
gene10218	IL34	NC_010448.4:13588747-13682311	16.8774	16.4928	17.8367	3.51952e-76	1.27212e-124	9.41139e-61	1.01435	1.18539	0.374186	1.52658e-177	0.302145	0.547015	1.37287e-149	0.193657	0.138045	Fully PFF-OFF genes
gene10220	MTSS1L	NC_010448.4:13588747-13682311	20.7941	20.419	17.4855	3.09627e-57	3.01693e-69	0.0372076	0.506751	0.259972	0.10815	0.146695	0.296928	0.588808	1.58315	0.935442	0.32758	Fully PFF-OFF genes
gene10221	VAC14	NC_010448.4:13683799-13893401	17.1209	15.8466	16.2767	0	1.16149	0	1.7883	0.734302	0.466537	0.627783	1.59019	0.0641853	1.72158	3.01797	1.70652	Fully PFF-OFF genes
gene10242	AP1G1	NC_010448.4:14616480-14811547	21.6674	22.5141	21.6154	7.06814	4.60156	2.59186	0.859463	1.70878	1.70736	10.1397	8.81143	5.19632	7.22754	7.99723	8.40837	Fully PFF-OFF genes
gene10263	NQO1	NC_010448.4:17292961-17302593	38.2978	35.1384	38.304	0	0	0	1.61551	0.802582	1.6711	0	0	0.670105	0.712028	0.895228	0.137467	Fully PFF-OFF genes
gene10275	SNTB2	NC_010448.4:17674586-17774550	14.7257	15.0095	18.3496	0.135776	1.0083	0.559754	2.78863	1.96428	2.31232	2.16353	1.69885	1.59493	3.712	3.08254	2.84291	Fully PFF-OFF genes
gene10279	CHTF8	NC_010448.4:17781930-18071589	34.6997	34.2785	35.2853	13.3977	4.27342	14.0097	1.02875	2.27453	2.60662	5.17743	6.40969	3.37461	2.40712	3.01462	1.36473	Fully PFF-OFF genes
gene1028	EHD4	NC_010443.5:129373833-129460206	24.0422	24.8463	27.1804	2.69666e-11	1.72075e-15	0.00869025	5.80084	3.37328	1.38961	2.99736	5.80447	1.04295	2.67076	2.72457	2.43696	Fully PFF-OFF genes
gene10300	HERPUD1	NC_010448.4:18901170-18913427	56.3669	57.3848	59.0725	1.25714	4.53911	0.437812	2.81253	1.86546	2.08074	9.97549	8.43065	10.8901	8.00711	6.74938	3.67555	Fully PFF-OFF genes
gene10305	RSPRY1	NC_010448.4:19154412-19204827	7.49061	7.97692	6.57496	0.0544995	0	0	1.46823	0.708696	0.686682	0.400414	0.22418	0.716023	1.6745	1.50374	0.921562	Fully PFF-OFF genes
gene10319	CCDC102A	NC_010448.4:19436378-19488667	6.92161	5.72325	5.64482	0.112131	0	0.0285491	0.0899586	0.509477	0.103921	0.228551	0.070557	0	0.241379	0.166166	0.183295	Fully PFF-OFF genes			Yes
gene10322	ADGRG1	NC_010448.4:19523617-19570891	56.3538	61.2652	45.2833	1.89573	2.16596	1.31602	12.7342	10.3425	9.1391	3.91155	5.0708	4.04236	2.84253	2.33205	1.23403	Fully PFF-OFF genes
gene10326	KIFC3	NC_010448.4:19659986-19704721	22.9196	22.5488	18.6797	0.563796	0	0.0682881	0	0.0902509	0	0	0	0	0	0.143445	0.135567	Fully PFF-OFF genes
gene10334	MMP15	NC_010448.4:19890866-19912941	22.8138	22.0744	21.4763	0	0	0	0.0297767	0.0350745	0	0	0	0	0.0469302	0	0	Fully PFF-OFF genes
gene10336	CSNK2A2	NC_010448.4:19975029-20016768	35.2056	35.9045	34.0647	4.63213	0.689529	0.64112	5.97995	8.11255	6.26686	7.06599	10.4452	9.82148	16.7901	16.2557	14.8166	Fully PFF-OFF genes
gene10343	NDRG4	NC_010448.4:20222875-20372300	9.81338	10.1355	10.1997	0	0	0	0	0	0	0.069255	0	0	0	0	0	Fully PFF-OFF genes
gene10346	SLC38A7	NC_010448.4:20387112-20401733	12.172	13.6734	12.6687	1.1706	3.17981	0.0892403	1.05884	0.931476	1.40521	1.58396	1.20066	0.812618	1.29321	0.997477	0.548205	Fully PFF-OFF genes
gene1035	TYRO3	NC_010443.5:129811539-129829395	9.6693	10.0311	10.094	0	0	0.0138175	0.411824	0.401057	1.33555	0.305206	0.327663	0.0870518	0.28146	0.11674	0.0225383	Fully PFF-OFF genes
gene10357	CDH11	NC_010448.4:25782745-25933753	152.827	155.157	148.921	0	0	0	0.046619	0.0421674	0.220517	0.0164552	0.0174551	0.226906	0.424853	0.236365	0.418623	Fully PFF-OFF genes			Yes
gene1036	RPAP1	NC_010443.5:129838555-129867254	4.97099	5.81691	5.75082	0.419166	3.78471e-68	0.2208	1.29083	0.0582507	0.914787	2.10787	3.07768	2.31181	1.4541	2.36241	1.24159	Fully PFF-OFF genes
gene10366	TK2	NC_010448.4:27226420-27255645	22.0138	21.12	21.1635	0.70819	4.51894	3.94911	4.77961	1.11165	0.785129	1.79624	2.42048	3.01753	1.89113	3.6823	2.54281	Fully PFF-OFF genes
gene10370	CMTM3	NC_010448.4:27308145-27391478	17.2158	18.4801	19.0555	5.65261	1.90801e-07	0.232485	2.11045	1.57621	3.80806	0.728059	0.151123	0.0994112	1.52434	1.09406	1.14309	Fully PFF-OFF genes
gene10386	CBFB	NC_010448.4:27682952-27750917	50.4574	53.983	51.3725	3.06518e-09	1.81207	0.103137	2.7044	1.13268	5.1445	1.31576	2.39377	3.76023	6.16114	5.93048	7.70776	Fully PFF-OFF genes
gene10389	B3GNT9	NC_010448.4:27757575-27826897	8.27974	5.41959	7.8953	0	0.0482067	0.0856216	0.263365	0.607004	0.713155	0.0445366	0.495186	0.162947	0.389159	0.60304	0.224578	Fully PFF-OFF genes
gene10391	TRADD	NC_010448.4:27757575-27826897	25.5443	28.8393	25.7837	0.0473721	5.20317	1.38977	4.95799	4.30463	1.13024	2.2782	0.52319	4.84182	5.38269	1.29411	1.83467	Fully PFF-OFF genes
gene10392	FBXL8	NC_010448.4:27757575-27826897	9.37123	8.33914	7.81912	0.280812	1.1189	0	0.422034	0.0492719	0.0972338	0.818061	4.57272	0.641176	0.491147	1.49762	0.804979	Fully PFF-OFF genes
gene10393	LOC100523672	NC_010448.4:27757575-27826897	18.1789	17.0837	16.6884	0	0	0	1.11055	0.949304	0.45238	4.65953	2.07488	2.83397	4.21284	0.978203	2.86493	Fully PFF-OFF genes
gene1040	NDUFAF1	NC_010443.5:129967898-130065641	9.38976	8.82199	9.20174	0.0629762	3.61399e-265	6.55551e-303	0.125576	0.155548	0.0221886	7.40117e-86	0.0816101	0.291404	0.198575	0.255987	0.0711136	Fully PFF-OFF genes
gene10401	FHOD1	NC_010448.4:27867498-27883077	7.13477	6.68727	6.54462	0.397794	1.0967e-45	6.35936e-06	0.235365	0.000120118	0.392061	0.173777	8.11256e-35	1.28553	0.237619	0.69535	0.298403	Fully PFF-OFF genes
gene10413	RIPOR1	NC_010448.4:28156507-28261009	34.6336	37.2142	34.1139	1.66233	3.71188	0	5.80219	3.84873	2.50686	1.40504	0.721274	1.57254	2.5169	1.0104	1.24233	Fully PFF-OFF genes
gene10427	EDC4	NC_010448.4:28489426-28501528	21.2594	19.9055	19.6964	0.702667	0.72123	0.60725	2.24149	3.5197	0.597969	7.84411	6.62146	5.26198	3.66115	5.05071	3.11841	Fully PFF-OFF genes
gene10429	PSKH1	NC_010448.4:28508766-28544063	9.96631	10.7818	10.2325	0.814332	0	0.911238	1.76294	2.32155	1.3353	6.0617	2.63417	1.7818	4.113	4.75078	3.33795	Fully PFF-OFF genes
gene10431	PSMB10	NC_010448.4:28544909-28547609	16.1844	15.0441	19.0112	0	0	0	2.39064	3.1	0.909268	0.416911	0	1.76366	2.96732	0.796546	1.281	Fully PFF-OFF genes
gene10433	SLC12A4	NC_010448.4:28553835-28586856	66.0274	66.2113	60.8004	0	0	0.861125	0.343417	0.562582	0.419277	1.26394	0.347744	0.271465	0.593906	0.261135	0.120734	Fully PFF-OFF genes
gene10441	NFATC3	NC_010448.4:28666457-28814478	17.0724	18.102	17.4606	2.8998	0.800904	0.370381	1.21319	0.361583	0.608237	0.675156	0.198176	3.4918e-05	0.308874	0.259759	0.495259	Fully PFF-OFF genes
gene10446	PRMT7	NC_010448.4:28820562-29025397	28.4929	28.3101	30.3102	19.1353	5.22529	5.74595	2.75002	5.29514	4.3203	19.6872	12.0287	6.66582	6.00182	5.78734	2.39284	Fully PFF-OFF genes
gene10461	MMP2	NC_010448.4:30059246-30087031	302.367	290.479	331.415	0	0	0	0.0949306	0.264334	0	0.428934	0	0.132298	1.11443	1.32442	0.486019	Fully PFF-OFF genes			Yes
gene10471	FTO	NC_010448.4:31176078-31660866	9.82759	8.08574	11.2078	0.0312229	0	0	0.973796	1.43326	0.14016	5.24891	2.19806	1.72036	2.46322	2.23437	1.93201	Fully PFF-OFF genes
gene1049	VPS18	NC_010443.5:130408531-130436607	14.0617	14.5973	12.9002	6.66165	9.25792e-07	2.68542	0.969243	0.218647	1.17515	3.55701	6.22546	2.4241	0.155636	0.316576	0.126967	Fully PFF-OFF genes
gene10497	ADCY7	NC_010448.4:34521502-34588534	75.4415	73.5838	76.1006	0.567473	0.0523457	0	7.5285e-07	0.0371765	0.0505861	0.183645	0	0	0.120484	0.211263	0.242477	Fully PFF-OFF genes
gene10516	PHKB	NC_010448.4:36994423-37193631	17.6049	18.2592	18.309	0.0122537	5.98918e-27	7.18987e-13	0.395883	1.28129	0.75877	0.154439	1.10545e-22	1.04495e-12	1.32844	0.722241	1.07626	Fully PFF-OFF genes
gene10517	ITFG1	NC_010448.4:37193631-37430910	77.5579	74.9968	72.146	0.300802	1.23897	2.84518	0.528763	1.18234	0.969502	1.44304	1.03577	0.147528	4.36041	5.00194	4.01709	Fully PFF-OFF genes
gene10535	PLEKHF1	NC_010448.4:39786200-39797578	37.9223	40.3698	36.1656	0	0.0760087	0.0320896	3.26041	3.00985	1.53226	0	0	0	0.523052	0	0.0795609	Fully PFF-OFF genes			Yes
gene10546	DPY19L3	NC_010448.4:42335461-42451953	33.0797	35.2191	28.2096	0.608347	0	0.257273	0.212476	0.710127	0.382114	0.588482	0.221122	0.591387	0.73959	0.81306	1.15768	Fully PFF-OFF genes
gene10561	LRP3	NC_010448.4:42988445-43001424	31.9239	32.4745	32.1492	0	0	0	0.11835	0	0	0	0	0	0	0	0.0864797	Fully PFF-OFF genes
gene10565	CEBPG	NC_010448.4:43164901-43175002	24.438	26.1836	26.4389	8.76761	12.0249	7.79289	3.09591	3.08739	2.49437	12.9612	9.95947	13.4624	13.23	13.8656	11.5483	Fully PFF-OFF genes
gene10570	KCTD15	NC_010448.4:43528676-43815579	39.904	39.8027	39.0327	0.136549	0	0	0.468593	0.402092	0.471176	0.314716	1.53576	2.29158	1.02175	1.23682	0.63661	Fully PFF-OFF genes
gene10576	GPI	NC_010448.4:44038373-44069331	159.271	153.342	164.425	1.85086	0.0880372	1.34601	2.96662	3.87113	4.46924	11.1329	9.98218	7.90177	4.19168	4.6176	3.72245	Fully PFF-OFF genes
gene1058	GCHFR	NC_010443.5:130510717-130563598	9.27544	10.9281	11.1237	0	0	0	2.5966e-28	1.49501e-46	7.2893e-74	9.16933e-80	8.88425e-57	1.24016	6.14969	1.02228	2.01087	Fully PFF-OFF genes
gene10581	WTIP	NC_010448.4:44150874-44178378	9.85079	10.6474	10.2327	0	0	0	2.50887	0	0	0	0	0	0.0776846	0.0717916	0	Fully PFF-OFF genes
gene10593	GRAMD1A	NC_010448.4:44559366-44594168	15.3619	14.2519	13.1324	0	0	0	0.688863	0.454319	0.21553	0	0	0	0.812745	0.235044	0.669026	Fully PFF-OFF genes
gene10600	FXYD5	NC_010448.4:44682244-44724106	31.3275	30.8534	34.5786	4.51633	0	0	2.34928	3.06603	2.72436	0.551777	1.03148	0.000181778	1.72775	1.42195	1.68428	Fully PFF-OFF genes
gene10604	USF2	NC_010448.4:44774416-44783594	52.3304	52.7243	50.2652	2.7201	9.43893	2.77868	3.32104	3.69125	1.43698	0.930551	1.45664	3.49836	10.4185	7.28468	4.05739	Fully PFF-OFF genes
gene10617	TMEM147	NC_010448.4:44979194-45057796	72.4019	80.6024	72.2648	3.59616	5.83598	6.52816	14.4809	4.17775	3.11109	10.0625	11.467	6.83553	18.5644	18.9059	11.9639	Fully PFF-OFF genes
gene10622	COX6B	NC_010448.4:45091061-45103974	127.596	115.626	107.399	1.3767	1.02084	0.112738	4.08579e-08	0.276095	1.67564	183.897	277.155	277.702	172.868	162.74	189.564	Fully PFF-OFF genes
gene10629	PSENEN	NC_010448.4:45167555-45181383	47.2604	41.998	42.5787	0.46264	3.17732	6.92217	2.61622	5.51475	3.52498	21.4029	12.7805	75.6006	67.476	44.2911	56.1219	Fully PFF-OFF genes
gene10631	HSPB6	NC_010448.4:45181438-45184011	195.683	211.612	201.216	2.26954	30.4481	21.9749	22.2075	5.87826	10.7324	6.92012	13.4565	24.1545	8.61365	5.22468	3.38322	Fully PFF-OFF genes
gene10637	APLP1	NC_010448.4:45285697-45295355	10.8004	12.4418	10.9508	2.63455e-21	0.431097	7.36738e-17	3.25143	1.20017	1.12253e-05	3.91507	2.80319	3.42453	1.50135	2.57462	1.93584	Fully PFF-OFF genes
gene10644	ALKBH6	NC_010448.4:45298288-45482318	14.4249	13.9125	16.6933	0.0712357	0.150964	4.22064	2.99032	1.10577	0	3.13584	3.87732	1.59103	23.6265	11.9533	8.03971	Fully PFF-OFF genes
gene10645	CLIP3	NC_010448.4:45298288-45482318	16.013	16.6297	17.0005	1.54709	0.0158882	0.994792	2.89195	2.20152	1.92258	0.762998	0.326807	2.89529	1.05552	1.28192	1.04315	Fully PFF-OFF genes
gene10649	POLR2I	NC_010448.4:45298288-45482318	53.4316	40.8377	44.7553	8.4448	32.1132	7.17441	7.21347	6.85409	9.68068	21.6647	43.9379	43.1094	61.0079	53.1658	35.1096	Fully PFF-OFF genes
gene10651	CAPNS1	NC_010448.4:45511409-45518610	393.471	400.274	387.805	29.7348	15.5268	13.804	49.2783	59.5722	42.5649	81.4011	88.0826	104.426	54.6406	59.4379	40.1449	Fully PFF-OFF genes
gene10652	COX7A1	NC_010448.4:45519224-45520721	15.9018	15.9828	17.1124	0	0	0	3.69256	0	0	4.09899	0.924909	1.08856	0.787392	0.775472	0.739731	Fully PFF-OFF genes
gene1067	BAHD1	NC_010443.5:130849834-130910635	13.2706	13.462	11.8082	7.5448	5.0177	2.18072	3.03881	1.86104	0.359714	2.29266	6.42852	3.84393	5.62363	6.39846	4.2307	Fully PFF-OFF genes
gene10686	LOC100739425	NC_010448.4:46734141-46788065	8.80461	8.41642	7.73621	0.269805	2.68499e-05	0.034107	0.00143154	1.56685	1.6605	3.43724	0.93238	1.79176	9.39586	8.48142	6.14771	Fully PFF-OFF genes
gene1069	IVD	NC_010443.5:130849834-130910635	14.38	12.833	13.3672	1.37381e-36	0.641396	0.373726	0.927009	1.35644	0.664188	7.03805	1.64676	0	2.20943	0.290583	0.461496	Fully PFF-OFF genes
gene10696	C6H19orf33	NC_010448.4:47181771-47234342	21.359	18.7248	17.1476	1.02355	0	0	0.170115	0.398864	0	3.35579	0.493978	10.127	6.86186	3.9967	2.4921	Fully PFF-OFF genes
gene10697	YIF1B	NC_010448.4:47181771-47234342	30.9057	32.048	33.226	2.59096	1.05331	0	4.58567	0.348283	0.102614	1.15183	7.84448	3.96751	4.17766	3.30761	1.44067	Fully PFF-OFF genes
gene10702	SPRED3	NC_010448.4:47302210-47312034	9.55483	9.84458	9.96397	0	0	0	0.0621383	0.0479862	0.161499	0	0.033889	0.63089	0.64519	0.200545	0.0656053	Fully PFF-OFF genes
gene10703	FAM98C	NC_010448.4:47315405-47333341	39.7393	44.2471	41.994	0	0.00027107	0.000195022	1.2389	0.00017782	1.57783	0	0	0.000518817	4.06861	0.0146017	1.26621e-06	Fully PFF-OFF genes
gene10707	EIF3K	NC_010448.4:47458539-47488964	185.397	184.576	191.342	2.83085	5.9236	5.85829	2.23069	6.02023	3.12039	640.606	918.79	565.779	331.021	353.112	305.518	Fully PFF-OFF genes
gene10708	ACTN4	NC_010448.4:47493833-47579278	168	173.418	159.414	0.210092	0.727822	0.311395	2.86713	5.66364	0.892238	3.52236	2.31941	5.43726	1.49667	1.71543	1.04153	Fully PFF-OFF genes
gene10715	HNRNPL	NC_010448.4:47643560-47655856	96.3643	94.3167	102.975	4.87441	5.85672	6.22291	1.96754	1.39283	1.05527	16.1594	29.5428	43.6868	40.2666	25.2357	29.1493	Fully PFF-OFF genes
gene10717	SIRT2	NC_010448.4:47682426-47703408	52.0063	55.426	49.1827	0	0	0	1.67685	2.59035	1.16498	11.2727	7.83966	10.3018	3.1692	3.26691	1.6896	Fully PFF-OFF genes
gene10718	NFKBIB	NC_010448.4:47703643-47728394	31.6069	32.092	31.4632	3.78689	0.135868	0.117465	0.778623	0.229545	0	4.82532	4.82793	8.08784	29.7537	23.2446	11.7264	Fully PFF-OFF genes
gene10726	PAK4	NC_010448.4:47869603-47933718	16.0964	16.001	15.3368	0	1.74227e-68	0	1.62115	4.37946e-109	7.82597e-139	1.34921e-145	6.62536e-105	4.04032e-137	1.03263e-14	7.37231e-11	0.39254	Fully PFF-OFF genes
gene1073	C1H15orf52	NC_010443.5:130974634-130983973	9.87458	5.42338	5.08175	0	0	0	0.000158961	0.00364272	0	0	0	0	0.19167	0	0.0433305	Fully PFF-OFF genes
gene10736	SAMD4B	NC_010448.4:48002725-48066240	22.2027	22.9475	20.7351	1.81796	0.979793	0.415898	6.593	1.17996	1.01544	1.06739e-14	1.31628	6.23528	0.428176	0.440562	2.08256	Fully PFF-OFF genes
[truncated: 4,831 more rows]
