# Supplementary material for: TDG is a pig-specific epigenetic regulator with insensitivity to H3K9 and H3K27 demethylation in nuclear transfer embryos
Source: Stem Cell Reports. 2021 Oct 21;16(11):2674–89. doi: 10.1016/j.stemcr.2021.09.012 (PMC8581057; doi:10.1016/j.stemcr.2021.09.012)
Supplement: Table S4. Expression levels of EGA-ON and PFF-OFF regions among porcine PFF, IVO, and SCNT embryos, related to Figures 1, 4, and 7 [file mmc4.xlsx]

## Sheet: EGA-ON regions in IVO4c
Table S4. Expression levels of EGA-ON and PFF-OFF regions among porcine PFF, IVO and SCNT embryos, related to Figures 1, 4, 7.
chromosome	start	end	length	IVO2c_rep1_rpm	IVO2c_rep2_rpm	IVO2c_rep3_rpm	IVO4c_rep1_rpm	IVO4c_rep2_rpm	IVO4c_rep3_rpm	SCNT4c_rep1_rpm	SCNT4c_rep2_rpm	SCNT4c_rep3_rpm	SCNT4c-KG_rep1_rpm	SCNT4c-KG_rep2_rpm	SCNT4c-KG_rep3_rpm	SCNT4c-TDG_rep1_rpm	SCNT4c-TDG_rep2_rpm	SCNT4c-TDG_rep3_rpm	group1	group2	group3
NC_010443.5	100485000	100565000	80000	0.065242	0.0544274	0	12.9156	39.9824	19.3624	16.3394	38.8295	46.054	15.784	17.9236	22.0316	25.7236	32.3844	1.65894	Fully EGA-ON regions
NC_010443.5	107175000	107255000	80000	0.717662	0	1.15596	22.8281	31.5167	56.7186	37.7291	18.3409	32.0862	42.8746	33.6826	44.1322	35.2006	32.1923	1.87053	Fully EGA-ON regions
NC_010443.5	107655000	107840000	185000	0.195726	8.19132	12.2098	205.347	105.03	88.2712	80.6942	56.569	86.4411	119.584	105.826	119.922	210.505	234.643	14.4092	Fully EGA-ON regions
NC_010443.5	113280000	113345000	65000	1.20698	3.53778	5.34632	16.5298	50.3859	36.7227	21.7239	16.1503	17.6394	20.0629	11.4827	14.4963	73.6768	66.728	4.80817	Fully EGA-ON regions
NC_010443.5	11535000	11585000	50000	2.77278	1.1974	1.91456	17.5662	28.4058	12.8491	13.3314	13.3154	16.7614	25.6171	23.071	18.8383	30.3966	39.5681	2.18024	Fully EGA-ON regions
NC_010443.5	116325000	116375000	50000	1.2396	1.93217	4.08199	18.2572	36.336	11.81	19.0131	14.3463	19.6747	7.73613	12.565	18.241	20.3081	17.1718	1.43203	Fully EGA-ON regions
NC_010443.5	116490000	116540000	50000	13.4072	18.342	3.54013	53.7351	74.5844	62.5223	48.4611	71.3878	65.649	84.8424	62.957	57.0434	105.646	117.667	7.85928	Fully EGA-ON regions
NC_010443.5	12075000	12155000	80000	0.65242	0.925265	9.75342	41.9357	29.3748	41.7407	28.5939	19.6724	16.7614	4.22228	11.1396	5.26095	17.6877	22.55	1.51482	Fully EGA-ON regions
NC_010443.5	126285000	126350000	65000	0	0.272137	0	25.4857	71.6266	10.3655	39.623	28.306	34.1215	124.43	64.6728	65.0841	82.1931	111.79	6.88722	Fully EGA-ON regions
NC_010443.5	127695000	127775000	80000	187.212	204.701	180.474	1028.49	1285.84	897.564	763.383	814.259	714.795	2241.81	2662.25	2643.27	1315.18	1106.22	84.3638	Fully EGA-ON regions
NC_010443.5	127815000	127895000	80000	16.9303	14.6137	19.6875	326.53	308.078	229.485	134.651	142.131	167.734	208.394	164.612	149.282	85.818	98.344	5.80476	Fully EGA-ON regions
NC_010443.5	128220000	128315000	95000	18.9202	33.3095	13.5825	342.342	199.351	233.261	115.267	142.432	192.836	122.191	76.5514	100.349	108.484	124.774	9.07052	Fully EGA-ON regions
NC_010443.5	128640000	128690000	50000	5.34984	1.87774	0	34.2289	24.122	44.6045	23.5436	22.2496	21.7899	12.0718	14.8879	10.9124	19.784	21.628	1.49335	Fully EGA-ON regions
NC_010443.5	129855000	129980000	125000	41.2982	56.1962	39.4472	430.12	545.576	498.252	359.355	288.257	336.785	756.384	841.538	798.814	372.926	345.702	27.6868	Fully EGA-ON regions
NC_010443.5	130185000	130235000	50000	4.53432	8.43624	6.46616	52.4329	22.6941	28.4354	34.684	18.5986	23.7055	12.6952	9.60852	16.0815	38.6072	35.1119	1.92572	Fully EGA-ON regions
NC_010443.5	130365000	130460000	95000	16.3757	0.435419	7.04414	77.4402	45.7451	68.402	45.416	32.3006	27.2573	31.3412	25.5259	33.6333	36.9476	46.214	2.45008	Fully EGA-ON regions
NC_010443.5	130815000	130880000	65000	6.39371	0	12.1737	38.4809	19.0987	10.2134	43.9306	37.7556	35.3986	25.022	31.8612	30.417	46.1626	40.0675	2.07291	Fully EGA-ON regions
NC_010443.5	13410000	13460000	50000	2.41395	1.63282	0.433486	44.0086	29.6298	39.2317	26.0316	22.851	20.5128	89.6031	60.3436	82.3602	120.276	116.054	6.97308	Fully EGA-ON regions
NC_010443.5	135000	215000	80000	2.54444	13.2258	9.60893	49.8551	45.8471	56.4145	51.8404	53.863	49.8453	30.9728	11.7731	13.2557	81.407	66.2286	3.87291	Fully EGA-ON regions
NC_010443.5	152655000	152750000	95000	12.2981	12.9537	0.361238	152.808	94.4481	106.747	74.1214	46.2174	67.8838	10.3148	14.2808	7.76506	34.1088	34.7277	3.1339	Fully EGA-ON regions
NC_010443.5	158280000	158375000	95000	2.41395	17.4712	0.28899	71.3811	38.0699	55.6035	51.0234	30.6684	26.8183	24.3135	19.0851	19.6194	72.3229	69.3402	4.09982	Fully EGA-ON regions
NC_010443.5	161145000	161225000	80000	14.549	23.3765	12.2821	116.745	250.298	271.074	371.164	314.115	273.73	61.3506	66.3094	62.557	49.4381	36.3796	4.09982	Fully EGA-ON regions
NC_010443.5	161910000	161975000	65000	27.0102	7.32048	19.254	82.463	84.733	117.568	59.9729	63.914	95.1411	28.7625	25.4731	28.3724	129.841	120.318	8.21192	Fully EGA-ON regions
NC_010443.5	162075000	162155000	80000	1.50057	1.52397	2.52867	73.8792	19.2007	24.127	25.6231	17.6966	32.9242	14.5655	17.2373	19.8492	96.0375	101.264	5.3632	Fully EGA-ON regions
NC_010443.5	165915000	165995000	80000	0.456694	0.870838	0.794723	62.2126	50.2584	71.6966	52.6574	24.4832	51.3618	63.4476	50.1016	74.71	79.3106	56.2405	4.89097	Fully EGA-ON regions
NC_010443.5	169665000	169715000	50000	42.0811	26.7783	37.3881	232.028	181.374	129.404	90.6464	127.227	111.464	117.26	92.5216	131.868	234.001	219.315	12.7932	Fully EGA-ON regions
NC_010443.5	180900000	180995000	95000	46.648	58.1828	72.6088	501.794	151.719	360.384	147.983	226.018	317.27	101.93	63.8281	95.4552	186.354	194.229	13.2378	Fully EGA-ON regions
NC_010443.5	182295000	182390000	95000	15.7559	11.2937	9.24769	122.565	76.4459	54.5138	60.9756	46.0026	72.593	111.31	63.3793	108.481	231.512	246.091	16.3257	Fully EGA-ON regions
NC_010443.5	184650000	184700000	50000	15.4623	14.0695	13.4381	145.154	52.9103	57.3269	59.8244	46.8617	76.4242	32.9848	44.5318	28.1656	84.8135	85.8205	5.29573	Fully EGA-ON regions
NC_010443.5	187335000	187385000	50000	2.31609	4.3814	2.16743	102.952	103.169	46.3025	47.6441	40.204	47.3311	453.881	296.412	481.411	773.847	874.301	57.8422	Fully EGA-ON regions
NC_010443.5	194505000	194555000	50000	1.66367	1.27904	2.74541	41.8826	106.229	10.112	42.9651	21.4335	34.9995	32.7298	20.0618	39.0321	54.6789	51.3233	2.49915	Fully EGA-ON regions
NC_010443.5	195420000	195500000	80000	0.032621	1.93217	0.144495	70.1055	58.0611	43.1092	27.0714	22.5932	39.0302	105.189	77.3433	51.254	164.168	132.15	8.64122	Fully EGA-ON regions
NC_010443.5	208935000	208985000	50000	0.260968	0.0544274	0	25.6185	22.9491	25.4955	8.3925	12.4134	18.8367	0.34005	0.71272	1.95275	9.73914	2.30494	0.269846	Fully EGA-ON regions
NC_010443.5	214755000	214805000	50000	3.62093	5.85094	6.93577	45.0716	13.6164	30.4882	25.029	19.0711	18.3578	3.79722	3.85397	3.53793	4.80406	8.1057	0.984326	Fully EGA-ON regions
NC_010443.5	223680000	223790000	110000	0	0	0.361238	58.997	129.535	103.503	88.6783	52.7033	73.1118	52.3393	31.5709	35.655	102.763	105.451	6.6235	Fully EGA-ON regions
NC_010443.5	236430000	236510000	80000	8.09	7.29327	5.12958	54.3995	22.6686	40.9043	54.3284	62.2388	56.7893	78.8915	69.477	83.4859	70.7507	66.9969	3.99557	Fully EGA-ON regions
NC_010443.5	238155000	238205000	50000	4.89315	5.90537	8.9587	38.1089	32.6642	32.8958	75.941	41.8362	59.7825	122.475	94.7918	108.022	136.828	108.716	8.76081	Fully EGA-ON regions
NC_010443.5	238290000	238370000	80000	1.07649	0.408205	0.7586	124.93	135.578	112.525	74.1585	80.9234	92.3076	910.624	926.563	1267.36	725.719	774.767	55.5761	Fully EGA-ON regions
NC_010443.5	248430000	248480000	50000	1.20698	1.49675	0.866971	22.2966	47.1221	29.2463	67.2143	19.2	17.4	24.9936	24.8924	31.5427	58.1728	46.3293	2.92538	Fully EGA-ON regions
NC_010443.5	251370000	251420000	50000	11.0259	0	0	30.4818	20.2717	11.7594	10.732	21.3476	19.994	4.0806	2.87728	3.90551	20.8321	20.9749	1.34003	Fully EGA-ON regions
NC_010443.5	25740000	25820000	80000	0.293589	1.66003	1.73394	16.5032	49.1365	12.621	16.9335	8.20401	19.9142	42.8179	24.9716	41.2146	48.1279	44.831	3.52947	Fully EGA-ON regions
NC_010443.5	260760000	260810000	50000	5.54557	7.78311	0.252867	70.5307	17.5943	14.5725	37.5063	43.9838	45.3756	27.8274	15.1255	9.62592	12.1848	17.9017	1.19591	Fully EGA-ON regions
NC_010443.5	261870000	261920000	50000	90.0991	133.891	92.5492	442.106	502.992	678.241	1603.71	1644.41	1576.29	73.5074	194.256	97.9823	69.6589	74.68	4.36354	Fully EGA-ON regions
NC_010443.5	26265000	26345000	80000	2.74016	0.136068	1.08371	34.601	32.1797	15.13	11.7346	14.6899	19.6348	162.119	120.001	198.239	83.7653	90.4688	4.84804	Fully EGA-ON regions
NC_010443.5	263760000	263825000	65000	0.065242	8.43624	0.252867	19.9846	30.0888	18.0699	46.7158	39.9033	57.9068	55.1447	32.1252	30.2562	126.347	139.487	6.84428	Fully EGA-ON regions
NC_010443.5	267360000	267455000	95000	5.74129	5.30667	7.22476	102.634	83.5856	152.111	58.8589	48.6657	73.3911	79.2032	63.7753	68.3464	100.623	95.5781	5.57171	Fully EGA-ON regions
NC_010443.5	268185000	268280000	95000	13.0158	24.6012	17.4117	92.2692	87.7164	111.866	69.7766	41.6214	46.0141	113.662	88.7733	85.8982	64.4617	51.4001	2.71686	Fully EGA-ON regions
NC_010443.5	268500000	268595000	95000	4.33859	3.42892	7.80274	78.078	27.6154	66.6533	109.214	52.1449	74.8677	54.6346	56.0409	61.661	98.5706	112.596	5.45212	Fully EGA-ON regions
NC_010443.5	268740000	268865000	125000	7.33972	13.3891	8.70583	146.536	93.1987	90.1213	80.7314	101.326	95.7397	113.86	69.4506	112.823	73.8515	55.7411	2.87938	Fully EGA-ON regions
NC_010443.5	269010000	269105000	95000	15.3319	25.5809	33.9564	260.172	403.521	283.238	391.365	690.211	553.846	528.125	388.433	437.669	418.958	467.403	25.3625	Fully EGA-ON regions
NC_010443.5	269115000	269165000	50000	1.72891	26.0979	4.19036	190.412	102.557	54.3364	81.4369	52.059	54.3948	94.5621	65.5175	95.7998	75.6421	71.3378	3.65213	Fully EGA-ON regions
NC_010443.5	269205000	269255000	50000	1.10911	1.63282	9.46443	35.5842	24.581	77.8044	30.3764	23.3664	30.0908	115.362	115.223	147.858	28.9554	29.6185	1.57308	Fully EGA-ON regions
NC_010443.5	269895000	269975000	80000	4.59956	18.9951	10.0424	124.957	34.5766	97.9018	57.5592	39.9892	40.9458	103.29	130.137	122.426	206.269	225.077	9.65007	Fully EGA-ON regions
NC_010443.5	272925000	273050000	125000	20.1598	34.0171	34.0286	485.53	498.122	472.199	281.966	382.152	366.996	1044.8	1058.31	1143.51	425.858	366.178	24.6787	Fully EGA-ON regions
NC_010443.5	29715000	29795000	80000	0.391452	0.244923	0.397362	92.1895	139.097	39.181	106.132	50.1261	142.871	448.61	202.069	221.304	32.4929	37.7626	3.23509	Fully EGA-ON regions
NC_010443.5	30885000	30965000	80000	0.195726	0.108855	0.216743	36.0626	48.499	27.1682	20.4242	42.0939	49.9251	225.906	188.686	253.169	115.341	170.719	7.62623	Fully EGA-ON regions
NC_010443.5	42855000	42920000	65000	0.195726	9.68807	0	57.5088	10.9136	23.0119	17.9362	12.2845	16.1229	13.7153	11.8259	12.199	18.4301	15.4047	2.30289	Fully EGA-ON regions
NC_010443.5	45120000	45170000	50000	0	0	0	32.7407	15.9878	60.0893	25.326	20.1879	20.0339	11.2783	11.3771	11.4408	14.4122	11.0253	0.858602	Fully EGA-ON regions
NC_010443.5	64020000	64070000	50000	93.035	107.276	100.785	584.177	470.354	460.186	178.359	322.018	332.714	285.953	253.068	378.145	317.941	275.594	22.6456	Fully EGA-ON regions
NC_010443.5	73125000	73205000	80000	25.3791	21.9342	4.04587	69.3082	128.464	87.5363	50.5035	66.8777	76.7833	72.3455	78.848	100.854	108.659	138.949	8.19352	Fully EGA-ON regions
NC_010443.5	87105000	87185000	80000	0.32621	7.04834	4.76834	82.4895	77.7973	13.6348	36.5779	23.2805	31.4476	17.2292	7.73433	11.0043	44.0226	38.8382	2.57887	Fully EGA-ON regions
NC_010443.5	90615000	90740000	125000	37.5794	10.5045	24.1307	184.804	222.427	148.665	84.8162	106.953	92.7466	975.999	893.434	1372.79	713.053	837.691	69.0684	Fully EGA-ON regions
NC_010443.5	95775000	95840000	65000	4.53432	5.38831	2.05906	27.7445	24.836	17.6137	30.4507	16.7087	16.4821	13.4603	14.9671	20.6303	29.4795	25.8153	1.3431	Fully EGA-ON regions
NC_010443.5	99045000	99155000	110000	7.17662	1.87774	1.91456	132.451	166.84	103.553	78.9489	152.784	146.303	340.503	229.707	333.438	356.942	383.58	21.094	Fully EGA-ON regions
NC_010444.4	108705000	108770000	65000	1.43532	0.544274	0.505733	11.64	27.9469	28.9929	15.7452	5.8416	14.5266	21.9615	25.13	29.1764	29.4795	35.9955	2.75979	Fully EGA-ON regions
NC_010444.4	120690000	120770000	80000	0	0	0.686352	23.0142	12.265	30.9697	13.0715	11.9409	13.5289	9.80476	5.75456	4.70958	10.3942	12.1393	0.650084	Fully EGA-ON regions
NC_010444.4	128325000	128375000	50000	5.4477	9.33429	10.4398	45.045	16.9058	85.0019	51.5433	57.0845	48.7678	19.2978	28.0337	19.6194	22.3607	31.6161	2.2477	Fully EGA-ON regions
NC_010444.4	130860000	130925000	65000	1.17436	3.10236	3.68463	13.261	23.1021	16.7774	64.1692	43.6831	30.5697	12.3268	6.81044	5.83529	4.67304	7.6063	0.656217	Fully EGA-ON regions
NC_010444.4	13350000	13415000	65000	0.587178	0	0.650228	11.8526	17.2373	11.9621	9.54368	9.10602	5.74678	287.002	275.717	330.153	251.645	268.448	18.1502	Fully EGA-ON regions
NC_010444.4	13455000	13535000	80000	2.08774	17.6889	1.5172	106.407	17.5943	35.4808	41.0713	67.3502	138.002	78.6931	61.6899	82.8656	32.5803	41.0279	2.6126	Fully EGA-ON regions
NC_010444.4	140220000	140270000	50000	0	0	0.216743	25.1933	27.3094	21.3645	14.037	9.06307	17.5197	23.18	11.1132	18.4018	15.9407	14.8284	0.913798	Fully EGA-ON regions
NC_010444.4	141405000	141455000	50000	1.66367	0.843624	2.52867	26.9739	18.7672	28.3847	24.8804	13.6161	22.6678	21.6498	14.6768	18.0802	43.848	51.1696	3.42828	Fully EGA-ON regions
NC_010444.4	142035000	142100000	65000	2.54444	4.9801	5.12958	28.1963	13.4634	23.4934	18.3075	20.8322	15.7238	98.7561	105.403	115.029	62.9768	64.5383	5.36626	Fully EGA-ON regions
NC_010444.4	142365000	142460000	95000	222.638	243.671	223.317	1330.38	1145.08	1326.43	607.565	609.846	693.484	1406.45	1478.26	1592.99	1012.13	994.542	75.8943	Fully EGA-ON regions
NC_010444.4	14745000	14795000	50000	9.1665	3.83713	9.42831	12.703	62.141	55.2994	39.5487	23.7959	29.971	31.6246	15.4423	15.599	11.7918	12.0625	1.15605	Fully EGA-ON regions
NC_010444.4	147765000	147830000	65000	6.58944	6.5585	13.7632	85.9443	34.8826	38.8008	56.5194	29.8093	28.5343	62.6541	60.7396	64.0733	123.77	133.494	9.08892	Fully EGA-ON regions
NC_010444.4	15000	110000	95000	164.149	154.574	166.675	1363.73	1259.44	1281.72	521.56	821.905	984.694	514.013	397.223	542.75	238.893	228.227	14.8201	Fully EGA-ON regions
NC_010444.4	16515000	16595000	80000	4.92577	9.30708	4.19036	103.404	46.4081	75.4475	40.44	42.0509	33.1238	66.508	73.2782	79.6034	33.7594	34.6893	1.30017	Fully EGA-ON regions
NC_010444.4	26805000	26870000	65000	0.260968	18.9407	12.3543	73.826	40.6963	75.4728	30.8963	37.5838	34.1614	94.9022	117.493	91.8024	41.6643	58.8528	2.92845	Fully EGA-ON regions
NC_010444.4	41100000	41180000	80000	0	11.7291	0	24.2898	50.6919	26.9401	26.2544	28.0912	18.7568	15.4156	6.41448	12.13	12.6652	11.4094	1.03952	Fully EGA-ON regions
NC_010444.4	49215000	49280000	65000	0.32621	0.272137	7.91111	21.4728	16.7528	10.2134	24.8061	10.7382	10.5358	9.54973	7.33838	5.10013	11.7481	11.1405	0.610221	Fully EGA-ON regions
NC_010444.4	59130000	59285000	155000	8.90553	16.7908	15.9667	456.297	339.468	404.786	219.95	272.15	332.276	735.301	665.522	804.856	398.169	397.102	25.479	Fully EGA-ON regions
NC_010444.4	6000000	6125000	125000	4.89315	24.574	27.4541	154.083	95.1111	130.316	134.206	70.5287	71.7549	72.1188	62.5346	66.1639	56.4695	48.519	2.98364	Fully EGA-ON regions
NC_010444.4	60420000	60500000	80000	4.045	0.163282	4.04587	36.5409	22.7961	47.3416	29.0395	22.4644	22.8275	64.1277	48.4122	52.7932	68.8291	62.3102	3.73185	Fully EGA-ON regions
NC_010444.4	60870000	60965000	95000	5.2846	6.9667	6.71903	58.9439	21.9036	40.1694	37.0978	34.1905	36.4362	42.7329	35.7416	38.4118	29.2174	26.2379	2.46848	Fully EGA-ON regions
NC_010444.4	60990000	61070000	80000	0.913387	1.14297	0.28899	85.0939	122.038	60.2667	67.4742	45.7878	61.9375	74.8392	73.9909	83.1873	82.8919	95.8086	6.36899	Fully EGA-ON regions
NC_010444.4	62250000	62300000	50000	9.88416	11.4297	3.0344	42.6533	72.519	53.4747	59.8987	41.1489	46.054	33.4949	27.2154	38.3429	25.5925	25.3543	1.74787	Fully EGA-ON regions
NC_010444.4	6435000	6515000	80000	11.874	19.1856	31.2471	115.416	114.031	125.374	87.5642	61.8522	56.4302	45.595	39.3844	47.1647	53.3251	40.3748	2.30903	Fully EGA-ON regions
NC_010444.4	66210000	66290000	80000	42.7009	47.8144	69.8634	287.358	251.012	238.127	273.907	195.908	200.778	698.178	968.666	858.338	411.795	320.924	26.9172	Fully EGA-ON regions
NC_010444.4	66435000	66530000	95000	0.195726	0.489846	5.85205	41.7231	12.214	48.7101	69.5538	109.616	133.732	109.326	66.2038	84.8184	323.837	274.096	16.2705	Fully EGA-ON regions
NC_010444.4	68700000	68765000	65000	17.6806	14.8315	9.53668	51.6357	121.936	80.6429	106.54	83.7582	62.4563	815.807	1030.7	814.941	399.698	429.448	51.1114	Fully EGA-ON regions
NC_010444.4	69645000	69770000	125000	17.0282	18.6958	31.2832	165.511	86.3395	105.733	98.4447	67.2214	54.2352	78.1831	69.1339	84.3589	74.1572	65.2298	3.57546	Fully EGA-ON regions
NC_010444.4	70080000	70145000	65000	4.69742	4.46304	12.1376	57.4025	40.9513	59.4557	63.2037	36.6389	30.1706	42.0811	42.948	54.4473	64.1123	59.2753	4.49233	Fully EGA-ON regions
NC_010444.4	70920000	71000000	80000	5.02363	4.40862	6.14105	56.3661	71.4226	45.7703	113.373	117.304	96.7773	728.301	729.271	672.252	163.12	196.534	14.5226	Fully EGA-ON regions
NC_010444.4	71475000	71540000	65000	5.83916	6.25915	4.91284	28.7013	15.0189	39.181	41.4426	28.3489	21.5504	243.249	226.091	281.587	87.0845	86.3968	6.46405	Fully EGA-ON regions
NC_010444.4	7155000	7205000	50000	1.17436	7.86475	9.03095	46.1878	26.7484	27.3456	32.3074	18.1691	16.7614	41.061	42.8424	51.5757	13.1457	10.91	0.659284	Fully EGA-ON regions
NC_010444.4	74595000	74690000	95000	2.38133	1.1974	1.73394	27.7977	28.0488	24.7352	20.0529	13.4443	14.3669	19.4395	19.5338	23.456	29.4358	25.2775	2.09438	Fully EGA-ON regions
NC_010444.4	75885000	75950000	65000	58.4568	89.4241	95.6558	577.453	234.692	417.761	363.663	396.971	351.711	241.492	199.166	210.116	117.525	111.674	5.51652	Fully EGA-ON regions
NC_010444.4	77175000	77225000	50000	17.6153	8.27296	24.6364	84.2701	91.3373	121.04	64.4291	57.3851	71.715	79.3732	61.7427	71.7924	48.9577	56.01	2.28756	Fully EGA-ON regions
NC_010444.4	7785000	7880000	95000	93.4591	88.4444	90.0927	772.569	841.312	831.595	567.682	469.733	437.753	1098.3	1065.36	1245.44	763.976	701.623	53.1751	Fully EGA-ON regions
NC_010444.4	77955000	78050000	95000	0.782904	16.6003	8.48909	106.7	72.672	88.9048	80.8799	48.0214	55.5522	41.4294	46.9603	60.0299	67.7809	91.2756	4.4126	Fully EGA-ON regions
NC_010444.4	80970000	81050000	80000	2.6423	9.76971	0.144495	56.6318	51.6864	34.3911	34.0156	32.0429	45.9742	61.0672	35.372	40.0199	81.538	90.3536	5.19454	Fully EGA-ON regions
NC_010444.4	81390000	81530000	140000	93.9484	104.065	83.0125	638.257	786.311	647.018	290.061	406.85	415.923	914.393	846.157	944.489	1059.12	1049.48	67.5658	Fully EGA-ON regions
NC_010444.4	8160000	8240000	80000	10.2756	21.4716	7.65824	170.533	51.1254	20.6296	214.751	49.5247	43.6595	34.9968	21.804	20.4005	32.9733	29.2343	2.1833	Fully EGA-ON regions
NC_010444.4	83670000	83735000	65000	4.17549	0	0.361238	12.6232	14.7894	13.7362	53.8828	43.9838	47.0118	42.6762	47.4355	50.7256	20.5701	17.1334	1.88586	Fully EGA-ON regions
NC_010444.4	8895000	9020000	125000	49.3555	61.258	58.4483	466.209	509.01	472.047	259.573	267.167	274.528	461.022	374.152	412.513	385.679	407.552	25.4882	Fully EGA-ON regions
NC_010444.4	9060000	9200000	140000	11.5478	34.1532	27.0928	364.32	287.526	351.032	300.682	387.607	426.419	597.354	447.456	607.214	209.282	202.412	10.7203	Fully EGA-ON regions
NC_010444.4	9720000	9800000	80000	6.0675	9.68807	6.64678	60.4852	21.1641	37.635	38.8432	28.1342	20.433	167.049	133.622	159.207	79.0486	68.5335	5.20374	Fully EGA-ON regions
NC_010445.4	10080000	10160000	80000	157.266	197.979	166.278	980.414	1024.57	1091.37	678.827	544.815	596.268	200.318	185.096	209.588	80.9702	63.1937	4.06303	Fully EGA-ON regions
NC_010445.4	10575000	10625000	50000	12.0698	3.94598	21.4575	98.541	85.192	45.1367	55.6282	39.0013	46.7325	25.8154	25.8427	27.0858	46.9488	53.5898	4.04156	Fully EGA-ON regions
NC_010445.4	114570000	114665000	95000	11.1564	16.1921	29.477	176.114	167.834	130.037	107.283	96.5582	99.092	319.278	332.629	451.224	475.165	505.473	37.2695	Fully EGA-ON regions
NC_010445.4	117525000	117590000	65000	1.89202	1.25183	0	20.8084	13.9734	15.13	11.289	21.6912	23.1068	12.5535	7.86632	11.1192	21.2252	21.3975	1.74174	Fully EGA-ON regions
NC_010445.4	126045000	126095000	50000	49.747	31.3229	32.6198	219.007	228.471	202.494	99.4845	118.894	115.973	135.793	67.7612	110.204	164.867	162.152	8.67495	Fully EGA-ON regions
NC_010445.4	126375000	126470000	95000	4.92577	0.952479	8.77808	32.5281	42.3028	52.0048	37.3578	15.8496	12.4514	9.77643	8.13029	8.75293	16.4648	10.8332	1.21738	Fully EGA-ON regions
NC_010445.4	126570000	126620000	50000	1.27222	1.25183	1.62557	46.6661	43.2972	59.5571	45.4532	31.3986	27.9357	97.3959	64.5672	106.896	105.253	105.643	7.93594	Fully EGA-ON regions
NC_010445.4	17115000	17180000	65000	8.67718	23.2677	14.8108	81.7986	93.0967	88.6007	73.0073	78.1314	80.2154	58.3185	45.2709	51.5986	41.708	44.1012	2.71993	Fully EGA-ON regions
NC_010445.4	17640000	17735000	95000	16.7019	15.0764	3.61238	148.715	73.641	105.403	71.8561	58.9744	68.7219	87.4778	79.5871	95.6849	55.072	48.1732	3.26882	Fully EGA-ON regions
NC_010445.4	17910000	17960000	50000	30.5659	8.54509	11.1261	154.562	49.9525	118.024	54.0685	58.6308	67.4049	70.787	52.1606	62.58	56.7316	44.6006	2.86405	Fully EGA-ON regions
NC_010445.4	18225000	18305000	80000	29.6198	35.786	36.7018	259.853	124.46	169.75	200.714	124.649	108.909	195.132	209.566	174.369	155.739	139.795	10.4259	Fully EGA-ON regions
NC_010445.4	18630000	18680000	50000	2.54444	12.2734	5.63531	59.0236	26.3404	62.1675	51.3205	24.0966	27.2573	53.3028	45.1653	60.7881	37.7774	38.4156	2.1925	Fully EGA-ON regions
NC_010445.4	24105000	24275000	170000	3.06637	20.4919	18.7482	255.229	171.174	103.351	84.1107	150.894	145.505	111.253	102.685	116.407	249.636	264.031	18.0766	Fully EGA-ON regions
NC_010445.4	25125000	25190000	65000	8.22049	5.66044	17.9174	82.1706	70.4536	81.9861	153.145	81.4388	101.886	82.7454	90.5947	78.4317	92.6747	92.1975	6.08688	Fully EGA-ON regions
NC_010445.4	31200000	31265000	65000	13.1463	29.6901	20.2293	166.946	163.652	262.178	213.563	54.8509	49.8054	222.392	180.16	194.287	136.916	112.635	9.48449	Fully EGA-ON regions
NC_010445.4	33690000	33770000	80000	4.46907	6.1775	14.3411	113.078	32.2307	46.784	39.2145	30.7543	29.7316	111.848	118.708	135.774	69.9646	54.6655	5.66677	Fully EGA-ON regions
NC_010445.4	39540000	39620000	80000	5.08887	20.4103	5.12958	39.9426	42.3283	81.6566	85.8931	37.412	34.9596	37.4905	16.8941	27.1548	32.9733	21.7433	1.3431	Fully EGA-ON regions
NC_010445.4	39825000	40070000	245000	38.9494	31.2413	29.3325	595.179	381.26	591.06	540.499	259.307	274.449	312.166	425.732	407.229	385.329	358.725	29.9468	Fully EGA-ON regions
NC_010445.4	3990000	4115000	125000	12.0698	9.552	19.5791	128.438	86.0845	76.5372	77.5006	47.8925	38.9105	295.446	249.399	270.95	204.871	205.408	14.7925	Fully EGA-ON regions
NC_010445.4	40155000	40265000	110000	3.71879	17.6889	14.3773	72.1252	69.6631	67.9205	101.601	50.5986	46.932	153.277	94.6598	162.4	124.687	108.409	7.22759	Fully EGA-ON regions
NC_010445.4	41925000	42035000	110000	2.54444	0.0544274	14.0883	244.625	139.709	140.149	53.66	91.318	127.028	81.3285	47.805	83.0494	150.935	139.334	9.89539	Fully EGA-ON regions
NC_010445.4	43290000	43370000	80000	2.18561	1.25183	0.361238	11.0021	17.1098	13.7868	22.5038	16.6228	15.6839	16.209	10.6908	18.0802	16.6395	15.9425	1.02726	Fully EGA-ON regions
NC_010445.4	4395000	4490000	95000	5.54557	1.27904	9.39219	42.4407	32.3327	109.94	45.676	46.6899	55.9912	30.2077	22.5695	24.6736	119.665	126.925	8.24871	Fully EGA-ON regions
NC_010445.4	46380000	46460000	80000	1.69629	5.22503	1.22821	31.8903	12.265	21.1618	21.0184	19.2	20.6724	116.41	79.2703	97.1782	113.9	136.952	5.10868	Fully EGA-ON regions
NC_010445.4	4785000	4835000	50000	3.29472	1.30626	1.77007	13.0219	15.0699	13.7868	14.9654	16.7087	12.0124	15.784	16.419	23.2952	44.9398	24.0482	4.99829	Fully EGA-ON regions
NC_010445.4	5070000	5150000	80000	13.8965	17.1446	16.5086	188.498	87.5124	84.2923	68.6997	77.6589	78.8187	219.162	145.263	179.01	82.8482	67.9573	4.06609	Fully EGA-ON regions
NC_010445.4	5340000	5405000	65000	1.10911	2.34038	8.81421	38.6935	19.0732	19.3877	17.4163	19.8013	19.7945	16.8041	12.2746	12.6125	14.4558	12.2162	0.735945	Fully EGA-ON regions
NC_010445.4	56625000	56675000	50000	0.195726	0.272137	0.505733	12.0652	10.6076	18.2473	21.0927	21.9919	14.766	669.983	664.387	723.369	500.015	502.054	50.2803	Fully EGA-ON regions
NC_010445.4	56865000	56945000	80000	0	5.00732	7.65824	34.1758	24.53	57.631	16.2651	27.6187	21.9495	21.7348	16.7885	14.1517	13.4514	16.9029	0.785008	Fully EGA-ON regions
NC_010445.4	57390000	57500000	110000	0.456694	1.30626	9.50056	50.0677	26.1874	65.0313	38.3975	24.8268	20.8321	36.0453	20.4049	27.8899	54.3295	43.1023	3.48654	Fully EGA-ON regions
NC_010445.4	57915000	58010000	95000	0	0	0.0361238	445.614	401.252	352.73	259.573	173.702	247.79	131.344	177.731	155.761	110.537	118.743	11.9836	Fully EGA-ON regions
NC_010445.4	58605000	58790000	185000	53.2374	62.918	47.5389	368.306	356.526	453.04	172.566	292.123	400.479	237.751	164.533	221.879	231.774	233.221	16.7151	Fully EGA-ON regions
NC_010445.4	6435000	6485000	50000	25.1182	16.7636	7.00802	133.939	77.8738	78.6914	99.2617	83.3717	104.719	53.6995	51.3159	48.0837	89.9669	90.5072	6.35672	Fully EGA-ON regions
NC_010445.4	7485000	7535000	50000	3.06637	0.217709	0	53.177	33.6076	24.9633	16.3765	16.3221	26.4591	17.8809	13.5681	7.48938	34.1525	27.544	1.75707	Fully EGA-ON regions
NC_010445.4	7890000	7985000	95000	2.57706	27.6219	38.0022	147.386	175.254	144.28	119.909	91.7904	81.3329	118.224	109.257	124.632	89.7049	85.2827	7.26745	Fully EGA-ON regions
NC_010445.4	8160000	8240000	80000	6.39371	12.9265	12.4266	56.3395	86.518	50.6362	55.2568	51.0711	47.6504	40.4092	39.5692	39.0551	40.1357	34.1899	2.46848	Fully EGA-ON regions
NC_010445.4	85545000	85595000	50000	7.24186	5.9598	2.45642	35.7437	32.3582	20.2494	32.753	32.4724	30.011	8.27454	6.99522	8.54617	12.8399	11.5631	1.11618	Fully EGA-ON regions
NC_010445.4	85950000	86030000	80000	10.6344	23.5126	5.20183	162.082	115.128	116.022	54.4398	93.2508	79.7765	818.131	751.709	1163.29	507.134	547.615	34.7581	Fully EGA-ON regions
NC_010445.4	92280000	92345000	65000	13.2441	13.0898	11.1984	62.6378	107.886	62.1421	107.394	69.0254	89.4342	186.461	156.693	196.608	189.455	161.115	16.0252	Fully EGA-ON regions
NC_010445.4	96435000	96485000	50000	2.18561	3.80991	0.361238	13.4205	35.418	11.7087	17.2678	6.14227	9.37842	10.9099	4.56669	7.92588	17.1199	17.9017	1.49642	Fully EGA-ON regions
NC_010445.4	9690000	9755000	65000	11.5478	13.1714	25.3589	191.501	187.545	149.425	126.073	91.8764	99.531	269.574	252.039	320.642	61.2299	53.1288	3.56933	Fully EGA-ON regions
NC_010445.4	9915000	10025000	110000	23.7807	51.2978	60.2545	381.753	324.245	446.628	232.353	225.374	210.795	99.2378	133.78	105.564	148.183	126.541	9.91072	Fully EGA-ON regions
NC_010446.5	100395000	100445000	50000	4.69742	3.48335	3.25114	29.6845	14.3049	14.3951	44.4877	44.3274	59.104	20.318	14.5712	19.8492	10.6999	11.5631	1.07019	Fully EGA-ON regions
NC_010446.5	10170000	10280000	110000	0.65242	1.9866	3.28727	36.5675	41.0278	66.1464	33.1244	20.059	32.6848	72.2889	40.0971	37.0793	72.7597	56.3557	3.62759	Fully EGA-ON regions
NC_010446.5	10560000	10610000	50000	0.717662	1.08855	1.26433	13.8457	15.6054	10.0867	12.4773	5.66979	9.57796	5.61082	3.85397	3.58388	29.9162	22.6268	1.50869	Fully EGA-ON regions
NC_010446.5	105960000	106040000	80000	115.968	146.029	161.473	677.376	857.402	720.616	532.775	543.698	456.869	1139.53	1018.93	1124.21	655.405	629.133	53.4234	Fully EGA-ON regions
NC_010446.5	107355000	107420000	65000	0.260968	9.552	0.180619	14.6164	25.8049	69.2637	13.0715	15.5919	26.3793	12.9502	5.3322	8.4313	26.9464	22.7036	1.79693	Fully EGA-ON regions
NC_010446.5	111795000	111845000	50000	0.521936	0.680342	5.34632	19.772	16.6763	15.8143	9.84076	15.0335	11.2541	8.86963	7.70794	10.1543	4.54202	4.9172	0.355707	Fully EGA-ON regions
NC_010446.5	122175000	122225000	50000	9.88416	5.79651	14.9553	70.5307	52.9358	34.315	25.6231	24.9557	30.9288	15.9823	11.5091	17.4829	13.364	7.6063	0.975127	Fully EGA-ON regions
NC_010446.5	135000	185000	50000	56.1081	77.9944	102.808	772.09	454.238	582.849	303.838	460.198	464.93	1156.17	1105.09	1207.15	438.436	446.889	19.8889	Fully EGA-ON regions
NC_010446.5	16125000	16205000	80000	76.1047	112.773	67.0458	375.96	441.769	427.696	229.42	280.612	305.537	63.901	83.3883	117.808	151.197	141.331	10.7877	Fully EGA-ON regions
NC_010446.5	20685000	20735000	50000	5.83916	1.90496	1.40883	25.1667	23.7905	13.9136	17.3792	10.996	24.9426	5.66749	5.67536	7.42046	15.6787	18.0938	1.15605	Fully EGA-ON regions
NC_010446.5	21945000	22070000	125000	132.115	105.317	130.262	831.38	699.844	667.09	252.703	469.304	447.65	531.384	443.629	496.597	475.777	463.561	35.1475	Fully EGA-ON regions
NC_010446.5	37035000	37115000	80000	31.6097	6.20472	9.60893	109.756	87.6144	56.7947	63.7236	94.2388	75.3466	480.547	522.714	518.284	422.932	369.635	36.2821	Fully EGA-ON regions
NC_010446.5	42120000	42170000	50000	1.63105	4.02762	3.793	15.1213	16.6763	20.3508	12.1431	14.5181	17.799	5.61082	6.67845	8.08669	14.5432	14.3674	1.17138	Fully EGA-ON regions
NC_010446.5	45885000	45965000	80000	4.07762	7.29327	0	50.4132	43.8837	13.8882	30.4135	15.8067	16.4821	18.9011	12.565	9.87863	63.3699	69.225	4.35434	Fully EGA-ON regions
NC_010446.5	47010000	47090000	80000	0	2.44923	8.09173	20.649	27.1054	17.5123	19.9415	12.4993	13.8481	17.0875	14.096	15.2544	43.979	45.753	2.60954	Fully EGA-ON regions
NC_010446.5	51195000	51275000	80000	0	0.0544274	0	11.64	56.1487	39.8146	15.4481	17.8684	28.8137	50.9224	20.3785	29.2683	27.7762	36.4949	3.21669	Fully EGA-ON regions
NC_010446.5	55230000	55400000	170000	0.065242	5.44274	2.38417	89.6117	265.725	151.224	47.4585	144.666	128.425	814.419	741.493	572.203	237.146	344.819	27.2637	Fully EGA-ON regions
NC_010446.5	600000	665000	65000	10.7975	6.39521	11.1261	79.4865	72.7485	74.3323	57.6706	43.1677	30.1307	119.131	140.643	211.655	112.284	105.374	5.78023	Fully EGA-ON regions
NC_010446.5	61980000	62045000	65000	72.4186	63.4895	62.4219	270.509	446.844	319.251	230.645	277.218	244.597	408.796	371.195	434.063	325.366	330.567	25.4668	Fully EGA-ON regions
NC_010446.5	72705000	72770000	65000	0.978629	0.244923	0.216743	30.0034	16.2683	13.432	10.2864	7.17314	13.2495	8.4729	2.74529	7.87993	10.962	9.45025	0.383304	Fully EGA-ON regions
NC_010446.5	72840000	72920000	80000	17.5501	17.2263	13.9799	86.0772	83.3561	77.6777	68.5882	48.9664	60.9797	55.5698	71.14	56.0325	112.24	118.051	9.63168	Fully EGA-ON regions
NC_010446.5	74220000	74270000	50000	2.15298	2.50366	10.4037	60.3789	55.3327	14.6485	28.2226	43.8979	37.793	19.4112	17.1053	18.4707	19.2162	18.5932	1.87359	Fully EGA-ON regions
NC_010446.5	75750000	75815000	65000	9.72105	25.853	13.2213	279.518	338.448	261.114	475.55	776.417	625.96	3432.43	4529.44	4147.81	491.499	484.882	41.4797	Fully EGA-ON regions
NC_010446.5	78075000	78125000	50000	3.35996	8.05525	12.8239	65.4814	69.6886	15.0033	59.0817	31.3986	45.216	30.6045	20.8537	20.837	64.7238	69.8396	5.29573	Fully EGA-ON regions
NC_010446.5	82110000	82160000	50000	9.42746	14.5321	14.0883	113.556	133.793	84.6978	54.9597	56.1395	55.5123	89.3197	156.35	102.899	167.094	157.888	12.692	Fully EGA-ON regions
NC_010446.5	82740000	82820000	80000	5.2846	2.36759	25.8285	53.3896	77.4403	42.4756	36.5037	53.0898	44.9366	411.517	407.808	475.438	632.083	838.729	44.0769	Fully EGA-ON regions
NC_010446.5	83595000	83765000	170000	49.8449	47.9505	27.2373	270.483	486.367	220.083	186.009	156.606	198.942	149.65	122.72	94.6051	89.3555	132.611	6.55297	Fully EGA-ON regions
NC_010446.5	89085000	89195000	110000	12.8527	8.30017	8.88645	102.979	80.7807	50.7376	123.994	218.673	198.064	137.578	113.798	115.075	59.5703	82.171	4.40953	Fully EGA-ON regions
NC_010446.5	89385000	89435000	50000	0.782904	0.761983	12.9684	30.5881	23.6375	23.9749	41.8882	49.5677	60.8201	75.2643	81.9364	52.2649	68.4797	57.6235	4.95536	Fully EGA-ON regions
NC_010446.5	90090000	90170000	80000	26.8797	17.1446	29.9828	146.031	116.938	128.618	63.9835	108.327	121.401	37.5755	33.6826	38.7334	104.772	114.671	8.61668	Fully EGA-ON regions
NC_010446.5	93330000	93440000	110000	11.6131	8.87166	19.5068	221.505	147.562	187.263	117.681	143.806	130.18	253.932	208.906	194.219	367.292	394.029	18.003	Fully EGA-ON regions
NC_010446.5	945000	1025000	80000	7.37234	3.91877	3.39564	52.5392	54.6443	69.3904	58.3761	54.808	45.7348	118.762	97.1411	125.16	36.2925	36.418	1.68961	Fully EGA-ON regions
NC_010446.5	94590000	94640000	50000	0.587178	4.73518	0.0722476	23.7848	13.4889	13.2293	28.5939	30.7543	27.377	41.401	47.4355	63.2462	22.0113	15.2126	0.975127	Fully EGA-ON regions
NC_010446.5	95655000	95735000	80000	49.7144	28.0301	15.0275	250.844	311.011	160.12	130.864	151.667	140.078	905.694	929.018	1006.17	346.285	339.902	26.9294	Fully EGA-ON regions
NC_010446.5	98520000	98615000	95000	53.8899	75.8717	83.2292	439.661	368.868	578.794	300.422	295.216	304.26	139.959	103.028	128.17	214.217	218.431	13.8296	Fully EGA-ON regions
NC_010447.5	10095000	10190000	95000	10.7649	13.9334	12.7156	123.841	90.4193	125.856	151.325	86.2925	92.4673	659.895	775.228	876.97	200.679	179.708	10.9533	Fully EGA-ON regions
NC_010447.5	11175000	11315000	140000	4.8279	6.47686	10.3314	95.1128	89.2973	57.7324	49.6494	58.5878	60.5407	296.722	190.983	216.457	145.476	133.994	8.79147	Fully EGA-ON regions
NC_010447.5	11370000	11435000	65000	0	2.50366	0.0722476	29.1265	10.4291	38.6234	59.9729	20.8751	24.4238	37.8589	48.9665	55.6879	33.8031	37.4168	2.6494	Fully EGA-ON regions
NC_010447.5	12540000	12635000	95000	27.7931	34.5614	66.7207	268.702	332.149	295.125	91.4262	158.368	204.569	127.065	80.0358	73.9749	101.104	117.629	7.5833	Fully EGA-ON regions
NC_010447.5	14730000	14900000	170000	119.132	77.7767	70.622	599.723	650.555	546.734	256.937	325.884	367.554	238.091	168.202	222.476	438.654	478.966	31.8112	Fully EGA-ON regions
NC_010447.5	15045000	15230000	185000	54.3792	66.5647	86.5165	824.417	891.979	667.749	598.281	629.948	735.548	1846.21	1544.17	1442.46	1072.75	1176.59	70.8408	Fully EGA-ON regions
NC_010447.5	15705000	15800000	95000	10.4713	1.7961	1.73394	132.637	79.3017	149.754	79.9144	106.953	96.9769	105.699	78.8744	97.7295	76.1662	70.4543	5.13628	Fully EGA-ON regions
NC_010447.5	16365000	16520000	155000	0.848145	0.244923	1.98681	94.9799	121.834	68.5287	73.6757	39.8174	77.7411	34.345	22.1207	36.3212	55.1593	50.8623	4.08449	Fully EGA-ON regions
NC_010447.5	17175000	17255000	80000	0	0.380991	0	22.2169	25.9834	34.7712	13.9999	14.9906	12.8504	3.06045	12.0107	4.91634	7.90486	2.958	0.870868	Fully EGA-ON regions
NC_010447.5	18540000	18725000	185000	46.5828	64.1154	75.0652	504.345	600.041	446.425	345.912	297.02	426.419	474.114	339.677	409.458	488.398	418.769	30.6828	Fully EGA-ON regions
NC_010447.5	21135000	21200000	65000	4.69742	11.8652	7.04414	22.7484	97.508	90.5775	113.744	100.51	118.208	87.5061	102.553	68.622	135.081	98.9587	8.33764	Fully EGA-ON regions
NC_010447.5	21600000	21665000	65000	6.19799	3.29285	9.1032	123.681	93.7597	71.3165	72.7845	52.6603	44.6173	50.0156	44.347	46.7742	41.9263	37.4552	2.62487	Fully EGA-ON regions
NC_010447.5	22380000	22430000	50000	0.424073	0.272137	0.108371	12.0652	14.5344	14.2684	7.16704	10.4805	9.57796	7.99117	7.54955	7.44343	5.32814	7.06848	0.39557	Fully EGA-ON regions
NC_010447.5	22755000	22850000	95000	20.3229	35.8948	33.7396	218.236	183.006	155.026	302.464	252.349	286.9	339.369	304.807	350.163	186.703	229.764	20.4041	Fully EGA-ON regions
NC_010447.5	29415000	29465000	50000	23.063	38.7251	27.4902	138.111	118.672	218.334	80.4343	89.5569	68.4425	35.2518	31.8876	25.0412	133.203	137.49	8.98772	Fully EGA-ON regions
NC_010447.5	29505000	29570000	65000	12.2002	16.3826	10.2592	72.3378	45.8981	91.87	75.6068	52.4455	49.8852	35.8186	26.5818	25.3628	46.4684	41.7194	2.60647	Fully EGA-ON regions
NC_010447.5	30720000	30800000	80000	0	2.36759	4.94896	19.5859	43.2972	51.5993	96.031	98.0186	85.8824	54.2096	46.9603	35.1955	46.119	37.3016	3.76558	Fully EGA-ON regions
NC_010447.5	4215000	4265000	50000	2.25085	5.9598	7.94723	18.9216	57.8316	34.0109	34.9811	34.4053	31.288	18.9294	11.2979	15.8288	22.1423	21.9353	1.76627	Fully EGA-ON regions
NC_010447.5	46680000	46730000	50000	0.456694	2.83022	8.38072	33.2722	13.9224	12.7224	21.5011	19.2429	25.7009	20.488	16.419	14.9558	39.6116	58.5454	2.75979	Fully EGA-ON regions
NC_010447.5	5010000	5105000	95000	0	0	4.84059	72.9756	97.916	40.5495	34.2756	46.3462	41.1453	61.0956	50.392	83.0035	38.1268	34.7662	1.76933	Fully EGA-ON regions
NC_010447.5	53580000	53675000	95000	6.19799	5.38831	5.99655	117.117	152.841	52.6637	46.5301	78.6898	124.035	206.495	99.9392	186.821	340.826	315.93	25.1816	Fully EGA-ON regions
NC_010447.5	6150000	6230000	80000	84.521	103.358	101.436	705.971	497.995	687.416	328.533	291.135	360.77	317.153	268.115	262.909	139.012	131.689	7.55263	Fully EGA-ON regions
NC_010447.5	62505000	62555000	50000	14.6142	18.0699	16.4725	125.435	67.8782	83.2026	89.5324	72.3328	53.9958	207.26	183.565	179.148	70.0519	66.1901	4.24701	Fully EGA-ON regions
NC_010447.5	64110000	64205000	95000	22.7694	42.7255	24.5642	550.692	432.003	339.881	250.847	367.849	431.128	436.794	313.914	333.737	316.893	321.424	18.8555	Fully EGA-ON regions
NC_010447.5	64380000	64460000	80000	0.391452	0.217709	0.28899	65.4814	20.8581	44.8072	25.6231	35.0926	64.1324	101.703	146.002	93.5713	109.314	89.7389	5.67597	Fully EGA-ON regions
NC_010447.5	65085000	65135000	50000	0	0	0	16.9816	10.0976	10.7456	6.46148	4.20939	8.7798	11.9867	11.0076	11.4638	6.2016	6.06967	0.487563	Fully EGA-ON regions
NC_010447.5	6540000	6590000	50000	2.93589	2.12267	14.0883	35.0262	39.1919	36.3172	36.7265	37.7556	47.8898	108.107	113.824	112.731	142.287	151.972	14.2467	Fully EGA-ON regions
NC_010447.5	65685000	65825000	140000	7.24186	12.6271	0.361238	178.134	81.8006	64.5498	61.0127	88.4401	92.3874	114.257	97.6163	118.773	90.1416	107.756	8.69641	Fully EGA-ON regions
NC_010447.5	66060000	66155000	95000	0	0	0	45.7626	38.9114	38.7248	69.4424	27.3181	47.3311	86.3443	194.493	131.776	79.0049	48.3269	2.53288	Fully EGA-ON regions
NC_010447.5	67965000	68090000	125000	3.97976	6.69456	1.58945	47.3571	28.7628	47.8484	45.3789	22.4214	41.1054	23.9168	21.9887	16.8396	85.6433	88.1639	6.51311	Fully EGA-ON regions
NC_010447.5	69810000	69890000	80000	49.0293	34.4797	7.87499	475.776	345.536	288.18	207.027	305.739	345.884	438.069	303.777	370.793	160.849	158.004	8.63508	Fully EGA-ON regions
NC_010447.5	7020000	7070000	50000	0.228347	0.435419	0.794723	15.4136	19.5067	12.5704	13.1829	16.408	13.4091	50.129	35.1345	27.798	19.6966	16.9797	0.978193	Fully EGA-ON regions
NC_010447.5	78525000	78575000	50000	28.8369	20.9545	23.2637	118.127	150.189	142.151	90.2379	122.115	144.508	48.3154	50.6559	55.596	85.9053	98.4209	6.56524	Fully EGA-ON regions
NC_010447.5	80430000	80525000	95000	132.702	172.29	137.848	585.878	708.463	573.7	604.594	534.378	584.735	379.665	356.096	310.327	3462.07	3436.24	232.497	Fully EGA-ON regions
NC_010447.5	82155000	82250000	95000	0.260968	1.08855	0.0722476	105.078	25.9069	22.8851	29.4851	34.0187	40.9857	68.52	44.5318	55.6649	128.792	157.389	9.38943	Fully EGA-ON regions
NC_010447.5	83925000	84005000	80000	7.73117	14.2872	13.5464	38.5075	72.774	43.6161	27.4056	20.7463	29.572	32.078	38.962	47.0269	75.1617	80.9802	6.87495	Fully EGA-ON regions
NC_010447.5	8880000	8975000	95000	6.88303	9.44315	20.1571	305.562	265.062	179.508	135.468	262.013	412.491	309.984	238.418	290.501	97.0857	103.492	6.68483	Fully EGA-ON regions
NC_010447.5	89610000	89705000	95000	22.4106	11.3753	7.80274	126.02	109.722	79.4771	57.0764	49.5247	62.9751	287.739	206.293	267.435	617.933	638.084	43.9298	Fully EGA-ON regions
NC_010447.5	89760000	89810000	50000	0.685041	0.380991	9.53668	29.0202	11.4235	13.8375	25.2146	14.9906	15.8435	4.81737	6.81044	3.00954	8.42894	8.91243	0.4385	Fully EGA-ON regions
NC_010447.5	94020000	94100000	80000	1.98988	11.7019	14.9191	148.502	41.1553	37.8631	104.572	78.6039	91.6292	65.2895	28.852	23.8695	42.101	32.346	3.56626	Fully EGA-ON regions
NC_010447.5	94215000	94295000	80000	3.81665	3.184	7.36925	38.3215	18.2827	35.785	16.0423	25.9436	29.572	23.7185	27.7169	19.7343	35.7247	27.6593	1.7448	Fully EGA-ON regions
NC_010447.5	9870000	9935000	65000	0.391452	9.7425	2.81766	38.8264	16.4978	28.1312	29.9308	38.2281	28.4146	696.11	782.831	1059.43	356.854	339.056	29.0698	Fully EGA-ON regions
NC_010447.5	99315000	99410000	95000	22.4432	24.9277	24.7809	132.132	176.274	103.807	147.203	223.871	246.034	336.479	287.939	415.707	221.118	230.455	17.9448	Fully EGA-ON regions
NC_010447.5	9990000	10055000	65000	6.85041	7.37491	7.76662	85.1205	40.3648	44.6552	37.8034	26.6308	26.938	119.414	80.8541	101.405	42.101	46.1756	2.67393	Fully EGA-ON regions
NC_010448.4	10125000	10205000	80000	10.8302	0.108855	0.144495	35.7703	21.6741	31.2231	24.2863	21.906	18.1183	5.58248	7.31198	7.07586	26.204	8.29778	0.892333	Fully EGA-ON regions
NC_010448.4	103410000	103460000	50000	14.7121	24.71	23.4805	163.544	89.7308	112.322	111.033	156.606	102.125	446.485	429.559	504.683	639.901	557.488	47.3335	Fully EGA-ON regions
NC_010448.4	108405000	108455000	50000	6.5242	1.63282	4.29873	62	32.3837	21.6687	30.4507	27.4899	36.5559	28.9609	20.1409	20.6303	40.4414	29.58	2.21703	Fully EGA-ON regions
NC_010448.4	115770000	115820000	50000	0	2.31316	1.95068	14.9353	20.3227	10.2641	10.2492	5.36912	7.22338	0.0283375	3.08845	4.08929	8.90935	13.5607	0.653151	Fully EGA-ON regions
NC_010448.4	116130000	116180000	50000	9.52533	2.9935	6.79127	38.6935	55.9702	58.7968	39.4744	36.8107	35.1192	14.8488	14.7559	14.8179	31.6631	23.4335	1.3799	Fully EGA-ON regions
NC_010448.4	116205000	116255000	50000	0.195726	0.108855	0	26.2032	11.7295	21.2632	29.7451	10.3087	17.4798	19.8079	15.759	26.5345	28.606	60.7351	2.46541	Fully EGA-ON regions
NC_010448.4	12180000	12380000	200000	27.9236	27.3497	34.1731	319.939	227.272	195.297	145.42	136.848	119.725	381.451	298.524	328.085	247.234	216.587	14.0136	Fully EGA-ON regions
NC_010448.4	13320000	13385000	65000	0.619799	0.435419	0.686352	16.1843	64.5634	30.2601	19.6815	27.1033	19.1559	53.7278	39.6748	53.5054	45.9006	43.8322	2.76593	Fully EGA-ON regions
NC_010448.4	14190000	14240000	50000	0	0.0544274	8.52522	17.5662	10.1231	31.9074	5.08749	13.2295	15.6839	0.736774	1.31985	0.436498	3.88692	3.07325	0.285179	Fully EGA-ON regions
NC_010448.4	14385000	14435000	50000	2.96851	6.93949	5.41857	17.5662	21.9291	64.5751	33.1986	24.6979	25.3816	14.3388	9.31816	13.2328	35.6374	14.9053	1.13151	Fully EGA-ON regions
NC_010448.4	147210000	147260000	50000	10.5366	2.28595	5.99655	60.4587	42.0733	12.8745	37.3578	19.157	36.3963	95.5256	42.0505	94.8119	60.1381	49.0568	4.39727	Fully EGA-ON regions
NC_010448.4	14955000	15005000	50000	13.6356	16.8453	23.6611	140.982	65.8638	73.5214	99.1503	121.858	91.6691	155.828	105.641	137.612	144.122	158.503	9.3649	Fully EGA-ON regions
NC_010448.4	149985000	150035000	50000	3.62093	23.1861	8.3446	83.1273	68.5412	54.6912	120.54	37.1113	44.0586	36.5553	38.9356	44.1552	48.259	42.9103	3.5172	Fully EGA-ON regions
NC_010448.4	157725000	157790000	65000	2.28347	4.08205	2.16743	106.141	21.2661	82.0621	18.9017	39.259	92.7067	128.737	99.2529	83.1184	23.0595	14.9437	1.86133	Fully EGA-ON regions
NC_010448.4	159165000	159230000	65000	9.10125	13.498	18.6399	29.6845	115.204	85.3061	45.2675	47.463	67.8838	80.5351	51.5006	55.2284	88.4384	40.9511	3.70119	Fully EGA-ON regions
NC_010448.4	164175000	164225000	50000	6.75254	6.25915	4.91284	90.2229	36.897	29.3984	66.3973	43.0818	50.2045	122.163	104.136	144.94	159.713	161.73	11.8518	Fully EGA-ON regions
NC_010448.4	165060000	165110000	50000	4.045	7.40212	3.32339	46.2675	59.4891	56.9467	18.7531	39.259	25.4614	46.8135	43.7399	58.2839	29.9162	33.6521	1.61295	Fully EGA-ON regions
NC_010448.4	165135000	165215000	80000	6.91565	9.22544	13.6548	57.6151	48.2695	96.6346	115.193	90.0723	84.4457	56.3632	42.3145	64.6936	67.0385	73.105	3.24122	Fully EGA-ON regions
NC_010448.4	166890000	166970000	80000	6.98089	8.92609	3.93749	83.6057	110.232	139.769	78.986	78.475	73.5109	23.7751	35.3984	34.1157	26.0293	28.4276	2.39795	Fully EGA-ON regions
NC_010448.4	167595000	167705000	110000	1.17436	0.081641	0	30.7741	41.4358	88.7021	44.859	20.961	22.5082	84.8707	75.7331	89.4591	92.9804	59.0064	7.33491	Fully EGA-ON regions
NC_010448.4	167895000	167945000	50000	0.260968	0	4.62385	15.6528	18.5122	28.4607	12.4031	25.557	12.4514	29.8677	21.9887	21.3424	24.588	23.1262	1.44429	Fully EGA-ON regions
NC_010448.4	168960000	169010000	50000	0.130484	0.108855	0.180619	16.4235	15.3759	18.3993	16.3394	13.659	11.4936	3.82556	2.24375	3.72172	13.1457	12.754	0.80034	Fully EGA-ON regions
NC_010448.4	169080000	169130000	50000	5.9044	8.08246	10.1508	43.7694	35.4435	53.6267	29.5966	21.5624	32.8444	151.265	177.705	198.193	25.9856	24.2403	1.68347	Fully EGA-ON regions
NC_010448.4	17715000	17765000	50000	0.978629	0	0	14.9087	32.2307	19.7932	27.6655	18.6845	27.0977	11.9867	8.34147	10.0624	31.4884	26.0458	1.8184	Fully EGA-ON regions
NC_010448.4	18705000	18785000	80000	7.11137	9.00773	13.1491	47.9683	111.813	23.4174	35.0183	39.6026	36.1169	88.838	48.6234	73.6073	51.8838	51.5538	3.45281	Fully EGA-ON regions
NC_010448.4	28185000	28250000	65000	7.40496	12.3006	11.09	80.6558	83.5346	39.2063	66.9172	34.0187	52.599	117.459	130.745	138.645	107.087	95.5781	8.65655	Fully EGA-ON regions
NC_010448.4	4005000	4055000	50000	1.95726	4.24533	4.04587	43.0785	12.316	28.2326	22.021	13.1866	18.2779	29.8394	38.7773	36.3212	29.9162	23.2415	1.57615	Fully EGA-ON regions
NC_010448.4	42315000	42365000	50000	2.08774	4.76239	1.3727	24.6352	12.5455	27.9538	9.09806	12.2845	14.8059	4.70402	2.82448	4.52579	24.588	24.5476	2.05145	Fully EGA-ON regions
NC_010448.4	42615000	42665000	50000	2.67492	0	0	10.763	22.7706	11.5313	4.60473	9.23488	12.7307	1.33186	2.32294	3.10143	13.364	13.2918	1.24497	Fully EGA-ON regions
NC_010448.4	46005000	46055000	50000	41.918	25.7986	24.4197	248.532	138.204	113.235	55.3682	99.6938	145.944	80.3367	41.021	68.7369	229.852	213.86	16.5128	Fully EGA-ON regions
NC_010448.4	46260000	46325000	65000	2.44657	5.87815	1.01147	18.204	20.6542	32.1862	14.0741	13.9168	24.2243	13.0919	4.06514	2.80277	10.3069	8.98926	0.429301	Fully EGA-ON regions
NC_010448.4	46605000	46685000	80000	1.66367	2.80301	0.903095	140.822	85.957	27.447	43.745	62.8402	52.599	140.072	78.3464	128.537	113.813	89.1627	8.70868	Fully EGA-ON regions
NC_010448.4	47445000	47525000	80000	1.30484	11.8652	5.09346	72.0455	71.3971	27.2696	27.7769	29.8093	29.2527	470.175	543.304	627.408	272.477	276.17	19.107	Fully EGA-ON regions
NC_010448.4	48720000	48770000	50000	0.260968	0.108855	0.433486	34.7073	20.5522	27.5483	12.2917	21.7342	28.9733	39.049	25.4995	53.046	37.428	36.9558	2.11891	Fully EGA-ON regions
NC_010448.4	48795000	48845000	50000	4.17549	16.0016	1.01147	71.8063	23.0511	13.6348	41.814	19.5006	11.9725	0.255037	6.41448	3.6528	7.42445	3.03484	0.303577	Fully EGA-ON regions
NC_010448.4	48975000	49055000	80000	9.59057	5.27945	7.36925	40.7398	52.3239	52.1315	52.3231	44.3704	37.9527	45.0566	42.4728	60.0069	45.2455	35.8418	2.03611	Fully EGA-ON regions
NC_010448.4	49245000	49310000	65000	15.2666	5.66044	2.74541	40.5007	34.5001	45.2381	35.6496	16.3221	23.6256	22.0465	15.1255	23.7776	37.6027	27.1599	1.66814	Fully EGA-ON regions
NC_010448.4	49785000	50045000	260000	21.2036	23.8392	22.2884	431.874	359.255	467.409	237.181	281.514	228.514	1313.24	1488.56	1728	542.64	424.147	34.3379	Fully EGA-ON regions
NC_010448.4	50355000	50480000	125000	16.441	7.34769	2.74541	230.248	113.827	103.249	105.426	79.8495	73.9499	385.22	410.659	425.011	456.91	458.106	23.2528	Fully EGA-ON regions
NC_010448.4	50790000	50840000	50000	15.919	34.5342	23.9501	185.947	141.29	196.032	75.5696	105.321	127.666	40.2109	27.7697	53.873	89.0498	86.3968	6.43032	Fully EGA-ON regions
NC_010448.4	51045000	51125000	80000	0	0.51706	3.97362	23.9709	30.7772	14.6992	19.1616	14.0456	13.7683	3.65553	6.15051	7.1218	3.01346	4.30255	0.202385	Fully EGA-ON regions
NC_010448.4	51990000	52145000	155000	24.009	19.9748	12.5711	230.62	273.833	250.976	205.802	240.665	193.156	985.804	1050.26	1257.11	342.879	297.798	26.6995	Fully EGA-ON regions
NC_010448.4	52665000	52745000	80000	14.2554	26.2884	24.3474	99.2851	143.993	155.381	88.4926	53.9059	69.5999	56.6466	38.4869	42.0876	93.7228	88.9322	4.03236	Fully EGA-ON regions
NC_010448.4	52770000	52835000	65000	3.13161	4.16369	0.866971	18.5495	36.795	40.6002	48.6839	21.3906	33.2435	32.8431	23.3086	41.0538	38.9129	40.9511	2.40409	Fully EGA-ON regions
NC_010448.4	53040000	53090000	50000	0	0.108855	1.5172	28.2761	14.6874	16.0677	35.8352	10.953	13.5688	20.1763	27.7169	32.8981	36.3362	23.7024	1.49335	Fully EGA-ON regions
NC_010448.4	53115000	53180000	65000	5.02363	5.60602	8.88645	16.955	29.9358	35.937	30.5621	17.9114	11.8527	13.857	14.4128	22.606	15.0236	13.2918	0.769675	Fully EGA-ON regions
NC_010448.4	53445000	53570000	125000	63.0237	57.693	48.153	318.398	404.592	289.98	387.652	375.666	326.209	810.452	840.192	1019.68	586.314	492.834	37.7877	Fully EGA-ON regions
NC_010448.4	53940000	54020000	80000	0.260968	2.3948	3.90137	132.132	48.958	22.0488	40.3286	44.0268	35.5981	494.375	415.595	584.93	204.609	169.797	12.6398	Fully EGA-ON regions
NC_010448.4	54135000	54230000	95000	71.6357	15.6751	31.7889	294.746	205.879	252.573	241.117	133.97	146.623	210.179	179.342	230.057	122.722	104.106	5.82316	Fully EGA-ON regions
NC_010448.4	54360000	54440000	80000	16.7019	11.8379	0.252867	79.9649	67.3172	79.3757	61.6811	50.7274	40.3472	128.595	82.1476	115.764	41.8827	41.7962	3.21976	Fully EGA-ON regions
NC_010448.4	55290000	55370000	80000	8.87291	2.34038	10.3314	28.0634	38.7074	45.7956	24.6205	16.3221	17.4	17.6259	18.3195	14.3125	32.0125	24.3939	1.10392	Fully EGA-ON regions
NC_010448.4	55500000	55595000	95000	18.7897	4.84403	5.85205	128.81	119.335	174.768	125.293	83.5435	75.5861	75.0659	47.2507	52.3568	35.9431	24.8165	2.03918	Fully EGA-ON regions
NC_010448.4	56190000	56285000	95000	14.8752	28.8193	51.7293	313.216	99.4969	211.314	178.136	142.045	130.58	141.602	106.723	122.403	66.6891	50.8623	3.75945	Fully EGA-ON regions
NC_010448.4	57330000	57380000	50000	6.75254	1.33347	3.39564	53.8414	13.387	47.7978	36.4665	38.4858	36.3564	38.3123	29.8287	55.2514	37.8647	32.999	2.28449	Fully EGA-ON regions
NC_010448.4	57405000	57530000	125000	5.64343	14.9403	13.5464	195.009	34.6786	69.1116	41.5169	62.11	78.0604	94.2504	64.4088	90.1483	49.7438	61.5803	4.17035	Fully EGA-ON regions
NC_010448.4	57570000	57620000	50000	2.8054	1.46954	2.38417	63.7274	18.3847	13.9136	26.143	28.1771	36.1568	13.5736	22.0415	25.4547	47.9969	52.5142	2.28449	Fully EGA-ON regions
NC_010448.4	57945000	57995000	50000	3.91452	2.5853	3.54013	39.3313	22.2351	10.3148	29.0395	14.2174	8.62017	31.1712	32.9963	28.0737	21.793	20.5908	1.18058	Fully EGA-ON regions
NC_010448.4	58035000	58145000	110000	12.4612	37.6909	15.2442	101.225	121.069	135.435	84.8534	90.8025	63.8132	34.0333	26.4762	44.0863	117.874	120.318	8.73321	Fully EGA-ON regions
NC_010448.4	58260000	58310000	50000	0.782904	8.21853	11.1261	65.7471	34.5766	55.0967	27.4799	25.2134	26.938	20.9414	20.7745	20.3546	64.7674	43.717	3.30562	Fully EGA-ON regions
NC_010448.4	60780000	60845000	65000	0.065242	0.435419	4.19036	19.7188	35.928	29.7279	32.3445	28.6067	28.2949	19.4112	24.4173	27.2007	28.6497	31.8466	2.48995	Fully EGA-ON regions
NC_010448.4	62925000	63095000	170000	27.0754	19.8932	17.2311	382.471	281.687	209.717	241.6	275.93	303.901	636.516	610.168	889.513	470.841	375.551	28.4136	Fully EGA-ON regions
NC_010448.4	66945000	67040000	95000	0.195726	0.0544274	0	50.1209	20.4757	41.4619	18.8646	20.6604	21.1912	33.3249	32.7323	55.2055	27.7762	20.245	1.39523	Fully EGA-ON regions
NC_010448.4	67215000	67280000	65000	0.260968	2.17709	0.144495	30.5349	19.7107	19.261	15.1511	16.7516	17.0408	6.34759	28.4296	36.7577	22.2734	23.8177	0.806473	Fully EGA-ON regions
NC_010448.4	67620000	67685000	65000	2.0225	4.13648	2.74541	10.6035	15.1974	24.9126	39.9572	31.012	17.2403	83.0571	75.7595	100.555	108.397	82.171	6.6051	Fully EGA-ON regions
NC_010448.4	68430000	68480000	50000	26.423	39.2693	27.5986	189.986	149.169	152.314	94.657	103.388	101.287	100.541	97.8274	98.9471	74.5939	53.3209	3.00204	Fully EGA-ON regions
NC_010448.4	70140000	70235000	95000	2.93589	1.36068	4.91284	11.2945	19.9657	30.995	32.8644	15.2483	16.8013	15.5289	17.3429	25.2479	18.9979	14.6748	0.625553	Fully EGA-ON regions
NC_010448.4	7125000	7220000	95000	17.5501	27.7035	33.8119	180.579	259.579	152.035	106.429	116.188	92.8663	293.718	329.594	397.764	362.27	273.212	26.2579	Fully EGA-ON regions
NC_010448.4	74790000	74885000	95000	10.7649	11.3209	4.98508	80.7356	98.069	35.5315	37.1721	52.7892	60.3412	18.3343	17.7652	22.9965	81.8874	74.5263	5.41226	Fully EGA-ON regions
NC_010448.4	78000000	78095000	95000	1.2396	3.21121	2.02293	55.5954	61.6565	22.8091	24.0634	45.5301	42.5421	98.3027	109.574	150.661	102.37	101.725	6.81362	Fully EGA-ON regions
NC_010448.4	78705000	78785000	80000	7.43758	1.1974	1.5172	49.3768	31.6187	27.6244	45.5274	25.9006	22.7876	19.4678	26.5818	26.075	36.0304	21.167	1.99012	Fully EGA-ON regions
NC_010448.4	78795000	78935000	140000	25.3139	44.957	57.8703	440.777	178.518	210.68	132.052	153.943	147.022	824.195	743.156	829.736	303.267	254.235	16.1019	Fully EGA-ON regions
NC_010448.4	80025000	80075000	50000	10.6671	7.32048	11.9209	75.8723	33.7861	56.2118	56.148	64.816	72.8324	156.111	170.63	151.304	444.943	464.176	29.4899	Fully EGA-ON regions
NC_010448.4	80430000	80480000	50000	2.15298	0.0544274	0.794723	57.6683	20.1187	20.4015	25.029	22.5073	27.6963	27.204	8.0247	10.0165	27.2521	33.1143	2.5942	Fully EGA-ON regions
NC_010448.4	81480000	81575000	95000	5.54557	1.82332	2.56479	149.273	116.454	131.279	106.912	100.768	91.5494	476.381	468.785	587.802	429.527	383.657	30.9219	Fully EGA-ON regions
NC_010448.4	83280000	83405000	125000	25.3139	31.7311	33.5951	319.248	151.948	206.625	322.034	289.761	240.407	519.426	387.033	520.673	408.869	348.199	28.4749	Fully EGA-ON regions
NC_010448.4	83430000	83510000	80000	0.130484	1.27904	3.6485	23.5988	29.5023	33.9602	14.4455	25.3422	22.3885	37.2071	27.4265	37.4469	17.0762	9.21975	0.634752	Fully EGA-ON regions
NC_010448.4	84015000	84110000	95000	1.95726	0.408205	4.04587	107.603	46.5356	18.6781	67.9941	41.0201	79.0182	17.8526	18.8739	17.368	30.615	19.3999	2.2661	Fully EGA-ON regions
NC_010448.4	84645000	84695000	50000	4.17549	4.62633	3.46788	31.4917	43.3482	16.5239	23.5436	17.9543	18.4376	23.8601	15.2575	15.7828	21.7056	24.7781	1.60988	Fully EGA-ON regions
NC_010448.4	84810000	84935000	125000	20.1598	18.0427	5.81593	167.823	167.528	132.141	70.1108	84.1019	107.114	250.758	202.861	227.254	265.402	274.134	18.0981	Fully EGA-ON regions
NC_010448.4	85050000	85100000	50000	6.49157	12.0284	15.5332	87.2199	76.8538	62.573	70.7421	89.5998	80.6145	110.176	88.5357	122.633	63.1079	49.9787	4.90323	Fully EGA-ON regions
NC_010448.4	85110000	85205000	95000	41.3634	38.2624	48.9116	323.474	192.415	228.725	143.415	129.331	154.205	131.486	96.0852	121.806	247.103	248.165	19.757	Fully EGA-ON regions
NC_010448.4	88560000	88670000	110000	78.4861	130.517	94.4276	554.838	604.223	499.291	287.796	383.441	431.248	195.67	148.431	186.982	160.237	107.833	9.15944	Fully EGA-ON regions
NC_010448.4	89160000	89225000	65000	15.2014	14.4505	10.0785	71.8329	76.3184	31.2992	33.013	85.0039	79.6567	203.718	163.53	244.852	74.6376	47.2512	3.83611	Fully EGA-ON regions
NC_010448.4	92325000	92420000	95000	208.187	226.527	238.525	1147.55	932.956	1305.69	602.255	917.561	900.728	732.722	755.536	695.915	270.25	268.679	19.616	Fully EGA-ON regions
NC_010448.4	94905000	94955000	50000	0.391452	0.326564	1.73394	18.3901	26.5189	17.9178	29.0395	18.0832	32.2458	100.853	98.1178	104.392	75.249	66.9585	4.92776	Fully EGA-ON regions
NC_010448.4	96840000	96905000	65000	13.5703	13.879	8.92258	94.0232	29.4768	87.8911	53.4372	72.118	66.5269	89.9715	76.8154	84.313	219.589	217.893	11.5237	Fully EGA-ON regions
NC_010448.4	98430000	98480000	50000	1.27222	3.64663	0.397362	27.718	16.7018	10.3148	25.6231	15.6778	14.2871	9.03965	7.31198	16.1504	14.3685	9.64233	0.944462	Fully EGA-ON regions
NC_010449.5	100140000	100190000	50000	0.587178	0.979692	0.180619	26.7613	28.3293	10.112	24.6947	20.2738	15.8835	9.18134	15.3367	19.4586	22.4044	17.0565	1.48109	Fully EGA-ON regions
NC_010449.5	105000000	105050000	50000	1.07649	0.625915	0.144495	10.2846	11.449	13.1786	15.0397	20.3167	21.0715	1.70025	7.1536	9.02861	9.12771	14.7516	1.19284	Fully EGA-ON regions
NC_010449.5	11280000	11405000	125000	4.11024	7.67426	1.01147	30.5349	97.2785	46.1504	43.2251	28.0912	37.5536	25.3904	48.8873	48.9796	68.2613	59.7747	3.91584	Fully EGA-ON regions
NC_010449.5	117645000	117710000	65000	5.2846	13.7157	6.10492	70.1055	54.7463	81.6059	40.6999	30.4536	33.1238	152.796	79.0592	106.804	188.537	179.555	13.155	Fully EGA-ON regions
NC_010449.5	118005000	118070000	65000	1.76153	7.78311	4.69609	13.6597	37.0245	28.1566	19.0131	17.3959	11.733	28.9042	28.2448	24.0074	18.0371	14.9437	1.25111	Fully EGA-ON regions
NC_010449.5	121110000	121205000	95000	10.1125	18.6686	10.4759	176.672	112.144	132.749	133.463	94.1529	104.759	212.673	162.104	212.735	258.677	230.763	14.5748	Fully EGA-ON regions
NC_010449.5	20730000	20870000	140000	12.3307	2.72137	10.4759	99.3382	96.0036	71.063	128.673	124.306	112.461	144.238	175.356	158.839	183.035	169.451	13.2961	Fully EGA-ON regions
NC_010449.5	20985000	21065000	80000	26.0315	41.5825	23.047	301.337	282.171	389.453	188.423	216.912	212.671	368.699	361.851	401.141	219.939	211.977	13.2562	Fully EGA-ON regions
NC_010449.5	21195000	21260000	65000	0.065242	0.108855	0	28.8341	12.928	34.3404	12.2174	13.9168	24.9825	9.80476	16.1286	18.1721	8.64731	7.03006	0.643952	Fully EGA-ON regions
NC_010449.5	21555000	21605000	50000	0.782904	0.925265	7.94723	27.6648	15.8094	21.618	42.4824	33.9328	36.7554	26.3822	21.012	17.0694	37.9084	24.6244	1.66507	Fully EGA-ON regions
NC_010449.5	21615000	21680000	65000	6.45895	2.12267	8.01948	15.2808	57.7296	28.9422	46.233	24.4832	35.2389	14.4804	9.97808	8.36238	17.5567	24.7781	1.3247	Fully EGA-ON regions
NC_010449.5	23205000	23300000	95000	53.8899	169.16	102.519	1308.94	581.274	984.264	407.148	552.074	633.183	970.388	871.182	834.905	539.539	598.324	28.6313	Fully EGA-ON regions
NC_010449.5	23400000	23450000	50000	0.521936	4.68075	1.44495	24.7681	26.3914	26.0024	13.7399	17.0523	17.8789	25.7021	10.0573	16.8626	8.12323	9.64233	0.367972	Fully EGA-ON regions
NC_010449.5	23610000	23660000	50000	33.8606	44.9026	43.6014	360.493	241.373	123.803	236.587	217.728	235.857	106.095	149.143	134.602	143.336	110.714	8.27018	Fully EGA-ON regions
NC_010449.5	23730000	23825000	95000	120.241	105.861	130.046	796.3	575.69	807.214	436.856	366.646	382.28	512.738	559.802	581.874	688.422	574.775	30.4773	Fully EGA-ON regions
NC_010449.5	2685000	2780000	95000	0.65242	3.59221	0.361238	38.6935	27.8449	31.4259	95.5111	115.114	103.163	22.3016	20.7481	17.8045	4.10529	5.76235	0.640885	Fully EGA-ON regions
NC_010449.5	29640000	29750000	110000	52.7807	28.6288	43.9627	603.63	434.655	528.436	338.374	253.981	270.897	1497.98	1528.97	1766.16	473.724	453.612	30.3853	Fully EGA-ON regions
NC_010449.5	30390000	30485000	95000	2.25085	1.9866	1.33658	61.0699	36.897	36.3932	42.5567	52.8321	55.7916	269.319	276.773	412.49	157.18	137.758	9.63168	Fully EGA-ON regions
NC_010449.5	31545000	31610000	65000	5.34984	5.14338	16.0028	52.805	50.3349	36.3425	52.9173	96.2146	95.8594	72.2605	60.0005	78.5007	41.7516	38.262	2.6678	Fully EGA-ON regions
NC_010449.5	32040000	32180000	140000	10.2756	11.4297	5.77981	67.7137	52.2729	93.0105	52.6202	51.9301	47.0517	82.0936	89.9083	90.7226	59.5267	58.3918	3.89744	Fully EGA-ON regions
NC_010449.5	36990000	37040000	50000	0	0	0	27.8243	10.6076	11.4552	16.0794	14.0886	11.2142	14.1121	7.04801	9.28132	14.0628	10.0265	0.797273	Fully EGA-ON regions
NC_010449.5	39105000	39155000	50000	1.63105	2.47644	5.09346	27.9837	30.4458	20.6042	48.7582	57.0845	36.0371	100.598	72.2487	81.3953	44.241	34.9582	2.90391	Fully EGA-ON regions
NC_010449.5	39270000	39350000	80000	0.163105	3.80991	8.85033	35.6374	41.3083	16.1691	22.9123	20.5315	28.9334	32.4464	26.0011	22.1695	28.1693	26.3531	1.42896	Fully EGA-ON regions
NC_010449.5	40860000	40955000	95000	6.0675	5.49716	7.65824	95.5645	57.8826	67.2615	59.713	77.4012	94.9815	149.735	104.77	83.8765	200.067	200.606	8.23951	Fully EGA-ON regions
NC_010449.5	45915000	45980000	65000	0	9.90578	0.144495	32.7407	17.6963	29.0943	67.2885	62.8831	50.8031	12.8935	10.2157	16.4491	15.0236	11.7552	0.999658	Fully EGA-ON regions
NC_010449.5	46875000	46925000	50000	0.0978629	1.22462	0.216743	39.0656	49.366	42.2475	38.8803	31.1409	43.5398	84.3323	60.5284	78.1331	132.592	106.258	6.00715	Fully EGA-ON regions
NC_010449.5	47610000	47705000	95000	20.4534	18.7774	35.7626	397.273	312.515	218.537	105.018	176.193	189.684	217.858	159.676	234.33	232.298	214.475	17.0463	Fully EGA-ON regions
NC_010449.5	48390000	48485000	95000	12.3307	0.0544274	23.2637	85.7317	131.167	234.984	103.607	69.9274	86.6806	58.7152	62.4026	38.8483	16.6832	24.0482	1.67427	Fully EGA-ON regions
NC_010449.5	52155000	52235000	80000	2.90327	1.00691	2.8899	59.3691	22.0821	39.0796	22.838	20.1449	22.2289	47.3802	44.8222	54.8609	56.6005	56.9704	3.98943	Fully EGA-ON regions
NC_010449.5	60630000	60680000	50000	0.424073	1.57839	4.98508	23.9443	13.081	13.2293	39.5116	40.0321	39.11	8.4729	7.39117	8.36238	9.38975	7.79837	1.25417	Fully EGA-ON regions
NC_010449.5	64530000	64760000	230000	11.1238	14.5865	21.7104	324.324	309.481	329.896	184.821	307.328	265.07	331.832	304.596	355.263	420.311	419.23	29.818	Fully EGA-ON regions
NC_010449.5	65205000	65300000	95000	11.45	18.3964	21.4575	162.64	187.239	293.3	88.9753	149.562	143.829	155.119	180.503	217.33	176.178	215.358	16.4208	Fully EGA-ON regions
NC_010449.5	67875000	67940000	65000	3.94714	5.66044	6.86352	30.1363	17.9003	39.6118	14.5569	26.8456	22.5481	17.8243	12.5914	14.9328	38.1268	41.3736	2.07598	Fully EGA-ON regions
NC_010449.5	7410000	7460000	50000	17.1586	44.8481	50.3566	235.829	268.045	273.861	101.23	230.872	221.011	341.296	280.469	385.772	180.807	167.262	13.0538	Fully EGA-ON regions
NC_010449.5	74940000	75035000	95000	30.468	21.7982	16.2557	222.382	140.423	150.439	95.5482	135.903	135.209	123.863	97.5371	102.876	51.2287	50.9776	3.20749	Fully EGA-ON regions
NC_010449.5	75120000	75215000	95000	28.3803	30.8059	26.9845	369.529	82.4636	215.723	154.741	228.338	177.033	99.0961	104.717	97.2471	139.056	112.25	6.92095	Fully EGA-ON regions
NC_010449.5	75525000	75575000	50000	0.554557	3.59221	2.56479	15.0682	24.224	21.0097	47.7927	39.216	34.9197	15.954	17.3693	14.3815	13.2767	15.7504	0.981259	Fully EGA-ON regions
NC_010449.5	75960000	76070000	110000	13.9944	24.4107	13.6187	242.818	274.241	176.39	216.46	157.938	175.915	159.653	112.636	132.787	265.402	319.58	20.1618	Fully EGA-ON regions
NC_010449.5	78090000	78185000	95000	8.15524	2.93908	8.52522	78.0515	11.4745	37.9138	21.0927	17.353	30.3302	28.9042	12.829	18.0342	22.4917	25.7769	1.43509	Fully EGA-ON regions
NC_010449.5	78525000	78575000	50000	15.0057	9.08937	20.5183	119.057	79.0213	101.83	61.3469	80.7515	96.6177	172.235	141.647	198.721	218.323	214.244	15.2494	Fully EGA-ON regions
NC_010449.5	83040000	83120000	80000	0	1.30626	0.650228	55.9143	17.3393	34.163	33.6071	27.2322	15.7238	39.9842	58.8918	66.6233	29.2611	28.9654	1.91959	Fully EGA-ON regions
NC_010449.5	86085000	86150000	65000	12.6896	13.6068	17.2672	160.142	40.7983	30.0066	54.8112	32.1288	49.7655	27.374	29.0104	34.8509	102.239	97.0763	7.76115	Fully EGA-ON regions
NC_010449.5	91560000	91610000	50000	3.97976	8.59952	7.33313	64.5247	23.9435	12.8745	16.7107	20.1449	16.8413	7.70779	5.56978	4.29606	15.766	19.2462	1.07939	Fully EGA-ON regions
NC_010449.5	92745000	92825000	80000	0.065242	4.68075	5.70756	47.8088	11.8825	32.6677	23.6921	19.4147	24.9027	25.7304	13.1457	19.9181	32.4056	27.9282	2.33356	Fully EGA-ON regions
NC_010449.5	96255000	96335000	80000	10.5692	41.0654	20.5906	158.893	86.6454	87.3335	75.0126	84.5314	77.0627	100.598	59.235	68.7139	93.1551	110.868	6.05928	Fully EGA-ON regions
NC_010449.5	97875000	98150000	275000	37.1227	83.6004	69.6467	677.456	495.292	596.686	237.701	329.707	392.178	341.636	236.966	326.523	611.295	635.203	44.0678	Fully EGA-ON regions
NC_010449.5	98160000	98315000	155000	73.4624	50.3997	35.3291	686.704	552.46	514.827	255.154	342.12	390.502	211.001	206.214	280.76	255.925	219.392	16.8102	Fully EGA-ON regions
NC_010449.5	98400000	98465000	65000	0.65242	0.380991	0.28899	56.685	11.0665	35.5315	42.0368	32.1288	56.3503	71.0704	39.6748	43.6957	20.3517	16.9413	0.965927	Fully EGA-ON regions
NC_010449.5	99150000	99230000	80000	3.22948	0.870838	5.81593	18.018	12.7495	26.4079	16.7479	14.4751	13.4491	7.14104	10.3476	10.0165	16.6832	11.7168	0.916864	Fully EGA-ON regions
NC_010450.4	0	65000	65000	0	0.598701	10.4759	23.0142	18.6652	19.5145	12.106	15.9785	17.4798	7.67945	7.36478	8.63806	18.3428	16.5956	1.17138	Fully EGA-ON regions
NC_010450.4	104430000	104480000	50000	1.14173	0.244923	1.22821	20.0112	28.7883	11.9114	30.5621	30.8402	27.9756	6.74432	6.96882	5.97313	9.78281	16.4803	0.956728	Fully EGA-ON regions
NC_010450.4	105150000	105230000	80000	13.4398	3.64663	1.30046	36.2752	33.4291	37.1788	26.8114	16.5798	20.7523	23.8318	24.8396	32.4846	35.2006	49.9019	2.78432	Fully EGA-ON regions
NC_010450.4	10965000	11045000	80000	0.587178	0.081641	8.52522	76.0583	20.3482	45.6942	31.082	20.7463	28.5343	12.3268	8.20948	9.60295	31.5321	46.8671	2.81192	Fully EGA-ON regions
NC_010450.4	111675000	111755000	80000	0.619799	1.76889	3.14277	87.964	94.1421	54.1336	66.1002	35.1785	34.3609	106.067	74.9148	77.2601	48.521	49.5946	5.09028	Fully EGA-ON regions
NC_010450.4	113430000	113510000	80000	6.5242	6.53128	2.38417	78.9284	45.2861	53.1199	45.7131	51.8872	52.1999	551.022	531.795	612.337	374.193	347.047	32.7342	Fully EGA-ON regions
NC_010450.4	120240000	120455000	215000	0.848145	5.38831	18.7844	214.25	124.664	220.513	87.23	107.64	163.185	64.8361	88.7469	92.7213	50.3553	49.9019	3.52027	Fully EGA-ON regions
NC_010450.4	120675000	120755000	80000	12.5265	14.8859	19.9403	40.5272	151.744	99.397	64.2435	48.4939	69.2407	86.1742	67.4445	111.996	66.6891	48.9415	7.43304	Fully EGA-ON regions
NC_010450.4	121395000	121445000	50000	3.97976	5.27945	4.5516	40.8461	45.5921	28.9929	17.342	19.5436	28.2949	62.5408	60.37	71.287	120.975	157.927	7.43611	Fully EGA-ON regions
NC_010450.4	1320000	1370000	50000	5.12149	2.83022	2.49254	39.1453	41.1553	29.8799	45.2675	23.1516	31.5674	44.6598	33.6562	25.1331	23.7146	25.6232	0.959794	Fully EGA-ON regions
NC_010450.4	135810000	135905000	95000	15.5928	3.184	15.2804	133.408	113.929	118.05	82.8852	114.598	127.227	97.5942	100.282	107.516	136.523	163.266	9.98738	Fully EGA-ON regions
NC_010450.4	138780000	138860000	80000	4.6648	1.9866	5.20183	29.0733	23.306	53.8295	29.4109	21.4335	26.8183	16.9458	16.287	26.3277	10.1759	12.4083	1.31857	Fully EGA-ON regions
NC_010450.4	2085000	2180000	95000	0.587178	1.63282	0.939219	26.5221	23.255	32.3889	52.8802	15.6349	9.69769	26.2688	9.52933	12.13	13.6261	13.5607	0.74821	Fully EGA-ON regions
NC_010450.4	30645000	30725000	80000	11.3195	15.6207	11.9931	234.234	146.338	151.757	96.9965	159.914	178.509	551.674	504.58	711.813	484.031	531.25	40.4156	Fully EGA-ON regions
NC_010450.4	31500000	31550000	50000	4.33859	0.761983	1.15596	34.4415	56.2252	55.9837	42.371	16.9664	34.7999	125.677	86.2127	99.4755	50.53	62.0413	3.65826	Fully EGA-ON regions
NC_010450.4	38565000	38615000	50000	4.56694	6.34079	6.75515	31.8637	54.1598	11.0497	24.4348	22.5073	30.6894	9.26635	6.46728	9.1205	21.8803	25.047	2.33662	Fully EGA-ON regions
NC_010450.4	39555000	39650000	95000	0.130484	0.870838	2.67316	22.0574	24.581	17.8418	46.3073	38.2281	41.1054	49.0522	74.1493	65.4976	132.155	105.797	6.96694	Fully EGA-ON regions
NC_010450.4	42030000	42080000	50000	2.57706	12.8721	9.46443	22.1903	57.3726	45.3141	31.5647	37.0254	33.044	27.6857	13.1457	17.0464	39.83	43.5249	2.19863	Fully EGA-ON regions
NC_010450.4	68580000	68630000	50000	0.489315	0	5.74368	17.8586	12.1375	15.4342	14.4084	7.9463	7.98164	16.9741	11.3507	11.9922	11.224	4.95562	1.02112	Fully EGA-ON regions
NC_010450.4	72750000	72815000	65000	0	0.29935	0	17.0879	23.0001	10.8977	41.2198	39.5597	38.9504	21.5081	26.529	14.6571	59.1336	93.6189	4.70391	Fully EGA-ON regions
NC_010450.4	73320000	73460000	140000	23.9438	0.190496	5.85205	159.159	205.624	170.815	58.3761	98.0186	135.369	111.225	74.7828	123.644	159.102	146.863	10.8552	Fully EGA-ON regions
NC_010450.4	74370000	74450000	80000	0	0	0.252867	31.0399	18.5377	18.9569	13.48	10.6953	13.0101	3.4005	3.24684	7.71912	2.92611	17.2102	0.355707	Fully EGA-ON regions
NC_010450.4	77850000	77930000	80000	7.11137	9.87856	6.79127	797.31	955.395	990.676	267.817	479.741	641.684	615.348	478.922	643.168	509.492	468.786	33.2034	Fully EGA-ON regions
NC_010450.4	81120000	81170000	50000	7.76379	8.9533	10.8371	83.5791	33.6331	34.6952	33.31	29.2939	30.0908	77.2763	49.7848	58.9731	70.7944	75.9861	4.78671	Fully EGA-ON regions
NC_010450.4	82650000	82745000	95000	7.3071	3.91877	5.81593	29.7111	57.2452	56.9214	24.9176	23.6671	25.5412	4.47732	4.54029	2.25141	9.87016	10.1801	0.880067	Fully EGA-ON regions
NC_010450.4	86370000	86525000	155000	5.02363	1.95938	3.75687	110.447	140.499	93.8721	80.1372	53.6053	77.3021	84.8707	84.2858	97.5228	142.724	147.977	10.5853	Fully EGA-ON regions
NC_010450.4	87300000	87350000	50000	4.53432	3.45614	2.34805	32.4749	23.1785	13.1786	35.2411	27.3181	30.4499	35.4502	61.0036	50.6337	44.241	28.5812	3.26575	Fully EGA-ON regions
NC_010450.4	87900000	87950000	50000	2.15298	0.0272137	11.7041	74.6764	21.1641	45.1113	18.5675	34.1476	34.321	13.4603	14.0432	19.9181	12.4032	17.1718	1.28177	Fully EGA-ON regions
NC_010450.4	89295000	89375000	80000	0	7.5654	0.0722476	34.9199	33.8116	22.1502	21.6125	21.1758	20.872	14.1687	7.97191	17.9883	43.4986	28.8117	1.94412	Fully EGA-ON regions
NC_010451.4	102375000	102575000	200000	62.4039	47.2429	64.8783	378.803	234.896	421.005	256.343	165.369	155.562	188.019	176.464	188.429	409.481	337.789	27.4722	Fully EGA-ON regions
NC_010451.4	107610000	107660000	50000	29.3915	11.8107	11.379	115.15	50.0289	121.75	47.3842	78.7757	127.267	66.4797	32.9699	47.5783	131.588	148.515	10.6037	Fully EGA-ON regions
NC_010451.4	114165000	114260000	95000	4.14286	7.64704	17.52	53.7086	64.8438	109.839	45.7131	76.2415	94.6622	59.8771	42.6048	42.5011	45.4202	48.2885	3.17069	Fully EGA-ON regions
NC_010451.4	114435000	114485000	50000	4.73004	1.14297	2.2758	25.6717	12.418	38.7755	15.4481	16.1074	9.7775	7.19772	11.3243	12.8422	21.9677	24.2787	1.94105	Fully EGA-ON regions
NC_010451.4	115815000	115910000	95000	24.1069	17.063	17.7729	862.845	848.937	808.659	603.369	503.366	474.628	973.505	846.659	879.198	359.693	232.722	34.016	Fully EGA-ON regions
NC_010451.4	117030000	117095000	65000	138.541	153.757	153.635	672.114	1384.77	608.496	411.604	538.587	581.263	724.872	548.583	674.78	569.412	648.686	45.4507	Fully EGA-ON regions
NC_010451.4	120825000	120950000	125000	24.2048	13.2803	34.8956	231.842	175.892	121.953	117.792	143.119	119.445	462.609	301.771	352.575	242.954	262.34	18.6255	Fully EGA-ON regions
NC_010451.4	12180000	12260000	80000	0.163105	6.28636	0.7586	20.5958	19.8892	28.9929	16.1166	14.9047	11.2541	21.4231	17.422	26.8331	48.3463	33.0759	2.38569	Fully EGA-ON regions
NC_010451.4	122265000	122315000	50000	1.82677	2.12267	0.505733	11.826	28.7628	51.4472	24.6205	6.5718	27.377	9.43638	5.41139	9.53403	30.3966	33.5753	2.18637	Fully EGA-ON regions
NC_010451.4	123630000	123725000	95000	10.0146	8.65395	5.63531	64.9499	51.6609	82.0621	244.719	158.926	193.954	28.2808	26.6346	26.948	57.605	58.3149	4.62725	Fully EGA-ON regions
NC_010451.4	125280000	125330000	50000	2.93589	2.28595	6.10492	27.2396	26.0089	25.09	36.1323	25.557	23.7055	23.4918	15.8646	12.6584	37.1223	43.1023	3.38228	Fully EGA-ON regions
NC_010451.4	12585000	12635000	50000	2.67492	2.42202	4.11811	22.2169	16.6253	14.6485	14.854	7.55972	8.73989	9.01131	7.9983	5.9961	5.93956	5.49344	0.257581	Fully EGA-ON regions
NC_010451.4	131025000	131105000	80000	0.260968	0	0.108371	44.0617	48.295	28.7648	25.5488	25.3422	29.9311	20.9414	26.2651	21.1357	62.5838	68.8024	3.98637	Fully EGA-ON regions
NC_010451.4	131265000	131330000	65000	3.29472	8.46345	8.09173	78.5032	34.4236	33.8082	46.9386	42.91	47.8499	30.2077	26.3443	28.4872	71.7552	70.6848	6.65723	Fully EGA-ON regions
NC_010451.4	132690000	132770000	80000	1.56581	0.598701	5.85205	32.3155	25.448	26.3572	28.8167	16.9235	10.7752	10.0031	10.1101	8.29346	21.0068	15.3663	0.729812	Fully EGA-ON regions
NC_010451.4	17430000	17480000	50000	0.750283	2.31316	7.54987	36.222	10.6586	17.3349	14.2227	12.7141	12.172	28.2525	20.7745	25.202	24.064	39.9138	2.21703	Fully EGA-ON regions
NC_010451.4	19560000	19610000	50000	15.2014	1.1974	11.0539	114.034	54.5933	34.0109	42.9651	29.7234	32.4453	168.268	113.296	218.318	411.708	389.919	25.9727	Fully EGA-ON regions
NC_010451.4	20850000	20900000	50000	5.21936	4.51747	3.86525	33.4051	15.2739	20.9844	12.4773	13.4443	17.6394	28.7342	22.6751	21.5262	39.1312	29.6569	2.85792	Fully EGA-ON regions
NC_010451.4	3030000	3215000	185000	2.54444	23.6487	32.5837	235.563	183.108	162.857	98.1848	117.949	122.558	387.231	364.411	419.153	386.028	395.258	25.3594	Fully EGA-ON regions
NC_010451.4	36060000	36125000	65000	0.130484	0.544274	6.71903	60.0069	71.1931	17.5377	34.4612	42.5664	52.2398	19.9496	11.7467	17.8045	24.1076	26.5836	2.39795	Fully EGA-ON regions
NC_010451.4	39795000	39845000	50000	6.00226	7.53819	6.86352	49.988	27.9724	35.7343	56.9279	89.471	82.1709	26.2688	20.8537	31.9333	31.1827	28.466	2.96831	Fully EGA-ON regions
NC_010451.4	50520000	50570000	50000	0.782904	5.7693	5.05733	47.1179	24.3515	33.5801	25.029	23.6241	19.1958	36.4703	22.2791	29.0845	18.9542	11.9857	0.723679	Fully EGA-ON regions
NC_010451.4	56925000	57035000	110000	7.50283	4.19091	17.7007	259.268	75.7319	123.296	75.7553	63.6992	91.4695	153.107	106.38	133.591	322.09	378.317	24.6787	Fully EGA-ON regions
NC_010451.4	60720000	60800000	80000	1.66367	0.108855	0.541857	83.2071	29.4513	23.8228	17.1192	33.0308	33.2435	21.6215	15.6534	28.9697	32.4929	39.9523	2.08211	Fully EGA-ON regions
NC_010451.4	66465000	66530000	65000	0.358831	0.925265	4.47935	29.844	14.3304	12.2916	16.3765	11.5114	13.3692	16.7758	11.4299	6.75423	11.9228	12.1393	0.512095	Fully EGA-ON regions
NC_010451.4	73035000	73085000	50000	1.37008	2.80301	0.505733	15.015	18.4612	15.0287	14.4826	12.8859	12.5312	4.78903	4.4347	4.7785	25.2868	29.9642	1.51789	Fully EGA-ON regions
NC_010451.4	74235000	74285000	50000	4.63218	6.1775	7.18864	14.2443	51.8649	30.3361	42.5938	18.8134	20.5128	18.2493	13.5681	14.5882	32.9296	28.7349	3.83611	Fully EGA-ON regions
NC_010451.4	8145000	8330000	185000	25.5096	12.4911	31.9334	169.231	194.149	153.353	112.519	132.295	144.947	148.233	112.319	149.65	158.447	165.149	10.8981	Fully EGA-ON regions
NC_010451.4	88725000	88805000	80000	30.1744	13.7157	14.9914	207.712	200.753	182.397	91.5005	90.416	113.539	464.309	343.69	432.753	267.717	354.615	24.8443	Fully EGA-ON regions
NC_010451.4	92310000	92360000	50000	7.20924	1.87774	7.4415	155.146	59.9735	32.8198	59.9729	52.1019	50.8829	30.3778	36.9823	31.7954	60.8805	43.9475	3.18603	Fully EGA-ON regions
NC_010452.4	11670000	11735000	65000	1.17436	3.70106	0	22.961	19.4557	20.072	35.0183	31.5275	22.0293	19.5245	16.7621	18.1721	17.6877	19.8225	1.26644	Fully EGA-ON regions
NC_010452.4	13530000	13595000	65000	0	0.190496	0	18.6027	87.3339	16.2198	23.395	18.7275	25.3417	16.9458	16.4454	11.9003	25.1121	24.6628	2.1649	Fully EGA-ON regions
NC_010452.4	16635000	16745000	110000	2.51182	3.34728	4.26261	69.6537	77.1853	82.8477	40.6256	34.2765	41.2251	47.9187	22.1207	36.3672	95.6881	91.1219	10.5301	Fully EGA-ON regions
NC_010452.4	17355000	17420000	65000	7.27448	22.6418	24.6364	145.074	61.733	90.9577	61.6069	54.8939	58.3458	53.6995	49.3889	50.6337	101.584	84.2839	7.9574	Fully EGA-ON regions
NC_010452.4	26625000	26705000	80000	5.15411	1.03412	0.28899	53.8946	34.8316	30.919	42.3338	39.3879	33.2036	10.2865	10.2685	8.56914	15.373	12.7156	1.11005	Fully EGA-ON regions
NC_010452.4	30945000	31025000	80000	311.237	203.395	260.886	1908.61	1386.84	1896.93	764.2	961.716	1181.8	550.852	383.707	441.414	240.945	251.43	19.6313	Fully EGA-ON regions
NC_010452.4	32580000	32660000	80000	0.521936	3.07515	1.11984	51.0776	31.6952	16.3972	36.7265	14.0886	19.1958	42.9879	33.1283	49.4391	32.7986	45.3305	2.34889	Fully EGA-ON regions
NC_010452.4	33810000	33860000	50000	7.89428	9.38872	7.40538	107.842	87.3084	75.5995	60.3814	55.0657	58.665	394.231	275.664	318.965	275.928	278.667	22.1642	Fully EGA-ON regions
NC_010452.4	33975000	34025000	50000	3.29472	4.40862	1.08371	29.5517	24.9125	26.6867	34.0899	24.0536	23.6256	29.1309	18.0028	20.883	60.5311	22.1274	4.0017	Fully EGA-ON regions
NC_010452.4	39915000	39965000	50000	4.01238	7.18441	9.82567	28.5418	67.4957	15.1807	39.3259	34.4912	39.8284	23.3501	36.7447	30.7846	74.1572	68.0725	5.21601	Fully EGA-ON regions
NC_010452.4	43470000	43565000	95000	3.13161	2.91186	5.99655	46.6661	59.3871	61.4072	55.5539	47.4201	37.4738	66.083	67.6556	63.9354	78.0004	70.9921	4.36354	Fully EGA-ON regions
NC_010452.4	48930000	48980000	50000	7.14399	5.06174	5.1657	44.3009	26.9779	17.7658	21.8725	14.3892	20.8321	136.587	83.1243	92.5605	70.0519	84.0534	5.07495	Fully EGA-ON regions
NC_010452.4	55485000	55535000	50000	2.74016	2.28595	5.49082	25.5122	26.7229	10.5936	12.663	26.0295	16.4821	2.63538	2.79809	3.05548	7.11874	6.95323	0.585689	Fully EGA-ON regions
NC_010452.4	56055000	56135000	80000	5.67605	0.217709	4.19036	20.6224	33.5566	14.1416	24.0634	30.6684	44.4976	43.2996	27.1098	26.098	95.2514	112.25	7.26745	Fully EGA-ON regions
NC_010452.4	57990000	58040000	50000	2.54444	1.49675	2.67316	16.2375	12.0355	11.8607	7.98401	4.42415	8.18118	16.209	5.54338	4.61769	7.20609	5.87759	0.631686	Fully EGA-ON regions
NC_010452.4	59820000	59900000	80000	36.3398	46.0728	45.2631	202.53	204.119	240.281	161.314	126.153	106.395	708.777	774.806	676.686	164.255	136.452	14.1853	Fully EGA-ON regions
NC_010452.4	63465000	63665000	200000	84.9777	83.7093	67.0819	719.099	601.597	530.185	275.653	437.046	416.322	792.571	679.777	701.544	526.787	536.321	37.3339	Fully EGA-ON regions
NC_010452.4	65100000	65165000	65000	16.18	7.26605	11.4512	48.925	45.5666	88.6007	103.978	50.0402	41.305	35.1951	34.3162	33.3806	26.728	26.0458	1.83373	Fully EGA-ON regions
NC_010452.4	67410000	67505000	95000	0.065242	0.0272137	0	79.6194	57.2707	34.7966	74.2328	29.5516	33.922	8.9263	11.0604	10.43	6.68201	6.18492	0.852469	Fully EGA-ON regions
NC_010452.4	68445000	68690000	245000	17.2891	50.7807	31.9334	335.752	240.608	263.217	256.12	421.282	224.364	356.202	212.628	309.477	551.637	293.803	21.4129	Fully EGA-ON regions
NC_010452.4	7680000	7730000	50000	0.032621	1.22462	7.08026	24.3429	11.8315	11.582	11.9946	5.71274	10.1367	5.38412	3.64279	5.97313	10.3942	10.7564	0.981259	Fully EGA-ON regions
NC_010453.5	10110000	10205000	95000	8.35097	34.9424	23.9862	144.516	145.446	159.714	154.778	198.099	155.163	62.9942	66.4942	62.2124	83.2849	86.6273	4.63952	Fully EGA-ON regions
NC_010453.5	1245000	1400000	155000	59.9574	95.7377	79.5446	644.875	730.418	551.296	314.384	369.181	321.979	1291.17	1200.59	1318.36	664.008	575.85	39.3178	Fully EGA-ON regions
NC_010453.5	15510000	15575000	65000	0.848145	2.66694	0.180619	16.5829	29.6808	13.2293	17.1192	20.2308	22.9472	21.5648	18.6627	22.56	34.7639	30.5404	1.99625	Fully EGA-ON regions
NC_010453.5	16380000	16430000	50000	0	0	0	10.1252	12.3925	12.1902	16.8221	10.5235	18.0385	2.52203	3.37882	9.53403	21.3126	25.4312	2.2293	Fully EGA-ON regions
NC_010453.5	17640000	17735000	95000	3.2621	7.91918	3.793	28.7278	33.5311	30.4628	51.5433	24.2684	22.1091	21.6782	17.1053	16.0126	38.0394	33.46	2.56661	Fully EGA-ON regions
NC_010453.5	20715000	20780000	65000	0	4.27255	0	14.643	11.6785	13.9642	12.5516	8.28992	11.294	1.98362	3.11485	3.03251	5.80854	6.83798	0.49063	Fully EGA-ON regions
NC_010453.5	25605000	25670000	65000	8.77504	12.736	9.78955	69.8663	45.1076	54.7672	27.1085	48.8375	49.2068	44.6032	30.515	33.6333	64.9421	58.8143	4.10596	Fully EGA-ON regions
NC_010453.5	3990000	4040000	50000	2.21823	3.70106	2.8899	25.5388	12.2395	14.243	25.6231	29.9382	21.5903	10.7399	11.8787	9.46511	35.3753	30.8862	3.24122	Fully EGA-ON regions
NC_010453.5	4125000	4190000	65000	1.07649	0.898051	4.94896	20.4364	11.7805	10.7203	14.6312	11.0389	13.2096	4.27896	10.4004	10.5908	28.6497	30.4252	2.38569	Fully EGA-ON regions
NC_010453.5	44265000	44345000	80000	0.978629	0.81641	2.31192	11.3211	35.5965	16.9801	14.7797	12.4564	8.58026	10.0031	12.697	13.2098	31.7068	30.0794	1.64361	Fully EGA-ON regions
NC_010453.5	46410000	46475000	65000	0.065242	0	0.144495	24.3961	11.092	17.9178	17.3792	7.25905	8.89952	15.2172	10.6908	14.0139	20.9632	17.8633	0.968994	Fully EGA-ON regions
NC_010453.5	4695000	4745000	50000	3.58831	10.3956	2.96215	243.642	241.552	193.801	82.291	130.577	136.646	716.825	588.179	718.337	441.1	428.334	36.5856	Fully EGA-ON regions
NC_010453.5	48495000	48665000	170000	0.130484	3.21121	8.01948	344.229	144.936	103.072	114.598	121.514	86.042	42.2512	23.6254	26.6264	42.6251	17.9401	5.308	Fully EGA-ON regions
NC_010453.5	4995000	5120000	125000	32.6862	36.5208	40.278	672.885	717.694	504.385	388.729	323.221	334.75	947.01	944.486	961.926	805.772	735.275	53.7148	Fully EGA-ON regions
NC_010453.5	51390000	51440000	50000	3.06637	1.60561	1.3727	39.73	12.1375	27.3709	11.5118	11.5543	16.5619	11.6467	19.1379	20.5154	26.2913	26.161	2.06984	Fully EGA-ON regions
NC_010453.5	51585000	51665000	80000	0.0978629	0.0272137	0	23.4925	21.4701	40.4482	55.3682	22.9798	30.6894	8.21787	14.36	8.8678	12.7089	14.6748	0.849403	Fully EGA-ON regions
NC_010453.5	7125000	7175000	50000	0	1.71446	0	12.5435	11.704	14.7752	22.281	18.255	24.9825	6.51762	9.02779	5.85826	7.07507	6.56907	0.674616	Fully EGA-ON regions
NC_010453.5	77310000	77405000	95000	28.6738	42.3445	16.4002	162.64	203.992	118.785	121.283	83.4146	86.6407	94.052	73.8061	67.2896	120.626	94.1567	6.79829	Fully EGA-ON regions
NC_010454.4	11940000	12005000	65000	4.27335	12.0829	5.1657	21.9511	137.261	69.7198	31.4533	40.161	54.1554	45.1983	28.588	37.0104	42.7561	38.0699	3.17683	Fully EGA-ON regions
NC_010454.4	14760000	14855000	95000	12.135	16.4371	6.61065	102.315	69.4846	75.8783	46.4187	51.6724	35.3986	51.0358	39.4636	56.1244	65.5972	46.8287	3.45587	Fully EGA-ON regions
NC_010454.4	17400000	17465000	65000	31.3488	30.7515	10.7288	143.692	98.12	124.132	61.087	84.1878	86.92	51.1208	39.7803	23.3411	50.4426	43.1792	3.71959	Fully EGA-ON regions
NC_010454.4	17730000	17780000	50000	5.41508	6.9667	5.34632	24.715	31.0322	40.2707	31.0448	30.8402	25.222	26.0705	15.3631	24.9952	34.5456	41.1047	1.8184	Fully EGA-ON regions
NC_010454.4	18420000	18485000	65000	0.0978629	0.272137	0.252867	38.0292	10.7606	23.9749	23.4322	14.3892	10.855	20.403	14.228	15.7828	29.0864	31.6929	1.82453	Fully EGA-ON regions
NC_010454.4	18750000	18830000	80000	2.47919	3.9732	1.33658	28.4089	92.6122	18.8555	30.4135	27.0174	22.7876	26.0705	23.9421	31.9792	62.3217	46.5982	4.61499	Fully EGA-ON regions
NC_010454.4	19860000	19940000	80000	5.67605	25.5809	9.03095	173.403	83.0756	41.1324	120.614	130.491	135.129	1040.58	1046.41	1291.05	646.452	502.515	48.4098	Fully EGA-ON regions
NC_010454.4	21600000	21680000	80000	0	2.06824	8.30847	27.8508	25.55	14.8006	13.6657	24.612	6.78439	70.1352	85.764	108.022	70.1393	87.0114	6.58977	Fully EGA-ON regions
NC_010454.4	22995000	23075000	80000	2.41395	0.081641	0.144495	37.2585	15.5034	20.9844	14.3341	21.4765	20.0339	541.642	513.898	646.2	490.713	454.419	32.5012	Fully EGA-ON regions
NC_010454.4	23190000	23285000	95000	2.34871	19.6755	2.31192	148.184	57.4236	96.812	50.8749	53.1328	64.6513	469.438	355.885	476.357	396.16	428.258	23.9182	Fully EGA-ON regions
NC_010454.4	23715000	23795000	80000	9.91678	4.92568	11.7402	53.6022	32.3327	83.6334	69.888	64.0428	80.7742	21.0547	11.2187	26.098	26.335	31.1167	1.84293	Fully EGA-ON regions
NC_010454.4	24195000	24245000	50000	5.48032	1.7961	6.57453	70.2118	52.1964	124.512	40.44	41.5785	45.0164	161.637	121.743	149.535	86.9971	89.931	6.33219	Fully EGA-ON regions
NC_010454.4	2565000	2615000	50000	0.848145	1.03412	0	18.018	13.5654	22.6064	25.0661	7.47381	4.8688	3.20213	4.77787	5.26095	9.04037	9.18134	0.380238	Fully EGA-ON regions
NC_010454.4	26280000	26420000	140000	1.89202	8.40903	8.01948	33.91	81.7241	107.253	58.4133	44.0697	51.3219	35.7335	37.6158	37.6996	75.118	68.2646	3.21669	Fully EGA-ON regions
NC_010454.4	27390000	27440000	50000	0.065242	0.625915	0.469609	25.6717	11.194	13.4067	17.0449	21.3906	18.9165	65.1478	66.0718	91.3199	49.6128	57.2777	3.48654	Fully EGA-ON regions
NC_010454.4	35385000	35450000	65000	50.1711	58.7543	68.0211	252.544	296.731	380.912	198.821	167.302	196.747	203.491	209.012	238.741	272.346	295.8	22.9185	Fully EGA-ON regions
NC_010454.4	3705000	3845000	140000	54.2161	95.901	99.1959	448.431	404.26	505.348	403.434	310.593	312.481	408.853	303.276	410.974	181.855	167.8	10.9625	Fully EGA-ON regions
NC_010454.4	37065000	37205000	140000	6.00226	2.91186	4.98508	60.06	42.8637	109.382	44.1906	26.3302	57.2283	141.149	117.282	147.146	209.632	286.773	18.3189	Fully EGA-ON regions
NC_010454.4	37740000	37790000	50000	0.065242	0	0	59.6348	12.775	23.8482	24.6205	15.0335	21.9495	10.1165	8.81661	13.072	35.5064	16.0962	0.913798	Fully EGA-ON regions
NC_010454.4	37815000	37925000	110000	2.87065	0.408205	1.19209	167.291	64.0279	22.7077	62.4981	38.314	48.0095	22.4149	8.55264	21.0438	141.545	111.136	8.8896	Fully EGA-ON regions
NC_010454.4	38115000	38165000	50000	6.00226	0.326564	3.43176	16.3172	41.4103	19.6412	55.4796	40.3758	26.0999	23.6051	29.9079	34.0468	24.8938	17.4407	0.932197	Fully EGA-ON regions
NC_010454.4	3870000	4010000	140000	1.69629	0.544274	5.34632	82.3567	50.8704	44.8579	57.2992	30.8402	40.2674	62.0024	30.6998	35.8847	48.2153	46.0219	3.95877	Fully EGA-ON regions
NC_010454.4	39540000	39590000	50000	7.82904	8.27296	8.3446	36.2486	59.0301	62.8264	352.559	358.056	280.195	49.1088	58.1263	31.9792	87.8269	103.261	11.3458	Fully EGA-ON regions
NC_010454.4	39675000	39845000	170000	17.9089	29.6901	10.9816	210.901	135.17	85.3061	78.0577	87.4522	92.9461	67.0464	38.4605	61.3624	69.3095	77.8685	5.3172	Fully EGA-ON regions
NC_010454.4	42525000	42575000	50000	1.46794	2.96629	4.26261	36.913	24.734	23.3667	72.0789	36.9825	56.6297	163.28	138.769	134.625	66.5581	64.8456	5.60851	Fully EGA-ON regions
NC_010454.4	47040000	47150000	110000	41.0372	61.775	59.2791	381.089	228.42	278.372	187.829	182.894	163.224	143.161	74.9412	127.687	109.402	117.974	8.4143	Fully EGA-ON regions
NC_010454.4	4740000	4850000	110000	72.4512	80.5253	104.831	439.926	557.866	619.039	454.903	332.756	478.579	323.557	339.73	336.953	589.633	495.485	35.6657	Fully EGA-ON regions
NC_010454.4	47670000	47780000	110000	8.74242	12.355	2.38417	133.009	83.2541	97.0654	111.219	72.8911	64.771	108.362	71.9319	107.562	78.5245	68.1878	5.14548	Fully EGA-ON regions
NC_010454.4	47880000	48005000	125000	4.17549	10.4228	18.6399	125.435	65.5323	104.01	60.53	56.8267	62.4563	68.0383	36.2695	70.0464	76.5156	60.1589	5.16694	Fully EGA-ON regions
NC_010454.4	51975000	52055000	80000	1.20698	11.3753	4.04587	67.2619	42.1753	27.0415	82.8481	91.0602	87.5985	26.0421	27.8489	25.7534	49.0451	32.1923	1.95945	Fully EGA-ON regions
NC_010454.4	53490000	53585000	95000	4.24073	17.6345	3.39564	66.0395	62.6764	51.5993	39.2888	42.4805	44.8169	349.089	305.836	454.877	179.017	173.408	15.7737	Fully EGA-ON regions
NC_010454.4	57975000	58130000	155000	15.7233	27.5402	9.89792	123.973	235.126	183.03	175.128	142.733	145.824	88.4979	83.3619	91.8483	85.1629	69.8396	5.79863	Fully EGA-ON regions
NC_010454.4	59355000	59435000	80000	2.70754	4.89846	0	13.7394	39.6254	19.0583	18.2704	13.9597	6.50503	30.5478	16.8149	14.2666	25.5052	26.7373	2.1649	Fully EGA-ON regions
NC_010454.4	59790000	59870000	80000	4.045	4.29976	0.0722476	24.7681	19.7872	19.92	30.005	23.8818	17.0009	13.7437	12.0107	7.87993	10.6999	8.8356	0.797273	Fully EGA-ON regions
NC_010454.4	6000000	6050000	50000	5.02363	3.45614	7.83886	102.129	49.927	79.8572	59.3045	55.2375	57.4279	120.179	104.743	108.274	31.2264	38.262	2.18024	Fully EGA-ON regions
NC_010454.4	6165000	6215000	50000	6.98089	4.95289	6.50228	47.6228	26.1364	33.9349	46.5301	32.1288	32.4453	33.4382	26.925	28.9697	11.3114	12.0625	1.22964	Fully EGA-ON regions
NC_010454.4	6240000	6320000	80000	31.5771	64.9863	22.6857	396.316	201.493	238.127	153.813	244.746	201.975	520.361	434.997	523.958	413.542	402.173	30.3853	Fully EGA-ON regions
NC_010454.4	7620000	7700000	80000	12.3307	16.7908	2.38417	82.1175	47.989	75.7769	60.7528	32.4295	34.5605	40.1259	32.9435	47.8999	59.1336	50.0172	2.95911	Fully EGA-ON regions
NC_010455.5	100125000	100235000	110000	1.92464	1.74168	8.59746	115.682	184.663	55.4768	70.445	33.5033	75.4664	225.51	172.716	196.378	417.254	387.883	29.9161	Fully EGA-ON regions
NC_010455.5	10605000	10655000	50000	2.51182	1.55118	0.686352	57.5885	25.8049	42.2729	25.3632	25.6429	35.2389	92.9185	36.8767	61.9827	68.567	39.1455	3.37001	Fully EGA-ON regions
NC_010455.5	10740000	10820000	80000	0.130484	0	1.01147	46.2143	47.1221	19.4891	23.2465	15.9355	21.6701	26.2972	19.745	31.7954	114.904	97.7294	5.28347	Fully EGA-ON regions
NC_010455.5	108465000	108530000	65000	18.3656	0.925265	9.21157	93.7043	51.3039	27.1682	32.7902	23.9248	31.2082	18.0226	14.3072	19.4127	45.0708	22.5884	2.69846	Fully EGA-ON regions
NC_010455.5	109005000	109085000	80000	1.69629	0.190496	0.0722476	23.1205	30.1908	50.1293	20.7956	25.1704	18.9963	19.9496	14.7559	14.8639	80.2715	64.4614	4.26235	Fully EGA-ON regions
NC_010455.5	109455000	109505000	50000	0	2.88465	0.216743	52.4064	50.8449	36.5959	31.6018	30.2389	31.0885	59.7354	52.3981	102.14	60.4875	64.0005	5.72197	Fully EGA-ON regions
NC_010455.5	123495000	123560000	65000	0.424073	1.1974	0.505733	13.5534	52.0689	14.9273	14.3341	13.4013	16.5619	29.7827	15.7326	22.3303	35.288	30.0794	1.80306	Fully EGA-ON regions
NC_010455.5	124350000	124430000	80000	7.43758	26.8327	20.9518	141.061	162.836	105.632	106.206	98.3622	110.266	173.964	94.2902	119.991	181.2	150.743	11.1066	Fully EGA-ON regions
NC_010455.5	133395000	133460000	65000	28.5434	24.0569	34.3899	158.601	159.037	118.709	124.662	117.906	124.035	91.7284	74.0965	81.4183	120.757	139.065	10.2756	Fully EGA-ON regions
NC_010455.5	138390000	138500000	110000	3.22948	2.28595	9.17544	117.463	86.9004	97.0147	25.9202	40.204	100.329	80.2234	69.2658	104.599	115.297	244.554	17.8896	Fully EGA-ON regions
NC_010455.5	140535000	140630000	95000	1.43532	3.70106	5.85205	93.97	85.0645	68.3006	32.7902	49.8684	43.0609	411.658	434.68	443.413	154.472	141.293	12.9526	Fully EGA-ON regions
NC_010455.5	140640000	140795000	155000	8.64456	5.55159	4.4071	116.931	84.9625	66.9827	41.814	42.6952	60.9797	60.4155	62.9833	92.3767	110.362	102.416	6.87188	Fully EGA-ON regions
NC_010455.5	14745000	14825000	80000	33.0451	47.7056	53.4632	246.565	317.615	285.57	192.953	168.633	143.709	126.385	145.184	112.984	220.419	187.353	15.9884	Fully EGA-ON regions
NC_010455.5	165735000	165830000	95000	4.56694	8.57231	3.54013	101.73	101.282	80.5161	46.5672	38.1852	58.7049	34.6567	29.8815	37.1712	79.3543	85.1675	5.06882	Fully EGA-ON regions
NC_010455.5	17550000	17600000	50000	1.79415	1.74168	3.17889	21.5791	42.4048	26.6867	45.3046	12.6711	39.9082	10.2582	8.31507	16.3572	80.7955	61.6187	3.81158	Fully EGA-ON regions
NC_010455.5	18090000	18170000	80000	23.3566	16.4643	30.7775	150.655	165.514	96.4318	57.782	91.6186	211.753	151.01	116.226	106.781	61.0552	74.3343	5.61158	Fully EGA-ON regions
NC_010455.5	189120000	189200000	80000	3.84928	3.59221	4.62385	40.7133	37.152	18.7542	16.0052	24.6979	29.1729	86.9393	57.7831	87.9198	145.432	150.09	10.2756	Fully EGA-ON regions
NC_010455.5	189390000	189485000	95000	0.065242	0	0.361238	29.0202	35.622	18.5261	18.0847	11.6832	18.3578	50.3273	36.8239	39.2388	33.6721	28.3507	1.28177	Fully EGA-ON regions
NC_010455.5	18960000	19040000	80000	0.391452	0.108855	0	42.4672	54.9247	19.7172	47.4585	37.455	79.8563	86.0042	53.2692	50.5418	109.576	85.1291	5.38466	Fully EGA-ON regions
NC_010455.5	192420000	192470000	50000	3.71879	1.41511	3.86525	16.6892	27.7174	19.3371	23.2093	20.4456	21.8697	102.468	76.3139	95.7308	129.535	102.8	10.5485	Fully EGA-ON regions
NC_010455.5	196215000	196280000	65000	6.29585	25.9074	20.8434	65.3219	71.7541	58.4673	44.042	34.7919	43.3403	39.1907	34.3953	50.8635	88.7441	81.6332	5.96422	Fully EGA-ON regions
NC_010455.5	197100000	197165000	65000	1.56581	2.3948	2.05906	63.4085	75.0434	49.1916	47.5699	56.3113	59.1439	351.186	353.113	286.067	141.501	104.183	10.2726	Fully EGA-ON regions
NC_010455.5	197295000	197360000	65000	12.2981	0.272137	13.1129	45.3374	64.5889	26.3318	75.0126	43.9838	54.315	23.2651	14.0432	15.6909	8.822	6.26175	0.680749	Fully EGA-ON regions
NC_010455.5	200835000	200915000	80000	7.89428	24.4379	5.99655	137.607	49.0855	76.5879	105.092	108.8	124.992	42.0811	41.9449	54.8149	46.8614	37.9547	2.2661	Fully EGA-ON regions
NC_010455.5	200985000	201065000	80000	0.065242	0.272137	0	31.4119	29.6808	19.5905	27.1085	11.0819	19.2757	5.27077	9.08058	10.1543	32.0125	19.131	1.07019	Fully EGA-ON regions
NC_010455.5	201090000	201155000	65000	0.391452	2.72137	9.35606	44.8324	36.8715	21.8461	41.4055	39.216	40.7463	12.9786	4.98904	4.31903	45.4202	35.6113	3.00817	Fully EGA-ON regions
NC_010455.5	201165000	201245000	80000	0.587178	0	0	13.261	20.8581	38.522	30.8963	21.0469	35.6779	18.1927	9.31816	7.76506	9.60812	9.71916	0.521294	Fully EGA-ON regions
NC_010455.5	206115000	206165000	50000	2.05512	2.17709	4.51547	13.4205	19.6087	15.6369	24.6205	6.52885	8.02154	39.5308	46.6436	41.9038	19.9587	17.1334	1.20511	Fully EGA-ON regions
NC_010455.5	207405000	207485000	80000	7.63331	9.1438	16.1835	65.508	26.6209	73.9522	54.9969	23.5382	17.5596	69.9369	70.1897	76.7777	42.8871	46.0988	2.52981	Fully EGA-ON regions
NC_010455.5	207765000	207845000	80000	0.065242	0	0	21.4728	48.04	11.5059	28.074	11.855	7.90182	17.9376	7.60235	5.62852	11.5734	7.68313	0.361839	Fully EGA-ON regions
NC_010455.5	21945000	22025000	80000	10.3735	0.761983	0.0722476	26.4689	18.8947	18.9316	12.2545	12.0268	17.3201	14.5655	5.70176	3.83659	31.6631	16.4035	1.46882	Fully EGA-ON regions
NC_010455.5	23985000	24125000	140000	30.5332	29.6085	24.7087	1987.75	1942.71	1919.34	774.784	1115.66	1528	1242.48	1087.53	1313.4	920.108	749.335	55.386	Fully EGA-ON regions
NC_010455.5	24660000	24755000	95000	12.7222	20.4375	23.7695	434.957	405.025	412.465	359.318	538.845	579.946	1022.05	843.861	997.995	505.518	467.365	31.4187	Fully EGA-ON regions
NC_010455.5	25140000	25190000	50000	2.6423	0.0272137	0.144495	73.2413	10.8881	18.9316	34.4241	14.0456	27.1775	8.33121	4.61948	7.6502	27.8199	20.7444	1.29097	Fully EGA-ON regions
NC_010455.5	26490000	26570000	80000	9.06863	1.49675	1.15596	23.0673	36.5655	25.9517	15.8566	15.9355	15.0454	21.6215	24.734	25.6844	36.2051	34.9198	1.95332	Fully EGA-ON regions
NC_010455.5	26925000	27080000	155000	19.5073	44.4399	35.2929	382.311	179.079	322.673	578.34	435.586	427.935	259.798	132.223	155.784	278.461	287.08	20.3765	Fully EGA-ON regions
NC_010455.5	2790000	2885000	95000	0.065242	0	0	27.5585	41.8948	32.7437	14.1856	27.8335	34.5605	17.2575	15.759	10.5678	37.6027	22.6268	2.15877	Fully EGA-ON regions
NC_010455.5	28110000	28160000	50000	1.2396	23.0772	2.02293	38.6138	69.4592	84.2416	44.1906	39.8174	31.8866	71.0137	68.1836	61.8219	110.013	92.7738	5.8201	Fully EGA-ON regions
NC_010455.5	30330000	30380000	50000	0	5.1706	5.49082	31.1462	20.3992	10.3401	17.1192	47.8925	50.7233	83.5955	56.0673	73.1019	50.1369	75.1026	3.82078	Fully EGA-ON regions
NC_010455.5	30735000	30785000	50000	4.14286	6.28636	3.86525	16.3969	33.1996	59.2023	25.8088	19.157	37.1146	35.7902	24.5229	27.3156	56.0765	48.9799	3.67972	Fully EGA-ON regions
NC_010455.5	31095000	31190000	95000	60.0552	60.8498	73.6925	293.311	367.465	193.421	204.354	258.706	279.836	1109.44	1000.13	1040.77	261.21	251.161	17.2518	Fully EGA-ON regions
NC_010455.5	31260000	31340000	80000	57.3477	31.4046	42.5538	332.881	168.803	220.184	69.9251	124.95	189.085	112.755	68.3419	80.3386	50.53	49.8635	2.86405	Fully EGA-ON regions
NC_010455.5	31680000	31805000	125000	28.4781	34.8063	17.7368	355.045	153.886	236.987	89.8666	121.557	194.273	115.107	109.469	117.464	126.478	116.207	5.75263	Fully EGA-ON regions
NC_010455.5	32205000	32345000	140000	18.1699	4.05484	27.9237	204.922	142.182	162.553	138.699	130.62	177.512	218.227	170.261	165.502	124.556	120.279	5.23747	Fully EGA-ON regions
NC_010455.5	32760000	32810000	50000	9.55795	5.66044	5.05733	37.3914	44.0622	36.2411	40.5514	30.11	31.0486	33.7499	23.203	26.7412	13.233	17.4791	1.01192	Fully EGA-ON regions
NC_010455.5	34785000	34865000	80000	49.4208	44.4944	52.7046	248.399	116.53	190.051	99.076	123.318	117.53	140.327	97.6427	149.535	329.165	288.886	20.6279	Fully EGA-ON regions
NC_010455.5	35310000	35390000	80000	59.6964	59.7884	59.821	694.57	442.611	815.274	393.742	552.203	798.802	829.919	713.882	735.476	145.781	120.664	8.61668	Fully EGA-ON regions
NC_010455.5	44700000	44750000	50000	1.37008	4.24533	3.17889	13.5268	44.2662	12.9758	9.43228	16.7946	13.05	8.2462	5.51698	4.342	24.7191	17.1718	0.981259	Fully EGA-ON regions
NC_010455.5	54300000	54365000	65000	4.89315	9.08937	7.04414	78.5298	61.835	67.5656	55.5539	46.3033	48.7279	33.7783	22.2263	25.2709	69.7899	65.6139	5.05655	Fully EGA-ON regions
NC_010455.5	61005000	61070000	65000	1.17436	1.71446	0.794723	14.6164	12.0865	15.1554	8.31823	17.8255	22.3885	5.15742	5.22661	3.40009	6.63834	5.87759	0.478364	Fully EGA-ON regions
NC_010455.5	65685000	65825000	140000	17.8763	13.9334	62.9999	348.189	342.655	178.418	161.574	187.704	271.894	168.381	133.991	175.127	274.268	231.838	18.0797	Fully EGA-ON regions
NC_010455.5	66105000	66155000	50000	2.21823	3.04793	2.60091	79.4068	23.5355	50.6362	25.2518	29.3369	32.2059	38.5956	17.2109	26.971	55.6834	61.0809	2.56661	Fully EGA-ON regions
NC_010455.5	66420000	66470000	50000	0	0.0544274	2.60091	46.3206	70.7851	52.9425	40.2543	34.5342	35.4385	14.0837	12.301	11.0962	33.5847	22.0506	1.60681	Fully EGA-ON regions
NC_010455.5	6870000	6980000	110000	9.59057	0.435419	4.47935	100.454	93.8616	101.45	63.9464	62.3677	91.709	230.894	194.889	199.778	387.557	341.822	29.2599	Fully EGA-ON regions
NC_010455.5	70380000	70475000	95000	27.4342	37.6637	33.4145	270.376	209.27	134.624	117.309	152.526	134.85	266.259	189.689	279.244	332.223	311.359	19.2174	Fully EGA-ON regions
NC_010455.5	71865000	71945000	80000	5.9044	8.3546	10.1869	70.5307	47.785	77.3736	53.9942	45.3583	51.6811	52.5093	31.2805	35.9996	61.7977	68.8024	4.21942	Fully EGA-ON regions
NC_010455.5	72255000	72305000	50000	117.599	114.542	99.8823	796.38	430.754	536.166	311.451	296.504	340.297	195.132	108.492	153.969	117.263	128.308	6.37205	Fully EGA-ON regions
NC_010455.5	73530000	73610000	80000	7.33972	3.07515	3.14277	15.8388	40.7983	24.4818	17.0821	14.561	16.2027	9.29469	12.7498	13.7841	37.9521	23.0494	1.84293	Fully EGA-ON regions
NC_010455.5	74610000	74765000	155000	219.213	132.231	249.037	13799.9	18963.3	18681.6	7937.89	8302.98	17552.5	5836.33	5797.64	4585.18	3060.19	2977.17	216.803	Fully EGA-ON regions
NC_010455.5	74940000	75020000	80000	10.3735	18.6142	8.23623	86.3961	49.57	63.2066	102.678	94.1099	132.735	140.412	92.9704	125.872	222.428	203.103	12.8085	Fully EGA-ON regions
NC_010455.5	87690000	87755000	65000	5.93702	6.9667	1.15596	40.7133	22.4901	14.1923	48.2012	22.2496	18.2779	6.63097	17.5804	3.74469	8.822	9.94965	0.944462	Fully EGA-ON regions
NC_010455.5	94305000	94370000	65000	27.0754	17.4168	6.24942	124.027	117.754	43.6161	53.8457	39.9462	58.0664	53.7278	41.6281	56.7907	143.903	121.97	11.6341	Fully EGA-ON regions
NC_010455.5	99915000	99995000	80000	0.391452	1.90496	3.97362	17.6991	22.3116	21.6433	23.2465	17.5248	22.2688	23.3217	12.2746	19.4127	38.8692	43.256	2.86712	Fully EGA-ON regions
NC_010456.5	101430000	101510000	80000	2.18561	2.55809	7.54987	58.2263	52.2474	26.712	32.4559	26.6738	39.1898	28.8475	13.7793	28.6251	70.9691	70.0701	4.33287	Fully EGA-ON regions
NC_010456.5	10425000	10505000	80000	0	0	0	14.7493	12.5455	20.7816	14.5198	13.6161	14.8858	20.1196	23.9949	17.368	28.475	28.3892	1.99318	Fully EGA-ON regions
NC_010456.5	105735000	105845000	110000	11.0259	10.2868	35.1123	182.014	149.959	154.646	62.2382	70.4428	115.454	259.713	151.625	260.176	197.753	181.629	15.4058	Fully EGA-ON regions
NC_010456.5	106965000	107030000	65000	4.63218	2.12267	9.21157	15.0416	32.0777	26.2558	17.1192	18.298	25.9403	3.51385	3.82757	4.50282	1.9653	2.53543	0.177853	Fully EGA-ON regions
NC_010456.5	111600000	111650000	50000	35.9483	73.5586	31.2471	386.51	273.425	293.3	162.8	218.115	194.632	391.369	279.703	366.245	286.89	302.485	18.9843	Fully EGA-ON regions
NC_010456.5	112785000	112880000	95000	26.8144	61.2852	29.1158	203.247	315.728	168.002	385.164	426.866	377.412	196.974	172.188	187.303	188.013	168.721	13.0845	Fully EGA-ON regions
NC_010456.5	113385000	113450000	65000	0.130484	0.272137	0	83.6057	18.6907	11.8607	30.0793	19.4147	18.9963	50.384	35.9264	37.332	26.3787	32.807	1.59761	Fully EGA-ON regions
NC_010456.5	114330000	114425000	95000	2.93589	29.2547	14.016	222.594	135.068	82.1381	66.6572	65.3314	89.7535	162.94	77.0002	119.991	69.2658	66.4206	5.74343	Fully EGA-ON regions
NC_010456.5	121350000	121490000	140000	3.19686	8.54509	2.74541	182.306	118.137	138.426	103.681	53.9919	86.9998	94.8455	104.638	85.4387	339.429	339.056	24.7461	Fully EGA-ON regions
NC_010456.5	128715000	128795000	80000	2.18561	1.90496	4.04587	40.3678	42.8892	43.4387	36.4665	15.6778	19.9541	16.6341	14.0432	17.6667	39.3496	41.4889	3.21976	Fully EGA-ON regions
NC_010456.5	134115000	134165000	50000	4.30597	4.08205	8.56134	39.2516	28.6098	22.4796	26.4772	29.8523	33.2036	59.9054	66.7845	72.4127	108.659	90.0463	7.66609	Fully EGA-ON regions
NC_010456.5	136020000	136100000	80000	0.391452	0.435419	9.60893	13.5002	13.9224	33.8589	79.3574	89.5998	57.4678	1.98362	8.31507	5.9961	25.9419	33.7673	2.02691	Fully EGA-ON regions
NC_010456.5	139050000	139145000	95000	6.91565	10.695	3.68463	165.829	95.2131	122.662	71.8561	69.8844	71.8746	187.367	112.055	129.938	195.7	257.27	13.0109	Fully EGA-ON regions
NC_010456.5	13950000	14060000	110000	84.3579	118.815	134.742	746.445	819.281	595.267	386.946	403.242	370.907	459.634	492.437	604.457	401.357	380.584	28.4351	Fully EGA-ON regions
NC_010456.5	14325000	14375000	50000	0.782904	1.63282	2.42029	21.0476	21.4956	31.7553	11.5118	7.68858	22.6279	15.0189	8.42066	13.7612	47.7785	63.501	3.19523	Fully EGA-ON regions
NC_010456.5	15810000	15875000	65000	0.163105	0	0	101.624	58.7241	56.009	51.5433	25.8577	87.8778	140.809	109.627	174.76	165.565	133.955	12.094	Fully EGA-ON regions
NC_010456.5	16740000	16790000	50000	8.22049	3.67385	1.01147	18.3901	21.8526	29.221	16.228	25.9436	24.0247	21.2531	15.7326	11.4179	8.12323	18.0169	1.09165	Fully EGA-ON regions
NC_010456.5	20655000	20705000	50000	10.1777	1.46954	4.76834	31.6777	39.4724	19.1597	18.5675	29.9382	14.8458	20.403	13.0929	15.2544	18.7795	20.0914	2.31823	Fully EGA-ON regions
NC_010456.5	22350000	22445000	95000	1.33746	0.326564	8.01948	70.5838	49.876	34.6445	35.7981	25.6	33.6825	45.4533	23.0182	18.7464	55.6397	74.4495	6.94854	Fully EGA-ON regions
NC_010456.5	29385000	29510000	125000	13.5703	15.0219	15.5332	267.745	274.369	339.045	169.892	186.674	166.178	289.666	180.371	213.057	263.088	238.484	15.5591	Fully EGA-ON regions
NC_010456.5	30210000	30290000	80000	138.378	186.25	191.312	703.393	893.152	892.292	527.205	413.25	517.609	443.425	489.48	472.268	556.485	480.234	40.9676	Fully EGA-ON regions
NC_010456.5	38730000	38840000	110000	11.3521	4.51747	11.1984	118.419	56.8117	34.163	44.6733	46.7328	32.605	24.4269	21.4872	22.0087	31.3574	40.0675	2.30903	Fully EGA-ON regions
NC_010456.5	39630000	39710000	80000	5.4477	4.08205	0	45.8954	30.0633	18.5007	27.9998	41.0201	41.2651	40.7493	28.7464	29.521	76.7339	68.5335	4.59352	Fully EGA-ON regions
NC_010456.5	40140000	40220000	80000	7.27448	14.396	11.379	116.479	90.4448	34.9233	47.5327	86.9797	91.0705	416.334	483.383	459.035	193.604	193.807	12.0695	Fully EGA-ON regions
NC_010456.5	40365000	40445000	80000	262.827	275.729	229.314	1300.72	1519.61	1208.3	901.377	956.863	782.879	1945.48	1655.44	2001.5	1993.51	1887.01	161.684	Fully EGA-ON regions
NC_010456.5	4080000	4160000	80000	0.065242	0.0544274	0.0722476	17.5397	13.4124	13.5081	35.2039	29.5087	22.3087	14.5938	8.15669	12.2679	12.9273	6.10809	0.803406	Fully EGA-ON regions
NC_010456.5	45255000	45365000	110000	3.29472	0.136068	4.69609	59.2096	65.7873	73.1919	43.9678	27.8765	31.1284	32.7581	29.1951	35.4252	52.0585	37.6857	3.60613	Fully EGA-ON regions
NC_010456.5	46485000	46610000	125000	34.7413	63.1085	57.184	236.121	261.721	353.795	112.222	158.453	215.823	203.746	93.6831	179.561	94.771	108.447	7.04667	Fully EGA-ON regions
NC_010456.5	47445000	47525000	80000	0.293589	11.0488	5.56306	126.711	111.43	113.97	36.1323	72.5475	79.6168	196.832	110.234	177.632	32.7986	39.8754	2.85179	Fully EGA-ON regions
NC_010456.5	47550000	47630000	80000	0.032621	0	0	11.3211	14.3304	18.1966	8.3925	5.62684	8.73989	14.7922	10.9284	9.00564	11.0057	16.4419	2.07904	Fully EGA-ON regions
NC_010456.5	48105000	48155000	50000	25.9663	25.7986	18.4231	148.954	158.858	69.5931	115.453	220.821	236.616	134.291	114.827	195.344	173.907	173.562	11.1342	Fully EGA-ON regions
NC_010456.5	48360000	48455000	95000	7.04613	5.87815	5.77981	100.428	34.8061	17.2335	37.2464	52.6174	51.1623	23.8318	24.8132	28.9467	89.5739	81.6332	6.05928	Fully EGA-ON regions
NC_010456.5	49755000	49805000	50000	0.717662	5.1706	0.505733	18.8684	10.0721	20.2748	17.7876	19.5436	14.4468	65.4595	43.7399	61.7529	60.7495	36.2259	3.41601	Fully EGA-ON regions
NC_010456.5	50475000	50540000	65000	2.8054	3.10236	5.56306	46.1878	19.0222	45.4155	27.1456	26.6308	37.0747	17.9093	13.2249	11.5557	32.0125	24.2019	2.08211	Fully EGA-ON regions
NC_010456.5	50865000	50930000	65000	3.65355	7.07556	2.8899	12.9421	42.5323	41.69	27.5541	17.3959	7.26329	23.7185	13.1985	23.5939	17.906	17.5944	1.50562	Fully EGA-ON regions
NC_010456.5	53835000	53885000	50000	9.42746	11.3481	6.57453	47.2773	12.2395	94.8099	30.7106	32.859	40.7463	7.3394	4.77787	2.7798	20.3517	20.1298	1.89199	Fully EGA-ON regions
NC_010456.5	56055000	56165000	110000	45.1474	45.9095	51.6209	799.33	715.118	779.565	282.003	481.846	515.733	1059.25	781.273	1175.88	1022.74	940.031	67.25	Fully EGA-ON regions
NC_010456.5	58965000	59015000	50000	0.489315	0	0	10.8958	23.867	20.3508	11.4747	7.73153	9.69769	19.2128	13.3041	10.3151	20.0024	33.9594	1.47496	Fully EGA-ON regions
NC_010456.5	63735000	63800000	65000	10.928	6.77621	7.08026	80.6824	45.9236	48.1526	33.3472	33.5463	35.1591	31.9363	23.1766	24.6047	37.8647	43.4481	3.81465	Fully EGA-ON regions
NC_010456.5	64200000	64295000	95000	33.3386	50.2364	32.5114	425.044	450.159	249.025	173.16	186.502	202.973	597.467	381.411	549.022	1277.97	1316.2	76.48	Fully EGA-ON regions
NC_010456.5	65805000	65885000	80000	1.63105	0.653128	6.86352	29.0467	52.5023	28.2073	33.6071	44.757	48.6082	12.3268	10.9812	18.6086	9.52077	10.718	0.993525	Fully EGA-ON regions
NC_010456.5	71055000	71105000	50000	4.17549	2.31316	3.793	51.2636	36.744	24.279	25.8459	17.5248	16.2426	16.3224	16.1814	23.3411	34.0215	26.8525	3.13083	Fully EGA-ON regions
NC_010456.5	71460000	71510000	50000	24.1395	37.31	28.7907	202.53	128.591	138.071	144.009	159.527	178.868	254.187	170.34	193.3	180.502	204.947	14.5288	Fully EGA-ON regions
NC_010456.5	75405000	75485000	80000	0.195726	0.625915	0.0722476	16.8221	78.4093	21.8967	32.3074	15.9355	16.2426	14.5655	15.9174	24.7655	13.9318	25.4696	2.29063	Fully EGA-ON regions
NC_010456.5	76410000	76475000	65000	0	3.80991	6.75515	36.3283	23.0256	35.05	51.1348	45.7019	44.8169	14.2537	11.2715	16.0585	10.9183	10.4491	0.512095	Fully EGA-ON regions
NC_010456.5	77700000	77825000	125000	14.2554	19.0224	38.4357	191.847	250.298	102.134	132.423	140.241	169.211	161.07	107.357	152.476	349.867	392.838	23.2497	Fully EGA-ON regions
NC_010456.5	85350000	85445000	95000	2.0225	14.5321	6.57453	83.4728	82.6166	73.9775	40.0315	60.0482	64.5714	469.722	395.718	494.299	374.498	458.567	24.0194	Fully EGA-ON regions
NC_010456.5	92070000	92135000	65000	0	28.2206	0.0722476	70.5572	59.9735	52.3849	33.2729	19.2429	45.7348	20.318	6.99522	7.16775	26.0293	42.1804	2.62487	Fully EGA-ON regions
NC_010456.5	98070000	98150000	80000	0.065242	0.0544274	0	72.5504	40.0334	25.7743	15.0025	33.6751	50.4439	24.1152	10.5588	18.6545	37.3843	36.4949	2.75979	Fully EGA-ON regions
NC_010456.5	99165000	99215000	50000	3.55569	2.88465	2.67316	20.1175	20.8071	15.789	22.6523	11.5114	15.6041	15.3872	14.3336	11.9922	22.3607	35.1119	2.53288	Fully EGA-ON regions
NC_010456.5	9975000	10070000	95000	8.35097	5.06174	6.24942	47.7291	63.6199	45.8716	85.9674	54.6361	57.8669	9.26635	15.6271	11.9233	10.0449	14.329	1.08245	Fully EGA-ON regions
NC_010457.5	101310000	101390000	80000	356.645	271.13	279.67	1751.02	1701.04	1404.74	879.838	1339.96	1413.27	2036.98	1719.45	1795.59	2340.36	2460.98	205.58	Fully EGA-ON regions
NC_010457.5	104055000	104105000	50000	8.87291	0.081641	0	30.4818	31.1087	11.5313	11.8832	11.5973	16.0032	9.43638	5.54338	8.01777	11.093	11.832	0.551958	Fully EGA-ON regions
NC_010457.5	109365000	109505000	140000	27.3038	40.7661	43.2402	1060.72	1104.61	1078.19	343.647	651.038	669.619	704.356	728.954	928.591	416.337	373.054	26.4419	Fully EGA-ON regions
NC_010457.5	112920000	113000000	80000	0.130484	0.163282	0.577981	15.8388	44.7762	27.7257	24.3605	17.1812	31.6871	70.7303	27.9809	43.1673	30.2219	15.251	1.78467	Fully EGA-ON regions
NC_010457.5	118335000	118385000	50000	32.9472	38.3169	40.6031	178.187	128.923	261.849	127.781	126.926	136.805	76.3695	79.4023	80.6602	99.7061	108.947	8.68108	Fully EGA-ON regions
NC_010457.5	118440000	118490000	50000	2.18561	4.29976	2.49254	10.6035	22.9236	14.1163	5.4217	13.2295	21.4307	17.1725	21.7776	32.5306	29.7852	31.3087	1.88279	Fully EGA-ON regions
NC_010457.5	118635000	118745000	110000	2.31609	5.85094	0.650228	121.529	62.09	41.1831	43.8192	53.82	61.5384	576.101	521.104	688.724	225.703	194.959	17.6381	Fully EGA-ON regions
NC_010457.5	121200000	121325000	125000	19.7031	0.326564	6.79127	99.976	130.223	110.143	158.158	129.117	142.871	95.0722	74.0173	80.0629	66.9074	61.926	4.29914	Fully EGA-ON regions
NC_010457.5	124545000	124610000	65000	8.84029	26.7238	13.5103	185.15	53.7773	85.0526	69.5538	52.1449	60.8999	79.0899	69.2394	62.4421	126.303	103.645	6.59897	Fully EGA-ON regions
NC_010457.5	132315000	132410000	95000	68.4714	97.5882	69.6106	704.297	563.195	636.678	843.557	988.433	693.445	5791.04	6531.5	6105.55	608.849	556.105	41.0872	Fully EGA-ON regions
NC_010457.5	133035000	133085000	50000	1.27222	2.80301	0.903095	46.0017	26.5189	16.8534	19.0131	61.4657	43.5398	410.808	324.024	424.345	268.154	282.547	15.1727	Fully EGA-ON regions
NC_010457.5	136785000	136865000	80000	107.388	137.81	90.3095	628.557	550.012	554.768	411.158	376.311	366.038	186.489	148.431	194.747	151.983	124.313	7.22146	Fully EGA-ON regions
NC_010457.5	139965000	140045000	80000	2.51182	10.5317	9.60893	47.2773	50.7174	57.6057	72.7102	38.6577	55.2728	88.5546	83.0715	87.6441	66.0776	55.5106	3.30562	Fully EGA-ON regions
NC_010457.5	17550000	17615000	65000	2.6423	2.96629	5.67144	35.3716	59.2341	40.5495	28.1483	31.0979	51.8407	168.92	208.22	213.723	288.287	234.182	20.3029	Fully EGA-ON regions
NC_010457.5	23070000	23150000	80000	4.8279	0.0544274	1.5172	30.216	12.1375	11.4046	16.1166	9.96508	10.3761	24.0585	26.2915	17.2072	52.4953	25.8153	2.631	Fully EGA-ON regions
NC_010457.5	31740000	31850000	110000	2.05512	7.29327	2.96215	240.772	217.965	191.064	219.468	101.197	93.3452	309.955	212.1	281.311	192.861	167.108	8.39897	Fully EGA-ON regions
NC_010457.5	32520000	32600000	80000	0.782904	1.36068	5.56306	13.4471	29.5023	43.4387	28.2226	24.2255	22.5082	76.4545	64.0656	63.9354	50.3553	56.0484	4.15809	Fully EGA-ON regions
NC_010457.5	44760000	44810000	50000	0.130484	0.163282	3.90137	30.3489	20.7052	21.3392	24.3234	24.0966	57.0687	59.452	16.9469	19.5965	59.2646	39.7986	2.54208	Fully EGA-ON regions
NC_010457.5	44940000	45005000	65000	1.33746	2.25874	10.9094	91.6314	82.8206	180.952	38.9174	64.3435	75.5861	190.91	127.471	149.788	171.985	196.419	12.3148	Fully EGA-ON regions
NC_010457.5	45900000	45950000	50000	1.89202	3.34728	2.1313	26.4955	10.2506	15.5355	15.1511	7.86039	6.50503	6.94268	5.41139	5.51366	12.7089	14.137	0.751277	Fully EGA-ON regions
NC_010457.5	51975000	52055000	80000	0	0	0	23.5457	35.3161	14.9526	107.728	29.8093	54.2751	65.8279	45.0598	30.0494	59.2646	22.9726	3.07257	Fully EGA-ON regions
NC_010457.5	54330000	54410000	80000	13.5377	5.68766	7.22476	135.64	131.957	165.848	127.596	128.859	134.93	126.385	100.335	107.31	105.733	105.95	8.74548	Fully EGA-ON regions
NC_010457.5	55455000	55595000	140000	1.69629	1.63282	11.5957	72.4175	133.079	76.1064	68.6254	39.7315	45.8545	42.5629	47.5675	56.492	87.6959	83.2083	5.68211	Fully EGA-ON regions
NC_010457.5	61875000	61940000	65000	1.66367	2.04103	0.505733	16.769	10.5821	15.2061	9.95217	8.41878	8.42063	9.52139	4.4611	7.23667	19.9587	8.52827	1.07019	Fully EGA-ON regions
NC_010457.5	67950000	68015000	65000	11.2869	9.25265	5.12958	29.8174	77.6188	40.955	54.6255	42.6093	51.3219	130.664	95.5837	103.312	174.955	209.711	13.0354	Fully EGA-ON regions
NC_010457.5	75300000	75410000	110000	82.5311	104.392	80.6283	510.298	470.634	506.134	243.902	329.621	332.435	235.909	160.943	217.743	384.543	422.342	31.3298	Fully EGA-ON regions
NC_010457.5	7650000	7730000	80000	20.8774	17.199	18.7121	60.5915	188.59	59.4557	80.5828	42.1798	41.4247	120.888	74.9412	85.14	142.113	139.449	10.9686	Fully EGA-ON regions
NC_010457.5	79155000	79235000	80000	6.6873	7.72868	7.11639	33.8568	81.8261	25.977	42.5195	40.2469	34.3609	13.432	9.45014	6.31773	28.3439	20.245	1.8	Fully EGA-ON regions
NC_010457.5	79800000	79865000	65000	6.71992	7.29327	9.68118	59.5817	20.9601	52.9171	26.2915	23.8818	17.4399	18.9578	16.5509	11.9003	11.7918	8.91243	0.735945	Fully EGA-ON regions
NC_010457.5	80040000	80300000	260000	6.91565	7.29327	15.8222	183.183	149.067	124.766	45.7131	102.7	143.071	153.617	152.892	176.023	335.411	372.555	21.8882	Fully EGA-ON regions
NC_010458.4	13785000	13850000	65000	0.195726	1.25183	0.722476	18.6824	23.1021	21.4659	32.6416	38.8724	35.2788	7.3394	12.6442	13.5314	35.157	30.6941	4.11822	Fully EGA-ON regions
NC_010458.4	18375000	18425000	50000	22.7042	25.9074	11.379	63.2756	148.608	89.8679	68.5882	47.2912	38.7109	15.869	7.73433	15.0017	28.6933	26.7757	1.85213	Fully EGA-ON regions
NC_010458.4	20280000	20330000	50000	2.28347	2.9935	3.46788	16.078	19.2772	19.6412	26.5886	15.9785	18.9165	1.72859	8.86941	12.4976	15.2856	22.8957	0.530493	Fully EGA-ON regions
NC_010458.4	22590000	22640000	50000	3.22948	3.40171	1.26433	33.6177	45.1841	11.7594	16.1908	15.9785	17.839	31.908	24.3381	51.3919	50.1369	54.1276	3.24736	Fully EGA-ON regions
NC_010458.4	23415000	23465000	50000	3.58831	3.12957	3.17889	68.006	36.999	19.109	53.5857	37.5838	45.9742	54.8897	61.6371	67.2896	46.0316	33.5369	3.09097	Fully EGA-ON regions
NC_010458.4	33510000	33575000	65000	13.6029	12.3006	4.22648	115.895	26.9779	23.0625	35.2782	48.7516	49.0871	51.3192	32.574	50.7027	83.1102	98.1135	7.81021	Fully EGA-ON regions
NC_010458.4	35910000	35990000	80000	1.82677	0	0.361238	40.979	30.3183	32.2369	46.9386	30.7114	36.516	167.786	101.84	135.843	222.166	233.337	10.4228	Fully EGA-ON regions
NC_010458.4	51135000	51305000	170000	27.9888	43.4875	29.1519	606.208	423.869	332.303	256.305	255.398	225.721	873.247	817.701	1000.98	1539.35	1348.04	106.258	Fully EGA-ON regions
NC_010458.4	55275000	55325000	50000	2.83803	1.7961	6.21329	34.3352	24.9125	16.4226	22.4666	29.8953	30.6096	32.1063	25.4995	27.3845	128.268	139.334	7.98193	Fully EGA-ON regions
NC_010458.4	71100000	71180000	80000	3.13161	4.87125	0.0722476	60.7244	75.3749	100.639	69.3309	34.1905	58.0664	65.2328	90.9114	48.0837	38.8255	39.837	2.84565	Fully EGA-ON regions
NC_010458.4	71205000	71315000	110000	15.9843	7.34769	0.939219	317.415	265.954	200.593	119.018	107.125	183.977	148.403	132.856	173.014	175.698	167.8	11.26	Fully EGA-ON regions
NC_010458.4	71520000	71615000	95000	0.456694	7.12998	6.0688	59.6614	51.8139	25.6476	47.607	39.0013	40.3073	22.6133	17.818	18.8383	17.513	16.9797	1.18671	Fully EGA-ON regions
NC_010458.4	74220000	74315000	95000	29.4894	27.1048	13.727	162.508	89.6543	162.705	116.158	104.247	118.527	114.512	86.7671	116.154	155.171	111.29	9.58261	Fully EGA-ON regions
NC_010459.5	11580000	11660000	80000	0.0978629	0.380991	0.0722476	21.8448	19.8382	17.5884	10.6949	15.8926	17.5197	24.0585	20.2993	23.2033	7.33711	5.99284	0.913798	Fully EGA-ON regions
NC_010459.5	22485000	22550000	65000	0	2.74858	0.397362	262.484	152.994	56.7186	70.7421	96.4723	121.88	113.718	80.4318	109.653	140.541	143.29	8.15059	Fully EGA-ON regions
NC_010459.5	26715000	26765000	50000	2.60968	6.20472	8.45297	55.3296	44.9547	24.5325	47.5699	57.9435	65.9682	87.9878	44.9278	66.3936	111.236	113.595	6.38739	Fully EGA-ON regions
NC_010459.5	30735000	30815000	80000	10.8954	0.707556	3.97362	47.7823	36.7695	42.4756	33.8671	39.6026	29.0532	15.1889	18.5835	10.407	26.6407	22.6652	1.30937	Fully EGA-ON regions
NC_010459.5	31170000	31250000	80000	3.39258	21.1178	14.016	105.132	129.407	78.6154	80.36	92.2629	83.009	102.015	76.9474	95.0646	192.119	251.584	15.2218	Fully EGA-ON regions
NC_010459.5	32910000	33005000	95000	168.259	257.115	187.41	1316.43	1359.81	1227.31	1102.76	1277.12	1163.8	1787.39	1787	1630.59	571.072	567.822	37.4197	Fully EGA-ON regions
NC_010459.5	34155000	34205000	50000	4.045	7.83754	7.00802	31.7574	50.2584	23.9749	31.3419	30.4107	33.0041	36.357	38.6453	46.1998	36.1615	33.3064	1.78773	Fully EGA-ON regions
NC_010459.5	35565000	35660000	95000	27.6626	61.0675	72.7172	522.841	423.002	462.518	241.191	287.828	309.967	395.761	335.058	396.363	151.459	160.731	8.26404	Fully EGA-ON regions
NC_010459.5	36840000	36950000	110000	20.1598	25.6897	17.9897	117.223	82.4636	125.653	29.708	67.4361	88.2769	73.2807	53.6652	58.3758	54.7663	61.8876	4.87563	Fully EGA-ON regions
NC_010459.5	37290000	37370000	80000	5.70867	3.67385	5.23795	19.3733	61.121	16.0931	54.4398	21.1758	28.8935	44.4331	32.9435	29.7967	45.3765	45.4457	2.88858	Fully EGA-ON regions
NC_010459.5	40230000	40415000	185000	21.8561	80.3348	73.1507	435.063	518.011	354.808	232.056	265.492	281.951	126.357	84.1538	124.861	164.954	144.02	9.55808	Fully EGA-ON regions
NC_010459.5	41820000	41885000	65000	2.44657	4.81682	6.14105	15.8654	43.2207	24.4311	23.0608	15.1624	11.0147	40.8626	21.9623	29.7737	54.9846	58.4302	1.60681	Fully EGA-ON regions
NC_010459.5	47640000	47765000	125000	0.587178	1.30626	13.5103	65.1625	62.5744	48.2286	57.5963	75.3395	32.4453	274.618	219.835	197.389	109.969	123.084	5.85689	Fully EGA-ON regions
NC_010459.5	48660000	48725000	65000	5.34984	0	1.58945	60.6978	50.1819	66.7547	35.4639	22.8939	31.0885	24.937	5.64897	7.37451	13.495	14.329	0.680749	Fully EGA-ON regions
NC_010459.5	50835000	50930000	95000	131.821	122.462	97.0646	556.911	573.905	671.044	287.09	490.866	563.823	617.757	400.549	520.099	251.907	282.24	16.8991	Fully EGA-ON regions
NC_010459.5	50940000	51005000	65000	17.4196	35.2689	25.0338	267.108	132.926	207.867	170.152	147.93	165.3	263.878	247.921	339.388	246.492	261.034	19.3707	Fully EGA-ON regions
NC_010459.5	51540000	51590000	50000	0.195726	0.326564	0	827.42	590.275	545.822	754.619	224.644	260.161	390.235	305.81	304.951	24.6754	30.8478	1.89506	Fully EGA-ON regions
NC_010459.5	52320000	52370000	50000	30.9247	124.23	77.7745	284.94	445.492	446.273	177.579	239.763	239.01	154.042	136.552	178.964	268.416	283.238	21.4467	Fully EGA-ON regions
NC_010459.5	5745000	5840000	95000	17.2239	69.0955	27.707	266.709	431.825	254.246	180.699	214.249	213.509	291.564	252.805	269.641	256.93	230.571	17.1383	Fully EGA-ON regions
NC_010459.5	58845000	58895000	50000	0.065242	3.72827	1.98681	24.5289	12.6985	10.7963	19.4216	6.09932	6.78439	1.1335	2.6661	1.30949	9.25873	9.02767	0.778875	Fully EGA-ON regions
NC_010459.5	63180000	63245000	65000	0.130484	0.081641	0.0361238	15.5997	12.4435	24.0509	15.8938	14.3463	14.8059	2.80541	2.16456	2.38925	3.71223	3.80315	0.484497	Fully EGA-ON regions
NC_010460.4	10290000	10355000	65000	7.53545	2.01381	8.81421	56.2598	89.0168	30.995	70.8535	54.765	52.5591	138.854	158.831	134.625	74.2445	73.4891	6.70323	Fully EGA-ON regions
NC_010460.4	13755000	13805000	50000	12.7222	2.50366	4.19036	39.0124	64.1554	20.4268	23.6921	24.9127	46.3733	29.6127	13.2777	21.5722	29.9162	30.1563	2.13117	Fully EGA-ON regions
NC_010460.4	23700000	23750000	50000	7.50283	6.58571	8.59746	32.9267	57.8826	28.9929	41.4055	27.2751	22.5082	69.9369	69.8202	67.6342	85.2939	85.2059	6.63883	Fully EGA-ON regions
NC_010460.4	32895000	32945000	50000	3.32734	2.74858	3.07052	83.3399	11.908	37.2042	61.8668	57.6858	69.8393	30.5761	29.4591	33.013	217.056	233.605	15.3352	Fully EGA-ON regions
NC_010460.4	37785000	37865000	80000	3.58831	10.6678	13.7993	60.6713	71.2951	35.8356	44.859	42.3087	37.2742	29.6127	19.0059	15.5531	41.0965	37.2632	2.27836	Fully EGA-ON regions
NC_010460.4	40575000	40655000	80000	11.1564	15.539	17.4839	129.182	78.0778	100.791	79.9515	60.6066	57.6274	49.3355	42.4992	41.8578	376.9	386.346	25.3288	Fully EGA-ON regions
NC_010460.4	48480000	48575000	95000	80.9653	186.25	168.915	992.293	1396.42	956.259	657.474	718.689	671.655	493.1	372.093	401.716	706.939	870.383	56.2507	Fully EGA-ON regions
NC_010460.4	4965000	5060000	95000	0.619799	0.244923	0.0722476	31.9434	36.795	23.8989	49.7608	23.7959	25.0224	78.1264	31.5709	37.5158	41.2712	30.1947	1.99012	Fully EGA-ON regions
NC_010460.4	50625000	50690000	65000	2.28347	2.83022	3.82912	11.4805	51.2019	15.6116	20.35	18.0832	19.7146	13.9987	19.1115	22.5141	57.5177	64.6919	2.51141	Fully EGA-ON regions
NC_010460.4	54240000	54305000	65000	0.260968	5.7693	3.39564	57.8809	98.9869	32.1102	63.9835	54.3784	90.392	67.0748	53.718	54.0338	89.9232	92.5433	8.24871	Fully EGA-ON regions
NC_010460.4	54330000	54395000	65000	0.195726	3.70106	5.12958	12.2778	39.7784	14.167	7.24131	14.8188	23.7055	15.5856	15.5743	27.0858	64.156	49.0952	3.5632	Fully EGA-ON regions
NC_010460.4	8835000	8885000	50000	1.53319	2.53087	3.21502	12.4904	18.9202	14.978	20.9812	32.2577	24.6233	37.3204	41.7073	50.0364	45.5075	39.7986	3.56013	Fully EGA-ON regions
NC_010461.5	103995000	104045000	50000	1.50057	3.86434	2.52867	10.949	23.867	13.5587	13.1829	9.62146	5.98623	4.16561	2.6397	5.07716	9.21506	8.33619	0.947529	Fully EGA-ON regions
NC_010461.5	106305000	106385000	80000	0.130484	0.217709	0.28899	16.3172	12.0355	17.1829	0.445619	7.21609	18.0385	30.0661	23.071	28.9007	11.9228	7.72154	0.686882	Fully EGA-ON regions
NC_010461.5	106860000	106940000	80000	13.3746	26.8327	16.5447	154.562	95.0601	72.4316	120.243	118.507	113.858	374.281	349.84	380.235	134.033	100.15	15.648	Fully EGA-ON regions
NC_010461.5	110970000	111155000	185000	11.2216	13.2258	13.1129	315.103	262.002	232.222	119.5	156.349	162.267	168.58	93.3663	122.219	268.372	200.184	20.0238	Fully EGA-ON regions
NC_010461.5	115230000	115280000	50000	2.74016	3.59221	7.98336	13.3408	37.101	36.0637	24.5091	25.0845	27.7362	16.5774	16.8413	12.1071	24.8938	25.2775	2.29369	Fully EGA-ON regions
NC_010461.5	122895000	122975000	80000	0.130484	0	5.81593	19.7188	17.5433	24.938	19.9786	16.7087	4.15045	76.9362	95.2669	100.486	42.5814	4.26414	8.55229	Fully EGA-ON regions
NC_010461.5	123915000	123965000	50000	13.342	16.4098	24.817	112.307	146.67	122.231	115.378	315.704	177.073	445.295	259.034	357.951	88.2637	40.9895	4.20102	Fully EGA-ON regions
NC_010461.5	124410000	124580000	170000	7.37234	9.85135	15.9667	277.419	166.814	215.217	116.084	151.71	124.114	1035.99	967.373	1268.65	359.824	278.859	22.0599	Fully EGA-ON regions
NC_010461.5	15660000	15710000	50000	25.7706	37.9087	29.5131	171.703	234.922	159.714	92.3546	155.49	187.968	315.283	201.7	207.199	99.182	88.0871	9.17171	Fully EGA-ON regions
NC_010461.5	34725000	34775000	50000	8.87291	0	6.93577	47.8886	18.4102	51.65	22.6895	17.31	22.0692	103.262	67.0485	69.9545	160.63	154.853	13.756	Fully EGA-ON regions
NC_010461.5	37035000	37115000	80000	0.0978629	8.98051	14.3411	27.3193	12.2905	39.0543	11.1405	15.5919	16.1628	49.9023	34.7913	38.6186	28.3876	19.8609	2.50528	Fully EGA-ON regions
NC_010461.5	41535000	41660000	125000	1.17436	0.734769	1.15596	80.2572	95.7741	80.5668	88.604	27.5758	34.7999	72.6573	45.0598	66.0949	88.089	77.5228	9.51822	Fully EGA-ON regions
NC_010461.5	42165000	42230000	65000	5.93702	37.3916	1.01147	113.955	107.631	79.249	52.7688	69.5408	56.7494	354.558	261.067	282.161	180.982	130.69	16.9237	Fully EGA-ON regions
NC_010461.5	47145000	47315000	170000	57.3477	21.7709	27.0928	372	258.636	410.387	131.606	231.731	222.408	434.357	277.591	367.508	211.553	202.95	16.1417	Fully EGA-ON regions
NC_010461.5	78570000	78680000	110000	10.3409	5.9598	8.09173	98.0095	113.419	27.0415	85.1504	42.2657	28.9733	40.1825	29.1159	41.0078	32.5366	33.1143	2.90085	Fully EGA-ON regions
NC_010461.5	84135000	84185000	50000	5.41508	0.163282	7.29701	35.0262	27.4369	11.2525	19.273	20.6174	27.816	95.2989	49.996	88.7928	99.0073	53.5514	3.70119	Fully EGA-ON regions
NC_010461.5	84780000	84860000	80000	0.782904	1.08855	0.794723	22.27	25.8049	26.5093	23.3207	28.6926	23.0669	18.4477	18.9795	19.0221	76.2972	57.1625	7.79181	Fully EGA-ON regions
NC_010443.5	10110000	10190000	80000	0.195726	0.272137	0.144495	20.144	20.8326	10.1881	6.72143	4.12348	5.14816	6.23424	1.37265	2.38925	13.495	7.72154	0.653151	Partially EGA-ON regions
NC_010443.5	103830000	103925000	95000	16.3105	0	1.95068	71.7531	82.5401	54.1843	19.0502	15.9355	20.1935	24.8803	10.2685	19.0451	86.1673	83.4003	4.72538	Partially EGA-ON regions
NC_010443.5	106920000	106970000	50000	20.6817	43.5419	28.8268	250.073	181.017	186.655	48.6839	72.8482	69.121	234.436	160.916	179.814	178.231	215.742	13.6732	Partially EGA-ON regions
NC_010443.5	108225000	108275000	50000	21.1384	0.0544274	2.23968	12.8624	84.0956	20.9337	20.8327	13.8308	13.6885	7.84948	5.91294	7.02991	35.2006	37.9547	2.82725	Partially EGA-ON regions
NC_010443.5	108405000	108605000	200000	7.24186	30.9692	27.5263	428.286	342.808	305.997	94.8055	58.416	94.0636	254.981	182.615	204.258	300.909	324.497	21.2504	Partially EGA-ON regions
NC_010443.5	112305000	112400000	95000	145.261	151.907	164.869	1227.24	1260.9	1067.69	438.452	407.151	384.555	618.777	440.012	602.987	1012.17	1087.7	73.1222	Partially EGA-ON regions
NC_010443.5	115710000	115790000	80000	1.82677	1.87774	0.722476	39.0922	30.5732	53.7281	18.3447	10.6523	20.0339	20.4597	21.2496	26.052	39.83	41.3736	2.13731	Partially EGA-ON regions
NC_010443.5	116400000	116465000	65000	2.31609	1.66003	11.7041	31.8903	32.0777	38.294	12.7744	9.87918	17.4399	23.6901	18.1084	46.1998	52.1022	48.4421	3.45587	Partially EGA-ON regions
NC_010443.5	116610000	116675000	65000	1.30484	7.42933	5.49082	958.967	900.394	699.935	185.898	285.895	364.202	557.115	385.872	603.653	1002.56	884.443	67.0446	Partially EGA-ON regions
NC_010443.5	119745000	119795000	50000	3.13161	2.80301	1.3727	17.7257	32.0777	25.7996	12.8858	9.14898	11.4536	27.544	19.9562	36.3212	42.4504	31.1167	2.48688	Partially EGA-ON regions
NC_010443.5	119880000	119960000	80000	19.5073	50.2092	14.3773	280.289	137.414	212.657	48.6468	44.1127	63.2944	39.8141	35.4248	50.2891	135.343	161.845	10.6559	Partially EGA-ON regions
NC_010443.5	121365000	121475000	110000	24.3679	31.7584	30.0911	267.772	269.779	154.57	125.33	89.8576	106.236	109.751	89.3804	100.326	146.742	137.49	9.8034	Partially EGA-ON regions
NC_010443.5	126045000	126215000	170000	15.9843	17.3623	9.31994	276.675	227.502	348.929	110.811	68.0804	91.2301	32.6731	21.672	30.6008	84.0274	95.5781	6.54991	Partially EGA-ON regions
NC_010443.5	126480000	126740000	260000	18.6592	28.3022	9.39219	512.769	550.42	627.833	98.3333	157.036	266.826	432.656	306.285	419.865	283.483	284.852	17.6995	Partially EGA-ON regions
NC_010443.5	126795000	126875000	80000	0.032621	2.50366	0.144495	35.664	36.948	39.1556	6.1644	7.302	13.7284	13.3186	10.374	12.9571	7.68649	11.9088	0.594889	Partially EGA-ON regions
NC_010443.5	128790000	128840000	50000	6.91565	10.831	8.66971	143.32	70.5046	59.2023	27.9626	48.8375	44.2183	60.5005	41.6281	49.4391	58.3475	70.9921	4.22248	Partially EGA-ON regions
NC_010443.5	129150000	129245000	95000	2.8054	6.09586	5.9243	138.351	181.068	130.215	45.3789	46.8617	46.932	34.4867	24.4173	34.8509	43.8916	45.292	2.77512	Partially EGA-ON regions
NC_010443.5	129555000	129770000	215000	42.7335	7.04834	13.3658	529.113	405.586	467.308	102.938	89.8576	125.91	185.95	108.756	133.43	379.084	488.493	28.9932	Partially EGA-ON regions
NC_010443.5	130020000	130100000	80000	229.456	199.476	242.391	1053.18	1104.9	922.147	409.19	421.54	454.554	762.533	794.155	640.985	850.275	917.25	65.3182	Partially EGA-ON regions
NC_010443.5	130260000	130340000	80000	0	11.5114	22.6135	115.257	62.0645	36.9508	11.846	10.0939	22.7078	13.3753	11.7203	14.5193	36.0304	41.4505	2.48075	Partially EGA-ON regions
NC_010443.5	130710000	130805000	95000	15.1035	27.894	18.0619	249.302	169.619	175.453	70.6307	75.0388	88.9154	103.942	69.5562	78.5466	142.593	133.763	9.90765	Partially EGA-ON regions
NC_010443.5	130995000	131045000	50000	2.83803	5.60602	5.09346	39.916	45.2096	13.9136	10.3978	6.31408	12.0124	6.51762	5.3586	10.6138	6.46364	3.41899	0.39557	Partially EGA-ON regions
NC_010443.5	132750000	132845000	95000	0	3.75549	8.81421	76.5367	44.6232	47.1895	22.838	23.2805	35.4385	19.6095	24.1533	27.8669	94.771	113.672	7.58943	Partially EGA-ON regions
NC_010443.5	134340000	134405000	65000	24.531	11.0215	13.5825	168.088	69.0002	77.7537	28.9281	18.4698	32.8843	16.6341	6.67845	14.5882	33.017	29.6185	1.55162	Partially EGA-ON regions
NC_010443.5	134490000	134555000	65000	4.17549	1.7961	2.78153	39.6503	27.8449	29.1196	20.5356	7.98925	16.2825	16.294	20.6425	25.5926	41.8827	40.1828	3.42521	Partially EGA-ON regions
NC_010443.5	135930000	136010000	80000	9.36222	21.6349	16.6892	89.0802	57.3726	56.2625	17.7505	14.9047	16.2426	11.25	8.84301	9.23537	14.8052	15.5199	1.85826	Partially EGA-ON regions
NC_010443.5	136110000	136250000	140000	14.549	39.732	27.4541	266.178	113.445	244.539	51.3576	73.2777	78.0205	41.7694	40.0443	43.6957	171.243	144.558	11.4715	Partially EGA-ON regions
NC_010443.5	136785000	136835000	50000	2.38133	0.408205	3.793	45.5234	10.6076	14.1923	4.79041	7.68858	5.90641	1.5869	3.27323	1.88383	7.16241	5.45502	0.637819	Partially EGA-ON regions
NC_010443.5	141855000	142025000	170000	0.587178	2.01381	23.5527	179.914	278.194	170.004	79.0232	61.0791	64.332	101.561	71.1664	67.2436	370.699	350.581	21.2811	Partially EGA-ON regions
NC_010443.5	143460000	143540000	80000	0.065242	1.03412	0.650228	13.8723	37.3305	36.8494	6.31294	6.27113	7.02384	16.2374	15.0199	22.9736	24.5444	23.2415	1.15298	Partially EGA-ON regions
NC_010443.5	143940000	144035000	95000	79.2037	73.8579	90.165	714.449	614.066	810.382	141.336	190.453	256.131	245.289	178.101	250.963	236.098	229.418	15.5039	Partially EGA-ON regions
NC_010443.5	145320000	145415000	95000	38.1013	13.7157	17.9897	116.346	185.25	99.1943	35.0183	34.706	35.199	171.81	181.981	220.845	233.521	232.53	14.2804	Partially EGA-ON regions
NC_010443.5	145785000	145850000	65000	4.63218	11.6202	0	133.248	79.7097	98.8141	23.5436	19.5006	25.5412	23.8601	12.2746	9.16645	32.2309	41.7578	2.18944	Partially EGA-ON regions
NC_010443.5	153960000	154070000	110000	11.0911	27.1592	21.8549	328.842	134.94	107.456	38.9546	57.8576	88.3966	46.4734	29.6175	36.2523	181.331	205.946	13.2347	Partially EGA-ON regions
NC_010443.5	158130000	158255000	125000	8.38359	27.3497	19.7236	305.775	382.637	290.715	107.914	92.4777	67.3251	341.353	406.145	528.897	148.489	133.648	12.8422	Partially EGA-ON regions
NC_010443.5	159210000	159260000	50000	5.57819	7.23884	16.5086	31.3854	79.4547	81.5552	19.8301	8.84831	11.7729	4.70402	3.59	4.4339	19.6966	22.3195	1.90732	Partially EGA-ON regions
NC_010443.5	159270000	159335000	65000	35.2959	39.3782	33.559	205.4	261.798	251.508	73.3787	44.9717	56.4701	41.9678	45.9045	50.2662	74.2882	78.099	5.47665	Partially EGA-ON regions
NC_010443.5	16035000	16145000	110000	0	0.217709	0.216743	51.8749	36.183	42.4249	22.9865	20.059	21.1912	13.6587	10.3476	14.6571	10.5253	12.1393	1.35843	Partially EGA-ON regions
NC_010443.5	161565000	161675000	110000	15.4623	30.7515	12.0653	334.37	292.218	180.243	68.2912	71.3019	95.62	55.7398	40.4667	56.6528	118.922	134.877	7.83474	Partially EGA-ON regions
NC_010443.5	164205000	164300000	95000	1.07649	8.05525	4.5516	122.751	57.1942	74.8392	25.9202	16.7946	28.4944	64.5811	62.693	83.9684	104.597	63.5779	4.0109	Partially EGA-ON regions
NC_010443.5	166995000	167075000	80000	2.8054	1.9866	0.433486	53.0176	46.6886	26.6613	23.5807	19.1141	12.7706	33.8066	21.9887	30.7157	100.012	92.8122	5.52572	Partially EGA-ON regions
NC_010443.5	167820000	167900000	80000	0.0978629	0.0544274	0.0361238	23.8114	31.1087	34.6698	20.4985	11.1248	9.7376	9.52139	7.18	9.51106	12.7526	10.3338	0.343441	Partially EGA-ON regions
NC_010443.5	169425000	169520000	95000	14.1575	10.1779	11.4151	94.5281	79.9902	47.3162	28.3711	26.0724	30.8091	13.7437	9.45014	12.9111	63.7193	64.6535	5.20681	Partially EGA-ON regions
NC_010443.5	169890000	169970000	80000	0.619799	3.94598	2.31192	271.519	322.485	352.325	105.092	54.2925	92.148	133.895	83.1507	98.6025	197.971	174.445	12.6031	Partially EGA-ON regions
NC_010443.5	175140000	175190000	50000	45.8651	41.8002	34.3176	214.781	301.831	208.272	78.2433	59.4469	67.7242	70.0786	57.4928	68.8518	295.45	333.525	24.9547	Partially EGA-ON regions
NC_010443.5	175275000	175370000	95000	58.8809	19.9748	74.9208	663.424	571.483	489.407	118.98	132.166	163.584	207.629	127.762	200.261	444.375	401.367	26.3468	Partially EGA-ON regions
NC_010443.5	183375000	183470000	95000	176.806	102.541	137.198	1180.05	1708.17	839.983	515.804	337.138	359.772	323.897	408.283	334.403	131.937	109.408	11.0852	Partially EGA-ON regions
NC_010443.5	184155000	184295000	140000	13.8965	17.2535	13.5103	154.349	198.586	128.314	85.5961	36.1234	45.2958	80.9318	58.839	63.8206	132.81	130.805	7.63849	Partially EGA-ON regions
NC_010443.5	184365000	184460000	95000	75.9743	78.6475	113.898	862.818	829.787	732.274	177.951	190.84	239.649	268.979	194.071	249.654	414.416	480.772	28.57	Partially EGA-ON regions
NC_010443.5	187455000	187505000	50000	20.6165	26.3156	10.7288	209.679	264.016	187.111	52.4345	37.7986	59.4233	54.8047	61.162	73.837	105.689	96.6153	5.65451	Partially EGA-ON regions
NC_010443.5	189225000	189275000	50000	2.12036	2.61251	0.0361238	55.4359	30.2928	60.1147	26.6258	8.41878	22.588	3.42883	2.90367	4.70958	31.6194	33.5369	2.16184	Partially EGA-ON regions
NC_010443.5	189390000	189455000	65000	1.69629	3.10236	0.830847	27.4788	43.5267	45.821	19.4958	7.73153	7.02384	8.27454	11.6411	8.08669	15.3293	14.8284	0.75741	Partially EGA-ON regions
NC_010443.5	190680000	190760000	80000	10.6344	12.3006	6.86352	281.91	213.554	254.043	72.1532	105.965	110.266	201.026	154.819	213.264	271.997	251.853	16.8286	Partially EGA-ON regions
NC_010443.5	191280000	191375000	95000	93.7853	145.539	121.195	1775.76	2111.57	1889.76	266.183	514.92	598.862	683.131	643.692	738.692	525.215	527.639	33.9976	Partially EGA-ON regions
NC_010443.5	19575000	19670000	95000	0.065242	0.272137	0.216743	113.317	116.607	34.7712	29.1138	11.9409	13.888	12.9219	13.4889	13.3247	57.1246	54.2813	3.5172	Partially EGA-ON regions
NC_010443.5	197055000	197150000	95000	78.2904	123.577	106.276	1244.31	1674.49	1134.52	306.326	286.024	250.384	349.543	256.764	457.082	143.86	108.294	13.7806	Partially EGA-ON regions
NC_010443.5	201570000	201635000	65000	0.065242	0	0	67.82	16.2683	39.8399	9.28374	5.41207	10.3362	7.5661	3.48441	6.82315	57.081	58.968	3.00511	Partially EGA-ON regions
NC_010443.5	203400000	203450000	50000	6.45895	1.82332	8.9587	666.879	653.283	727.002	170.524	270.432	267.904	930.177	988.543	1195.71	811.362	694.824	43.4759	Partially EGA-ON regions
NC_010443.5	203565000	203615000	50000	3.13161	3.70106	2.81766	19.2139	15.2484	14.243	7.20418	4.68187	5.06834	2.52203	6.78404	6.22584	11.0493	10.718	0.66235	Partially EGA-ON regions
NC_010443.5	203700000	203765000	65000	23.2261	2.12267	12.0653	84.1106	68.8217	71.2404	10.8434	13.6161	25.9802	41.3727	22.5695	33.3346	85.3812	91.775	5.16388	Partially EGA-ON regions
NC_010443.5	203835000	203900000	65000	7.82904	12.1373	12.1376	74.0386	72.2385	71.7727	17.1192	16.2362	13.6885	23.4067	24.4701	32.117	49.6565	41.22	2.33049	Partially EGA-ON regions
NC_010443.5	206010000	206105000	95000	2.87065	2.63973	7.62212	49.2971	45.5666	43.2613	16.5622	12.1127	19.0362	37.2638	24.4437	26.3737	33.8031	29.3495	2.56967	Partially EGA-ON regions
NC_010443.5	21195000	21275000	80000	40.1564	36.548	50.176	306.598	297.675	165.974	75.6068	103.345	92.9861	582.647	462.714	694.008	321.872	306.864	17.4603	Partially EGA-ON regions
NC_010443.5	214380000	214430000	50000	0.717662	0.870838	2.49254	25.4591	12.418	12.0128	4.82754	4.98254	4.62935	0.793449	0.290367	0.735154	2.00897	1.76712	0.153322	Partially EGA-ON regions
NC_010443.5	215520000	215615000	95000	0.163105	0.163282	1.80619	21.4462	19.2772	33.3013	5.57024	4.98254	16.6816	6.06422	6.67845	17.7815	21.8803	11.5631	1.07939	Partially EGA-ON regions
NC_010443.5	215670000	215720000	50000	5.9044	0.163282	0.433486	13.1813	29.9613	17.7658	4.49333	6.09932	13.6486	6.03588	3.03566	6.38665	29.1301	27.6977	2.51754	Partially EGA-ON regions
NC_010443.5	2160000	2210000	50000	0	0.0272137	0	11.6931	22.7706	24.3297	8.02115	9.79327	6.54494	11.5333	18.1084	9.48808	13.233	8.68193	0.524361	Partially EGA-ON regions
NC_010443.5	216060000	216260000	200000	8.22049	4.89846	6.21329	189.056	199.81	209.337	53.3629	51.7583	60.4609	90.2548	62.9042	84.336	308.377	356.536	18.4047	Partially EGA-ON regions
NC_010443.5	216885000	217025000	140000	5.67605	5.14338	0.0722476	71.9923	96.8705	105.125	47.8669	20.5315	28.1752	39.5308	24.5229	20.7911	76.5156	69.4939	4.09676	Partially EGA-ON regions
NC_010443.5	21810000	21860000	50000	1.82677	0	0	99.7369	103.169	27.8525	16.4136	35.4791	59.5031	39.134	45.9309	100.165	59.352	86.3968	2.89778	Partially EGA-ON regions
NC_010443.5	218985000	219035000	50000	52.7155	72.6333	56.028	419.676	329.217	308.607	144.269	158.11	216.382	330.585	222.184	287.583	193.211	249.625	14.9305	Partially EGA-ON regions
NC_010443.5	222990000	223085000	95000	1.10911	27.1592	7.87499	212.389	142.259	74.3577	53.3258	36.1664	68.2031	70.4753	52.1606	75.5601	165.74	200.606	13.3666	Partially EGA-ON regions
NC_010443.5	225210000	225305000	95000	0.521936	0.898051	2.49254	81.4265	84.9115	32.1862	23.9149	28.6496	27.8958	24.5686	23.6518	16.472	54.6789	76.9081	5.39693	Partially EGA-ON regions
NC_010443.5	22815000	22880000	65000	67.4276	71.4631	52.3434	320.285	284.135	356.177	87.1557	134.7	133.772	80.5918	50.8671	68.0247	119.839	158.849	8.77307	Partially EGA-ON regions
NC_010443.5	235815000	235910000	95000	155.733	146.029	152.587	2252.22	1454	2636.5	665.83	605.98	689.693	910.256	734.815	824.59	491.455	459.874	28.9318	Partially EGA-ON regions
NC_010443.5	236220000	236375000	155000	27.9888	21.009	8.81421	229.583	168.395	165.493	98.7047	47.4201	76.8632	102.893	60.8188	92.4686	102.632	90.4688	5.13321	Partially EGA-ON regions
NC_010443.5	237120000	237275000	155000	13.6029	13.5524	28.7545	274.203	203.609	137.59	107.654	63.6992	77.6214	99.9179	73.067	94.2835	233.521	236.602	15.4242	Partially EGA-ON regions
NC_010443.5	237840000	238010000	170000	12.4286	15.7023	11.5596	270.137	221.841	237.139	42.3338	32.4724	71.276	31.738	21.408	24.9493	113.201	155.814	7.88381	Partially EGA-ON regions
NC_010443.5	239475000	239525000	50000	41.7875	48.7397	40.3142	447.102	314.479	396.321	89.2724	95.6992	111.783	61.3223	55.0378	54.792	137.964	127.54	8.07699	Partially EGA-ON regions
NC_010443.5	246765000	246860000	95000	0.521936	0.136068	1.01147	52.4861	37.5855	90.8563	26.2915	8.46173	21.2312	23.3784	15.2311	27.3385	81.5817	40.0291	5.41839	Partially EGA-ON regions
NC_010443.5	249915000	249995000	80000	0.032621	0.435419	2.52867	139.626	110.614	37.483	21.5383	27.7906	28.5743	22.67	19.0587	23.0195	87.3029	77.4075	3.94344	Partially EGA-ON regions
NC_010443.5	252270000	252320000	50000	9.29698	3.80991	16.1473	62.9036	76.5224	46.9107	15.7824	13.5731	20.1935	2.63538	7.9983	3.97443	46.8177	34.6509	2.89778	Partially EGA-ON regions
NC_010443.5	253050000	253130000	80000	14.5816	17.8522	17.4117	152.728	136.521	160.931	58.2276	36.1234	63.3343	79.0049	68.2628	92.9051	92.9367	70.0701	5.63304	Partially EGA-ON regions
NC_010443.5	253680000	253790000	110000	11.0259	7.42933	13.1129	177.124	148.914	200.999	75.9038	53.0039	88.9553	128.765	59.6309	104.897	142.156	108.985	9.14718	Partially EGA-ON regions
NC_010443.5	253965000	254075000	110000	6.91565	0.734769	4.19036	266.443	174.744	137.894	59.3788	55.7959	62.0971	466.576	431.539	535.1	308.377	300.91	16.062	Partially EGA-ON regions
NC_010443.5	255840000	255890000	50000	0.065242	1.08855	2.31192	11.64	13.8204	17.6897	0.519889	3.00671	9.97704	5.97921	4.38191	5.46771	12.1412	7.14531	0.726745	Partially EGA-ON regions
NC_010443.5	265140000	265280000	140000	28.5434	18.8591	23.4443	597.119	560.238	593.392	138.885	238.217	239.13	522.6	451.152	593.063	505.998	533.747	35.8742	Partially EGA-ON regions
NC_010443.5	265605000	265655000	50000	9.39484	6.1775	11.7041	155.784	90.9548	126.312	55.851	59.5757	47.6105	640.285	692.051	743.999	365.502	378.778	22.9032	Partially EGA-ON regions
NC_010443.5	265935000	265985000	50000	18.9528	8.46345	1.15596	77.015	35.928	59.8359	24.1749	23.71	29.572	19.7229	14.3336	14.9558	69.6589	55.0496	3.08177	Partially EGA-ON regions
NC_010443.5	268350000	268445000	95000	7.04613	14.015	16.4002	209.439	106.229	164.986	43.2622	49.4388	43.6995	53.6712	48.1218	64.6017	55.4214	45.9835	2.83645	Partially EGA-ON regions
NC_010443.5	269265000	269315000	50000	0.913387	14.4505	0.722476	36.8333	41.7673	29.5251	17.342	10.5664	10.1766	23.4918	13.7793	17.3221	37.3843	29.1191	2.09744	Partially EGA-ON regions
NC_010443.5	269730000	269870000	140000	16.7019	4.29976	20.3738	157.139	27.8449	126.033	36.6151	18.212	15.8835	24.7103	15.7854	19.964	18.8668	14.5979	0.775808	Partially EGA-ON regions
NC_010443.5	269985000	270260000	275000	59.99	73.9123	50.2482	883.68	852.864	564.83	195.85	258.19	292.966	679.192	607.95	725.574	588.235	520.455	34.6753	Partially EGA-ON regions
NC_010443.5	270720000	270800000	80000	2.54444	3.51056	7.22476	102.474	33.5056	55.2741	32.9016	28.5208	31.6871	34.6567	30.8054	48.7499	42.8435	46.0219	2.2293	Partially EGA-ON regions
NC_010443.5	271815000	271925000	110000	11.45	7.02113	7.04414	130.352	99.8029	53.8802	36.9864	42.91	38.3518	50.1857	49.6	55.5041	48.4773	46.6366	2.80579	Partially EGA-ON regions
NC_010443.5	272175000	272225000	50000	4.37121	16.0833	8.59746	90.1432	48.652	72.3302	33.1986	27.361	36.077	47.1819	46.3004	49.554	37.2096	29.1575	1.96559	Partially EGA-ON regions
NC_010443.5	272400000	272510000	110000	8.61194	3.51056	7.33313	117.595	209.193	137.311	48.2754	37.7556	36.9949	64.7511	54.5891	67.9558	99.4003	77.3691	4.40953	Partially EGA-ON regions
NC_010443.5	272625000	272780000	155000	30.5985	20.4103	25.9369	229.185	157.788	219.854	82.7367	69.9703	90.831	49.2789	64.356	69.2653	78.1751	59.3137	4.99522	Partially EGA-ON regions
NC_010443.5	32220000	32285000	65000	0.456694	0.707556	11.5596	40.102	48.703	14.6485	11.5118	6.22818	7.46283	33.0131	17.9764	23.8925	24.6317	13.4071	2.49915	Partially EGA-ON regions
NC_010443.5	33510000	33650000	140000	180.785	207.151	214.395	1031.17	1639.91	1109.16	508.452	437.605	416.482	836.579	1026.79	853.95	264.66	218.201	19.9042	Partially EGA-ON regions
NC_010443.5	39465000	39530000	65000	0	0	0.108371	11.0553	13.3615	10.8217	7.27845	1.20268	2.55412	1.55856	7.65514	7.35154	5.89589	5.53185	1.19898	Partially EGA-ON regions
NC_010443.5	39810000	39905000	95000	1.69629	10.9399	15.461	130.644	99.2419	117.087	29.4851	23.6241	17.0807	30.2077	9.87249	18.1491	64.1997	86.2047	5.49812	Partially EGA-ON regions
NC_010443.5	40065000	40190000	125000	26.8797	17.7433	22.5412	522.443	269.192	385.119	135.171	152.827	207.084	123.721	62.561	96.489	358.863	411.393	22.8541	Partially EGA-ON regions
NC_010443.5	44505000	44600000	95000	0	0.163282	0	117.569	62.6509	65.5889	24.0263	16.3651	14.1275	17.2575	15.3103	16.3342	32.1872	23.8561	2.04531	Partially EGA-ON regions
NC_010443.5	495000	635000	140000	52.4545	45.5013	29.6215	277.339	332.251	236.252	80.6571	99.2213	125.671	95.7523	82.2532	103.565	177.881	155.084	10.6252	Partially EGA-ON regions
NC_010443.5	50820000	50930000	110000	3.97976	6.91227	5.56306	130.67	52.2219	31.0204	13.6285	14.2604	29.4921	26.3538	23.1502	27.6372	73.4148	93.3116	4.3666	Partially EGA-ON regions
NC_010443.5	52905000	52955000	50000	1.20698	0.81641	1.01147	754.71	1093.73	935.072	350.48	256.644	301.826	3418.75	3683.63	3425.61	1149.22	1238.9	101.634	Partially EGA-ON regions
NC_010443.5	53040000	53225000	185000	17.4196	19.866	14.016	242.446	233.239	64.4231	57.8934	53.9489	62.7756	89.263	68.2628	100.509	163.731	186.777	11.5758	Partially EGA-ON regions
NC_010443.5	60915000	61145000	230000	20.2902	14.0967	18.7121	611.337	388.63	269.832	89.1981	112.365	105.717	183.4	95.8741	139.725	111.891	68.6872	14.9765	Partially EGA-ON regions
NC_010443.5	67200000	67340000	140000	12.2655	16.4915	12.4988	104.733	131.32	91.5152	45.7131	26.6738	27.377	50.4124	43.9247	54.8379	50.3553	78.3679	6.51924	Partially EGA-ON regions
NC_010443.5	71115000	71210000	95000	0.065242	0	0	44.9121	53.7263	27.6751	25.9573	11.3396	13.1298	8.9263	10.0837	13.945	74.4192	71.6067	3.89437	Partially EGA-ON regions
NC_010443.5	73980000	74030000	50000	8.18787	10.7494	25.0699	123.043	45.3881	57.1495	23.8406	25.6	35.7577	49.3355	32.6004	47.5323	99.6187	121.624	7.34718	Partially EGA-ON regions
NC_010443.5	74040000	74090000	50000	7.17662	10.8855	3.17889	70.7699	40.7728	45.7703	13.8885	14.2174	16.9211	7.76447	5.46419	7.46641	15.766	19.2078	1.33083	Partially EGA-ON regions
NC_010443.5	74100000	74180000	80000	0.065242	0.0272137	0	144.064	70.1221	35.05	22.6895	24.5691	42.1031	40.6643	16.7357	28.2805	51.3598	43.8322	2.96218	Partially EGA-ON regions
NC_010443.5	74325000	74375000	50000	2.67492	13.0626	12.3543	55.4359	58.8516	43.2866	26.6629	14.3892	28.2151	5.35578	12.7498	16.7937	21.5746	20.4371	1.60375	Partially EGA-ON regions
NC_010443.5	75495000	75560000	65000	7.14399	27.894	44.8296	136.172	116.224	169.041	51.3205	32.8161	38.3917	31.5113	24.4437	25.5696	64.1997	70.4159	3.44974	Partially EGA-ON regions
NC_010443.5	76140000	76190000	50000	37.2532	37.9087	38.0745	174.732	317.283	269.198	62.9809	74.3086	54.9935	121.596	123.961	112.547	183.122	162.729	13.523	Partially EGA-ON regions
NC_010443.5	78405000	78455000	50000	3.45782	2.61251	1.44495	18.0977	13.5654	15.3074	7.20418	5.88455	10.3362	4.30729	3.6164	4.4339	7.5118	8.33619	0.512095	Partially EGA-ON regions
NC_010443.5	79830000	79940000	110000	57.2824	127.768	136.187	808.977	383.326	694.385	177.245	115.973	129.382	134.716	77.7657	96.5119	265.184	243.133	15.4395	Partially EGA-ON regions
NC_010443.5	87255000	87365000	110000	2.87065	4.43583	2.52867	83.1805	97.1255	54.9446	17.9733	20.4026	26.1399	14.8772	13.7001	13.9909	44.7214	45.2536	2.2201	Partially EGA-ON regions
NC_010443.5	90210000	90290000	80000	45.1474	32.7108	30.9942	245.768	153.631	251.787	91.5376	62.7972	81.3728	58.0918	42.0241	57.2501	87.3902	90.0078	7.44224	Partially EGA-ON regions
NC_010443.5	92430000	92495000	65000	3.29472	8.21853	18.4231	92.907	86.365	66.3998	31.639	29.1221	40.5866	28.7059	20.6689	25.9372	41.4896	42.2956	2.19863	Partially EGA-ON regions
NC_010443.5	99255000	99350000	95000	9.3296	2.12267	0.722476	64.2855	46.3826	62.9278	14.0741	20.7033	41.0256	53.3311	75.4428	58.3069	99.6624	109.139	6.6051	Partially EGA-ON regions
NC_010444.4	100530000	100610000	80000	13.8965	5.79651	6.93577	108.56	36.7185	20.6296	7.6498	7.08724	20.2734	27.2323	20.5897	21.5722	47.1671	68.6103	4.30528	Partially EGA-ON regions
NC_010444.4	102480000	102620000	140000	176.447	201.599	261.464	1109.41	2630.01	1346.68	807.685	431.677	511.942	782.312	410.764	505.441	929.061	492.181	59.6667	Partially EGA-ON regions
NC_010444.4	10830000	10955000	125000	43.9078	54.2641	44.7935	523.266	197.489	482.666	184.189	128.773	140.597	258.466	232.848	299.805	96.0375	106.488	5.83849	Partially EGA-ON regions
NC_010444.4	109575000	109670000	95000	6.39371	0	0.108371	49.2439	43.8837	92.4529	27.7027	23.1087	15.6041	6.91434	3.80117	7.25965	12.0538	9.68074	1.51789	Partially EGA-ON regions
NC_010444.4	112590000	112865000	275000	7.17662	18.3148	26.2259	431.954	610.317	601.273	245.239	90.6737	207.203	110.97	100.599	133.178	240.902	283.469	15.9823	Partially EGA-ON regions
NC_010444.4	115890000	115970000	80000	43.3207	37.8542	80.4477	254.352	217.175	279.589	55.6282	66.3193	89.8732	97.1408	55.6714	101.015	192.337	167.108	14.8078	Partially EGA-ON regions
NC_010444.4	116190000	116285000	95000	24.5636	10.8855	0.361238	588.349	299.358	481.044	122.545	204.542	167.415	172.093	109.178	135.567	754.106	481.425	48.9066	Partially EGA-ON regions
NC_010444.4	11625000	11675000	50000	2.21823	0.761983	0.433486	21.1007	10.5311	15.4342	5.38457	4.85368	7.18347	19.3545	10.6116	12.2219	62.6711	39.9523	3.01737	Partially EGA-ON regions
NC_010444.4	116925000	116975000	50000	3.71879	3.70106	4.33486	27.7977	43.1442	14.0656	7.35272	8.41878	11.5734	5.18576	7.25919	8.98266	24.1076	33.0374	1.47802	Partially EGA-ON regions
NC_010444.4	12135000	12305000	170000	6.00226	4.21812	5.56306	166.441	263.226	272.163	32.753	53.6912	64.1724	65.3462	56.9648	65.0152	113.813	128.27	7.13866	Partially EGA-ON regions
NC_010444.4	122355000	122435000	80000	1.27222	8.57231	4.84059	39.8629	78.2818	23.9242	15.2625	10.5664	10.2564	8.38789	5.86014	5.42176	7.33711	10.7948	0.889266	Partially EGA-ON regions
NC_010444.4	12510000	12560000	50000	0	0.217709	1.48108	23.3065	49.2895	74.4337	27.9255	14.9476	14.8458	15.2456	18.7155	25.7763	42.1447	41.1431	2.86098	Partially EGA-ON regions
NC_010444.4	125460000	125615000	155000	1.37008	12.2189	2.74541	473.145	521.581	415.633	116.975	132.123	167.814	185.27	214.054	266.034	245.313	268.448	21.1829	Partially EGA-ON regions
NC_010444.4	13230000	13325000	95000	142.521	151.335	155.585	1767.78	1725.11	1626.34	472.579	556.112	718.387	677.095	537.655	578.635	778.694	767.122	46.435	Partially EGA-ON regions
NC_010444.4	134730000	134825000	95000	5.80653	17.58	18.1703	92.5881	124.052	46.0237	18.9388	22.808	22.1889	17.8526	13.9112	13.8301	26.597	23.203	1.31243	Partially EGA-ON regions
NC_010444.4	135210000	135425000	215000	63.7414	45.5829	59.0985	579.526	554.704	522.506	171.749	158.668	175.396	147.525	139.931	126.469	348.862	376.204	26.3438	Partially EGA-ON regions
NC_010444.4	136560000	136670000	110000	16.8977	8.7628	21.4937	173.696	140.958	165.518	50.1693	56.612	70.2783	68.2366	65.9398	66.9909	189.717	198.878	13.5475	Partially EGA-ON regions
NC_010444.4	136800000	136895000	95000	16.7346	35.2961	34.8595	357.277	304.534	307.34	131.495	146.598	152.689	248.803	185.228	233.503	329.908	319.81	23.0627	Partially EGA-ON regions
NC_010444.4	138345000	138410000	65000	21.7908	4.78961	7.51375	91.0202	68.4647	27.9031	14.4084	18.6416	12.6908	47.1535	34.9233	42.9146	20.8321	17.3639	0.932197	Partially EGA-ON regions
NC_010444.4	140145000	140195000	50000	8.74242	26.0163	19.2901	147.679	162.097	161.869	58.0791	61.2509	75.3067	83.1421	68.4211	62.3503	101.933	98.3056	6.81055	Partially EGA-ON regions
NC_010444.4	141075000	141125000	50000	1.95726	4.21812	1.98681	29.658	11.8825	20.9337	7.35272	7.64562	5.82659	4.61901	7.02161	2.91764	8.69098	6.18492	0.318909	Partially EGA-ON regions
NC_010444.4	141150000	141305000	155000	286.608	361.425	524.373	1864.28	2194.82	1928.79	359.689	522.608	582.021	754.06	540.321	676.916	1130.31	1089.54	84.2197	Partially EGA-ON regions
NC_010444.4	141780000	141830000	50000	0	0	0	22.6953	21.9036	14.2937	7.38985	12.1127	7.06375	9.63474	7.52316	3.95145	4.19263	2.26652	0.358773	Partially EGA-ON regions
NC_010444.4	142275000	142355000	80000	35.5895	36.167	10.9455	253.634	90.5468	150.261	67.6227	59.7475	66.048	169.373	121.268	152.453	163.032	145.864	9.57955	Partially EGA-ON regions
NC_010444.4	142800000	142865000	65000	0	0.326564	0	14.6695	32.4347	10.2641	4.75327	8.59059	5.50733	0.821787	2.6925	2.57304	3.45019	4.34097	0.294378	Partially EGA-ON regions
NC_010444.4	143040000	143135000	95000	0.391452	4.73518	1.01147	29.0999	49.2385	83.3546	17.342	14.4751	17.2004	2.83375	5.14742	4.61769	13.0583	10.4875	1.34923	Partially EGA-ON regions
NC_010444.4	145605000	145655000	50000	2.47919	0.081641	5.52694	14.7493	15.8858	17.639	6.35008	6.05637	6.38531	5.58248	7.89272	2.06762	19.653	17.9401	1.01499	Partially EGA-ON regions
NC_010444.4	147105000	147215000	110000	8.25311	32.0305	28.5378	225.092	298.159	123.524	84.4077	117.09	76.1448	165.973	100.731	106.827	165.434	136.568	11.1925	Partially EGA-ON regions
NC_010444.4	149685000	149750000	65000	7.24186	0.925265	10.1869	42.6533	68.0057	56.668	20.5356	17.0094	12.2119	16.7191	7.36478	12.3598	23.2778	21.7433	1.25111	Partially EGA-ON regions
NC_010444.4	150570000	150710000	140000	75.5502	73.3953	74.126	620.744	695.917	971.313	285.791	214.679	188.446	247.188	227.595	264.587	791.491	688.562	46.5301	Partially EGA-ON regions
NC_010444.4	151620000	151760000	140000	87.6852	119.441	108.01	623.561	588.031	696.514	284.305	277.691	316.312	372.468	273.553	319.631	146.043	114.056	9.13185	Partially EGA-ON regions
NC_010444.4	15855000	15920000	65000	37.5141	40.0857	40.8199	246.193	228.649	232.881	75.2354	93.3368	111.264	51.0925	31.1221	36.6428	57.081	64.3462	3.17376	Partially EGA-ON regions
NC_010444.4	2085000	2165000	80000	7.14399	4.35419	5.9243	72.763	113.649	53.8802	39.8829	28.9073	25.7408	71.5521	56.4897	74.9168	66.296	54.4734	3.86371	Partially EGA-ON regions
NC_010444.4	21645000	21695000	50000	0.065242	0	0	21.7917	31.0322	28.5114	7.72407	4.03758	8.18118	20.0346	15.7062	23.8466	23.1032	19.0926	1.83986	Partially EGA-ON regions
NC_010444.4	21870000	21950000	80000	0.260968	0	0	12.4638	19.5832	23.8735	7.05564	3.73691	2.15504	11.6467	3.11485	8.31643	8.95302	11.2174	0.778875	Partially EGA-ON regions
NC_010444.4	240000	320000	80000	0.065242	0.272137	2.52867	36.1423	36.7695	28.1312	15.7452	12.9288	7.70228	24.6253	14.4128	14.0598	16.5958	19.131	0.978193	Partially EGA-ON regions
NC_010444.4	24570000	24620000	50000	0.913387	6.93949	2.67316	44.7527	70.8361	41.9181	23.952	18.4268	20.6724	19.0144	13.7265	15.3693	9.38975	13.4071	0.926064	Partially EGA-ON regions
NC_010444.4	27540000	27725000	185000	15.495	21.1722	29.9828	400.223	416.117	379.29	78.4661	79.5489	87.0397	124.827	81.6725	120.037	743.843	767.314	54.4139	Partially EGA-ON regions
NC_010444.4	27735000	27875000	140000	114.239	113.345	133.369	761.327	736.384	848.448	215.606	215.538	268.981	168.381	168.149	186.729	435.597	412.046	30.1492	Partially EGA-ON regions
NC_010444.4	29325000	29390000	65000	6.5242	5.79651	6.75515	78.769	108.269	10.1627	15.3739	7.68858	19.6348	36.1586	16.4718	26.075	55.465	57.9692	4.24088	Partially EGA-ON regions
NC_010444.4	3150000	3230000	80000	20.0293	21.6893	5.52694	150.496	74.0235	118.658	70.0365	20.3597	9.05916	29.896	24.0213	30.6467	40.2231	40.5669	2.54514	Partially EGA-ON regions
NC_010444.4	32205000	32255000	50000	20.1598	24.6556	33.0894	220.681	255.449	201.303	52.5831	48.5368	56.5898	45.3399	45.1917	50.0364	175.61	178.71	15.6572	Partially EGA-ON regions
NC_010444.4	40560000	40640000	80000	0.065242	0.326564	9.68118	385.58	315.167	343.683	147.129	123.876	155.881	155.431	129.821	146.365	282.697	268.986	28.2909	Partially EGA-ON regions
NC_010444.4	40830000	40910000	80000	8.41621	17.4712	12.9684	116.506	83.1011	90.9577	46.4187	37.6268	50.5238	26.5805	31.3597	39.6064	84.4641	92.3512	6.94548	Partially EGA-ON regions
NC_010444.4	4140000	4340000	200000	11.5478	12.4094	8.45297	724.414	456.584	723.15	133.649	139.21	163.783	558.503	544.465	717.855	285.23	231.339	19.1376	Partially EGA-ON regions
NC_010444.4	420000	605000	185000	15.2014	34.2348	23.4805	780.355	690.359	1037.99	244.571	137.449	144.108	1626.34	1702.37	2184.72	356.199	309.323	21.7012	Partially EGA-ON regions
NC_010444.4	42030000	42080000	50000	0	0.0544274	0	109.676	82.6676	62.8771	39.4002	41.9221	40.7063	859.9	786.025	1023.72	451.363	399.177	32.6085	Partially EGA-ON regions
NC_010444.4	42135000	42185000	50000	1.69629	0.598701	0.397362	10.763	15.0954	30.032	11.2148	3.13557	6.42522	9.80476	11.6411	11.9463	5.67752	3.9184	0.371039	Partially EGA-ON regions
NC_010444.4	47520000	47615000	95000	5.34984	11.9468	11.5235	41.4308	104.495	48.8622	22.3924	15.8496	29.133	13.1769	8.10389	17.9883	40.9218	47.0976	3.15536	Partially EGA-ON regions
NC_010444.4	48585000	48665000	80000	13.1136	9.79692	13.4742	88.9739	209.499	89.6398	49.0924	42.91	54.0756	74.6976	59.2614	66.4166	177.969	162.191	11.7966	Partially EGA-ON regions
NC_010444.4	4920000	5000000	80000	3.65355	6.9667	5.27407	291.477	299.026	217.092	66.1002	54.7221	79.2576	140.469	130.19	135.429	61.754	52.2069	3.4896	Partially EGA-ON regions
NC_010444.4	52140000	52220000	80000	0.065242	11.2665	7.51375	36.1955	60.0245	21.8461	13.2572	14.6899	23.027	23.2934	30.3566	37.5618	115.254	88.7017	6.55604	Partially EGA-ON regions
NC_010444.4	52290000	52385000	95000	4.89315	9.63364	0	142.018	78.2053	66.0957	34.4612	24.0966	38.7508	34.515	24.5756	38.8713	44.9835	38.4541	2.95298	Partially EGA-ON regions
NC_010444.4	57240000	57320000	80000	37.1227	50.3453	42.4816	1089.48	1263.22	1245.5	241.526	483.607	705.377	674.517	595.755	642.548	773.628	795.012	51.7982	Partially EGA-ON regions
NC_010444.4	5745000	5840000	95000	203.229	309.909	272.59	2026.36	1136.74	1272.14	475.921	446.41	469.999	953.697	765.884	875.247	813.764	786.099	47.7383	Partially EGA-ON regions
NC_010444.4	58260000	58340000	80000	7.50283	1.93217	18.7844	81.3202	62.5489	90.7296	22.1696	34.8348	42.3825	40.6643	19.0851	34.4374	31.2701	23.7024	1.34617	Partially EGA-ON regions
NC_010444.4	58365000	58415000	50000	0	0.435419	0	20.7553	42.1753	47.8991	11.8089	20.5315	19.6348	151.917	119.631	182.341	112.59	128.923	7.90527	Partially EGA-ON regions
NC_010444.4	58425000	58475000	50000	6.65468	0.326564	5.23795	31.8106	13.5909	25.166	12.8858	8.59059	10.1766	19.6379	17.686	26.6264	10.4379	13.5607	0.880067	Partially EGA-ON regions
NC_010444.4	58545000	58640000	95000	5.57819	11.1304	10.6565	209.493	129.866	160.5	97.145	57.9435	88.237	126.442	74.7828	69.1964	60.0507	64.1157	3.80238	Partially EGA-ON regions
NC_010444.4	58875000	58970000	95000	41.3634	56.0874	65.8176	462.117	492.359	479.447	161.054	137.278	154.804	351.441	293.271	346.832	103.156	109.024	6.71549	Partially EGA-ON regions
NC_010444.4	59565000	59675000	110000	5.21936	6.25915	21.9633	292.779	243.872	200.441	75.9781	45.4872	46.4531	200.204	193.042	131.501	279.815	225.039	10.9594	Partially EGA-ON regions
NC_010444.4	59850000	59930000	80000	0	0.0544274	0	97.4248	46.5611	41.6646	34.4984	27.2322	22.4284	1742.67	1880.13	2179.09	725.5	567.015	41.3846	Partially EGA-ON regions
NC_010444.4	60720000	60830000	110000	0	5.98701	3.39564	53.2568	40.9513	34.163	13.7399	7.302	7.18347	10.2015	4.4875	5.30689	16.4211	17.3255	1.15911	Partially EGA-ON regions
NC_010444.4	61350000	61505000	155000	117.501	105.916	80.9895	840.787	956.16	876.731	412.124	338.899	338.342	1060.47	1086.26	1227.73	825.861	763.626	61.7887	Partially EGA-ON regions
NC_010444.4	62175000	62240000	65000	38.7211	21.7982	16.1112	599.086	448.782	631.559	204.019	165.025	182.061	356.684	403.268	421.726	130.015	119.012	8.30697	Partially EGA-ON regions
NC_010444.4	6300000	6380000	80000	63.4804	48.2226	43.2763	1019.69	939.254	902.835	283.822	417.245	359.972	1283.66	1524.83	1377.82	682.875	603.971	43.0098	Partially EGA-ON regions
NC_010444.4	64680000	64880000	200000	311.661	189.162	325.837	2233.54	2882.45	2165.19	917.382	902.355	1193.81	2868.63	2914.08	2752.14	1577.04	1337.59	88.3716	Partially EGA-ON regions
NC_010444.4	64995000	65060000	65000	0	0.0544274	3.17889	55.8611	55.3327	29.7279	8.54104	8.50468	13.928	21.6782	15.3103	21.8479	17.4256	17.4791	1.22657	Partially EGA-ON regions
NC_010444.4	6525000	6800000	275000	29.9461	40.1674	41.3979	1200.7	966.895	798.268	233.913	201.02	193.235	745.955	698.096	708.826	1943.42	1887.09	148.333	Partially EGA-ON regions
NC_010444.4	65295000	65345000	50000	8.93815	1.11576	1.30046	231.098	149.653	134.7	55.5167	49.0952	39.8284	435.15	416.651	527.404	315.932	288.079	20.5513	Partially EGA-ON regions
NC_010444.4	66330000	66410000	80000	8.02476	4.70797	17.8452	71.5671	27.1564	92.681	25.8831	19.5865	37.1146	24.2285	18.8739	30.394	46.381	37.4937	2.15877	Partially EGA-ON regions
NC_010444.4	67215000	67325000	110000	0.195726	0.163282	0.216743	894.629	666.543	518.578	192.433	150.851	306.016	401.173	292.558	317.564	634.835	518.995	42.0071	Partially EGA-ON regions
NC_010444.4	67875000	67970000	95000	5.87178	22.7506	66.54	247.309	196.01	168.407	53.2515	61.3368	83.1287	51.1775	45.6141	55.3663	103.986	120.433	9.14718	Partially EGA-ON regions
NC_010444.4	6900000	7145000	245000	76.431	111.113	93.8857	2050.41	1552.53	1988.35	685.474	715.038	750.872	1764.8	1664.6	1798.14	1086.46	1063.88	82.0762	Partially EGA-ON regions
NC_010444.4	69045000	69125000	80000	71.4726	56.931	31.8973	440.086	354.461	372.929	206.619	138.051	124.434	264.389	191.616	240.189	149.581	135.953	7.41771	Partially EGA-ON regions
NC_010444.4	69165000	69245000	80000	7.14399	8.51788	10.0785	190.996	86.7729	124.284	63.6864	45.2295	47.2114	161.24	126.363	148.685	69.7899	64.1541	3.84531	Partially EGA-ON regions
NC_010444.4	69285000	69485000	200000	69.9394	68.3335	73.5119	1102.23	1151.41	1186.33	487.916	463.162	570.767	547.763	636.274	687.369	329.296	283.277	18.3496	Partially EGA-ON regions
NC_010444.4	70170000	70370000	200000	18.6266	17.9338	8.30847	629.036	528.134	704.421	111.553	114.169	148.698	346.737	319.695	277.015	385.635	420.766	29.4684	Partially EGA-ON regions
NC_010444.4	71910000	72095000	185000	0.195726	0	0	1181.75	894.784	1088.22	284.528	248.869	421.71	942.022	1084.71	860.728	1771.47	1847.06	140.406	Partially EGA-ON regions
NC_010444.4	7245000	7445000	200000	14.6142	11.4842	21.7826	283.186	262.741	325.841	82.6995	55.8818	60.7802	104.849	103.239	95.6619	94.1159	77.177	4.95536	Partially EGA-ON regions
NC_010444.4	72660000	72755000	95000	98.7111	133.347	159.234	768.317	541.445	705.004	347.509	229.068	255.692	612.089	547.501	523.085	255.358	223.541	13.5628	Partially EGA-ON regions
NC_010444.4	73020000	73115000	95000	32.8493	26.8871	15.5332	212.735	110.487	185.007	93.7286	67.9086	82.57	85.6358	38.0381	41.7889	52.8446	53.2825	4.0385	Partially EGA-ON regions
NC_010444.4	73155000	73235000	80000	3.45782	2.80301	15.0997	28.8076	43.7052	94.9112	24.7319	12.5423	19.7146	72.7989	28.1393	43.6957	21.5746	19.3231	1.07325	Partially EGA-ON regions
NC_010444.4	73320000	73415000	95000	87.0002	90.3494	66.5039	600.494	574.874	811.067	175.091	120.784	146.663	245.346	182.456	225.302	225.485	198.109	15.0623	Partially EGA-ON regions
NC_010444.4	73995000	74075000	80000	81.6829	98.4591	77.6662	623.987	853.909	696.033	204.911	176.751	167.215	106.946	89.222	93.4565	92.5	80.4808	6.06541	Partially EGA-ON regions
NC_010444.4	74700000	74795000	95000	63.8719	80.1171	89.4425	1225.49	1025.36	1538.42	279.329	494.904	753.307	1059.23	693.662	794.679	419.525	386.039	22.7928	Partially EGA-ON regions
NC_010444.4	75120000	75185000	65000	9.26436	9.63364	8.74196	113.848	79.1488	128.517	84.4077	22.3355	13.8481	119.386	81.9364	100.05	39.3496	35.3808	2.61874	Partially EGA-ON regions
NC_010444.4	75660000	75740000	80000	0.130484	0.163282	0.433486	205.214	268.861	200.188	96.7365	74.0509	113.06	131.543	71.4832	82.8886	315.976	339.594	24.2647	Partially EGA-ON regions
NC_010444.4	76155000	76220000	65000	0.163105	0.51706	0.144495	31.9966	37.203	22.7584	9.9893	12.4564	8.18118	19.5812	19.217	17.414	14.2375	12.1393	0.837137	Partially EGA-ON regions
NC_010444.4	76365000	76460000	95000	98.7763	77.7767	59.532	629.408	443.121	692.915	203.722	124.907	126.429	269.178	232.188	230.471	83.4596	76.6776	4.53526	Partially EGA-ON regions
NC_010444.4	76875000	77120000	245000	57.3477	38.8067	78.1719	590.9	396.024	605.455	314.941	202.523	203.252	1424.01	1398.2	1702.98	590.157	542.851	38.9468	Partially EGA-ON regions
NC_010444.4	77385000	77465000	80000	0.750283	2.91186	1.73394	62.5847	50.4879	95.3167	40.6628	23.5382	21.6701	46.2184	41.7865	37.9294	35.5937	34.0747	2.07904	Partially EGA-ON regions
NC_010444.4	77685000	77735000	50000	1.17436	0.380991	0.216743	55.0373	29.7318	30.1841	11.9575	10.2228	9.89723	16.8041	17.6596	14.0828	41.6206	35.9186	2.39795	Partially EGA-ON regions
NC_010444.4	78915000	78995000	80000	161.898	185.543	212.841	1135.4	911.613	784.633	184.784	270.947	361.289	341.58	185.809	246.736	591.554	489.377	42.8657	Partially EGA-ON regions
NC_010444.4	79365000	79460000	95000	1.95726	15.5118	4.76834	204.124	151.693	81.2004	35.2411	27.1463	30.6096	33.7783	10.8756	17.2531	76.6029	65.806	4.8419	Partially EGA-ON regions
NC_010444.4	79695000	79775000	80000	27.4669	17.0902	15.9667	154.88	89.3738	119.114	44.3391	45.4872	52.7187	57.2133	32.2308	47.2796	185.393	176.789	12.3516	Partially EGA-ON regions
NC_010444.4	80145000	80450000	305000	27.7278	24.4923	26.0814	1364.08	1766.24	1406.18	473.099	365.83	393.934	633.597	577.119	654.609	670.166	562.789	41.7526	Partially EGA-ON regions
NC_010444.4	80610000	80855000	245000	71.9619	99.3027	126.867	1711.82	1717.43	1725.84	438.452	311.194	399.162	685.257	509.78	609.626	1280.89	1149.97	85.7743	Partially EGA-ON regions
NC_010444.4	82020000	82130000	110000	6.29585	9.44315	9.28382	179.144	84.6565	125.425	50.8377	52.7462	85.1241	71.6088	60.8716	69.564	99.5314	114.21	5.92742	Partially EGA-ON regions
NC_010444.4	8280000	8375000	95000	40.4826	43.3242	45.9856	440.883	295.711	317.401	95.0655	96.8159	118.647	339.256	233.931	307.409	453.765	400.176	30.5724	Partially EGA-ON regions
NC_010444.4	84120000	84170000	50000	4.37121	4.73518	11.0539	44.5667	52.5278	20.2241	6.27581	7.34495	9.93714	22.6983	22.2527	38.8253	37.428	24.7781	1.67734	Partially EGA-ON regions
NC_010444.4	84495000	84575000	80000	4.79528	1.00691	5.96043	57.8809	31.3637	16.752	19.0874	6.5718	15.4046	6.46094	2.93007	6.13394	30.7023	23.7793	1.74174	Partially EGA-ON regions
NC_010444.4	88800000	89030000	230000	0.978629	2.85744	2.1313	134.045	135.705	120.331	39.623	51.0711	82.8494	155.233	139.667	150.73	140.147	154.008	9.17171	Partially EGA-ON regions
NC_010444.4	91275000	91355000	80000	12.1676	2.83022	11.668	127.056	94.0401	84.4697	36.7636	42.4375	46.8123	206.75	133.384	215.239	363.493	368.636	28.9226	Partially EGA-ON regions
NC_010444.4	9420000	9485000	65000	1.43532	4.05484	0.722476	84.8547	43.8072	56.1104	42.4452	11.7262	10.4559	9.69141	10.6644	14.9558	4.93508	7.29897	0.505962	Partially EGA-ON regions
NC_010444.4	95580000	95720000	140000	8.15524	18.0699	5.12958	185.336	184.587	131.406	50.2436	34.0617	54.754	37.6888	31.6501	39.951	145.781	145.979	10.5608	Partially EGA-ON regions
NC_010444.4	99525000	99620000	95000	8.28573	0.29935	3.14277	15.7325	83.3306	43.3626	4.12198	6.78657	17.7591	11.5333	6.73125	6.15692	12.6652	12.1009	1.26337	Partially EGA-ON regions
NC_010445.4	100935000	100985000	50000	0	0.0544274	0.361238	29.4454	21.8271	12.9505	8.94952	5.15435	6.90412	134.121	72.8294	91.4807	515.781	502.515	37.2051	Partially EGA-ON regions
NC_010445.4	106890000	107000000	110000	19.8988	12.0284	21.891	129.979	124.205	110.979	41.2569	43.3395	63.2146	28.7909	19.6658	32.0251	68.5233	74.6032	4.69778	Partially EGA-ON regions
NC_010445.4	10830000	11045000	215000	83.9664	162.874	147.349	1824.18	2078.01	1811.2	430.617	457.878	465.17	1125.56	874.402	933.117	654.182	645.46	41.771	Partially EGA-ON regions
NC_010445.4	109230000	109310000	80000	0.228347	0.571487	0.0361238	34.787	27.1054	19.3117	10.6577	9.62146	16.2027	14.2254	12.1162	16.3342	15.5914	12.9845	1.07019	Partially EGA-ON regions
NC_010445.4	109365000	109415000	50000	0	0.571487	0.28899	24.1037	12.724	18.9316	8.09542	6.5718	4.50962	21.3381	10.2685	16.7477	10.7873	6.72274	0.827938	Partially EGA-ON regions
NC_010445.4	110340000	110435000	95000	37.612	37.0378	59.0624	359.457	179.768	184.982	60.5671	96.0857	117.969	129.956	121.717	157.231	128.006	150.32	10.5455	Partially EGA-ON regions
NC_010445.4	111870000	111950000	80000	13.5051	10.4501	18.5676	132.876	99.7774	127.148	61.4212	53.9919	62.8155	86.7126	68.9755	76.5249	59.1773	48.4421	4.28074	Partially EGA-ON regions
NC_010445.4	11280000	11330000	50000	0.456694	0.326564	0.577981	20.1706	22.6176	21.5926	8.65244	6.74361	8.81971	30.4911	30.9901	43.7876	26.1603	23.7409	1.85213	Partially EGA-ON regions
NC_010445.4	113025000	113090000	65000	0.163105	1.00691	0.830847	16.6627	88.9659	69.4411	25.1775	12.2845	12.0124	12.1851	11.3243	15.9207	28.2566	29.4648	2.11584	Partially EGA-ON regions
NC_010445.4	113220000	113270000	50000	0.065242	0.0272137	0.144495	14.6695	27.1819	12.0635	10.4349	8.50468	5.8665	12.8935	6.81044	10.8895	13.1457	16.9413	1.82453	Partially EGA-ON regions
NC_010445.4	113670000	113765000	95000	0.130484	0.163282	0	22.6421	44.6997	20.7816	7.31558	10.8241	18.9165	71.0137	54.9586	62.7638	41.708	37.2248	2.77512	Partially EGA-ON regions
NC_010445.4	119400000	119480000	80000	8.61194	3.80991	2.81766	25.4591	42.0478	37.9645	15.6709	5.06845	4.23027	2.43702	4.38191	2.45817	12.4906	9.21975	0.852469	Partially EGA-ON regions
NC_010445.4	120030000	120080000	50000	0	3.45614	12.1737	36.3815	23.663	37.2549	6.42435	10.4805	20.1935	6.60263	5.20022	3.19333	38.3015	22.2042	2.46848	Partially EGA-ON regions
NC_010445.4	121785000	121880000	95000	100.995	101.398	116.21	861.091	747.629	866.594	131.458	208.365	265.429	418.204	249.135	295.601	336.328	339.441	25.0865	Partially EGA-ON regions
NC_010445.4	122835000	122885000	50000	3.8819	3.70106	16.2196	13.075	75.7829	74.0282	22.3552	20.3167	37.394	5.10074	22.5959	15.8518	8.03588	5.57027	1.03952	Partially EGA-ON regions
NC_010445.4	123510000	123590000	80000	0	0	0	30.6147	14.8404	25.2167	3.56496	8.54764	3.55183	0.991811	6.46728	4.13524	5.85222	7.91362	0.656217	Partially EGA-ON regions
NC_010445.4	126885000	126965000	80000	85.1408	61.6118	108.913	599.298	311.036	398.754	128.524	148.703	149.097	180.963	141.858	161.114	173.951	198.686	10.6099	Partially EGA-ON regions
NC_010445.4	131220000	131270000	50000	1.17436	3.184	2.16743	170.055	125.327	57.3015	30.0422	53.0469	57.787	702.911	871.921	885.401	488.005	382.312	25.0865	Partially EGA-ON regions
NC_010445.4	1470000	1565000	95000	16.8977	25.3087	29.477	152.515	151.056	202.241	84.2963	59.6616	51.2022	42.8746	31.2541	36.7577	24.7191	28.1202	1.55775	Partially EGA-ON regions
NC_010445.4	16050000	16160000	110000	16.7998	31.3774	17.1227	485.716	403.725	212.48	145.792	116.66	157.717	197.285	140.881	158.587	83.4596	105.297	7.08347	Partially EGA-ON regions
NC_010445.4	1620000	1700000	80000	5.34984	2.44923	19.0011	94.2889	115.102	100.614	39.066	34.3194	31.7669	47.8903	25.8955	29.2683	60.6185	52.4758	2.97444	Partially EGA-ON regions
NC_010445.4	17280000	17450000	170000	66.612	102.215	88.8645	1311.09	1289.46	1400.07	478.261	350.109	392.138	755.08	820.975	822.477	736.812	670.046	39.4865	Partially EGA-ON regions
NC_010445.4	18435000	18560000	125000	88.8922	139.715	111.406	1412.08	1448.26	1237.37	303.95	310.163	331.956	795.263	502.521	580.266	376.114	332.987	23.6269	Partially EGA-ON regions
NC_010445.4	21630000	21680000	50000	2.60968	5.06174	0.361238	58.0935	13.081	18.8555	5.01322	4.42415	9.81741	17.1725	3.45801	4.70958	15.242	13.4455	1.3799	Partially EGA-ON regions
NC_010445.4	23850000	23915000	65000	13.4398	12.8449	3.10665	24.6087	81.5712	48.5074	34.7583	23.8818	17.0009	21.5365	21.144	20.9749	17.7313	19.4383	1.15298	Partially EGA-ON regions
NC_010445.4	24840000	24890000	50000	108.889	196.973	102.23	729.65	731.335	718.233	331.207	418.405	326.928	84.7574	65.7022	92.124	161.023	145.019	7.83168	Partially EGA-ON regions
NC_010445.4	25980000	26045000	65000	40.6457	43.4602	52.4879	258.683	208.122	236.885	57.1507	71.6455	70.1586	191.193	119.341	166.765	53.2814	53.0904	3.9557	Partially EGA-ON regions
NC_010445.4	26775000	26825000	50000	0.130484	0.0544274	0	106.168	96.743	67.1095	28.2597	42.008	49.566	387.373	332.154	353.678	175.741	180.438	17.218	Partially EGA-ON regions
NC_010445.4	31320000	31370000	50000	13.7334	11.0215	18.7844	97.3982	98.4515	95.3674	39.2888	33.9758	20.4729	17.6259	17.1053	20.86	36.3798	33.6521	3.01737	Partially EGA-ON regions
NC_010445.4	31380000	31430000	50000	0.424073	0.0544274	0.0722476	28.2229	15.8094	18.298	11.4747	7.38791	9.7775	9.6064	9.47654	12.5206	15.4167	13.9065	1.03646	Partially EGA-ON regions
NC_010445.4	33810000	33920000	110000	39.243	38.8611	36.9908	193.574	148.557	168.179	94.1742	81.9542	69.3205	416.957	437.795	472.291	324.405	245.937	17.4112	Partially EGA-ON regions
NC_010445.4	37335000	37415000	80000	15.6581	6.31357	10.5843	89.8774	81.0867	61.8887	38.4718	26.8456	26.0999	44.6882	28.0073	33.4495	21.4872	22.089	1.21738	Partially EGA-ON regions
NC_010445.4	37950000	38045000	95000	2.21823	3.21121	2.67316	91.3657	74.5334	67.0588	33.2358	31.3127	22.5082	112.811	111.923	132.879	142.375	130.959	8.28244	Partially EGA-ON regions
NC_010445.4	38175000	38225000	50000	0	1.55118	0.505733	31.6511	39.3704	43.5654	7.27845	10.3946	7.62246	15.4156	12.6442	14.2896	33.5847	28.6581	2.17717	Partially EGA-ON regions
NC_010445.4	38820000	38885000	65000	25.3791	27.377	40.8921	456.642	335.056	288.535	92.1689	117.605	123.675	141.999	77.7393	108.987	196.399	177.595	12.876	Partially EGA-ON regions
NC_010445.4	38910000	39020000	110000	10.243	3.3745	0.108371	282.84	218.96	152.593	71.7447	64.6442	90.392	69.3418	52.3717	70.8505	153.686	148.323	12.0572	Partially EGA-ON regions
NC_010445.4	39120000	39215000	95000	33.8606	27.1048	31.211	204.789	84.8605	222.287	78.3176	60.5207	81.1333	284.026	300.398	319.953	168.71	166.378	7.80408	Partially EGA-ON regions
NC_010445.4	39480000	39530000	50000	0.782904	1.17019	0.505733	23.1736	14.5089	49.141	18.7903	7.25905	8.89952	8.41623	8.0511	10.1084	11.9665	11.5247	0.806473	Partially EGA-ON regions
NC_010445.4	39690000	39740000	50000	4.76266	3.32007	5.05733	30.3755	30.2673	37.0014	16.785	10.8241	7.02384	34.2883	26.0275	29.3143	11.7044	11.2558	0.870868	Partially EGA-ON regions
NC_010445.4	41055000	41150000	95000	11.6783	3.10236	13.6909	102.421	43.5012	89.1583	40.5142	28.9503	22.2688	74.4425	56.912	68.2085	95.2951	92.5817	3.84838	Partially EGA-ON regions
NC_010445.4	41415000	41510000	95000	0.65242	0.326564	2.23968	101.012	52.1454	41.1324	35.1668	20.7033	20.3133	29.8677	19.7186	23.8006	20.9632	15.6736	1.39523	Partially EGA-ON regions
NC_010445.4	4185000	4280000	95000	30.8268	3.91877	8.70583	236.52	175.586	85.0526	72.7102	41.7503	53.2375	52.5377	55.117	72.6654	113.9	120.203	7.72435	Partially EGA-ON regions
NC_010445.4	42060000	42170000	110000	30.468	39.4326	24.3836	171.331	297.777	261.063	82.6624	90.9743	81.8118	45.3966	45.4557	54.9757	115.647	106.258	6.85962	Partially EGA-ON regions
NC_010445.4	42270000	42440000	170000	5.18674	18.9407	13.0768	240.851	129.025	174.895	78.429	71.6455	80.1755	119.896	90.9906	103.955	230.289	238.407	14.1608	Partially EGA-ON regions
NC_010445.4	43920000	43970000	50000	39.9607	55.4887	27.8153	301.416	183.694	234.604	70.4079	72.075	80.8939	70.957	55.0906	71.5397	98.2212	117.821	6.71856	Partially EGA-ON regions
NC_010445.4	46905000	47015000	110000	50.3015	74.3206	67.5515	491.987	368.001	418.674	170.746	183.28	212.032	190.91	149.566	191.163	246.929	229.034	16.5128	Partially EGA-ON regions
NC_010445.4	47565000	47630000	65000	13.0484	32.4931	13.5464	193.973	73.1055	244.032	59.8244	34.5342	32.0463	28.6208	31.6765	41.9497	153.555	134.993	13.155	Partially EGA-ON regions
NC_010445.4	49410000	49505000	95000	42.4073	12.4639	40.3864	161.205	193.027	222.972	55.1825	70.5287	52.3994	223.951	139.535	198.032	182.467	176.097	14.1271	Partially EGA-ON regions
NC_010445.4	49590000	49715000	125000	33.8606	22.6418	36.485	339.206	313.076	275.94	62.1639	62.6683	98.8925	48.3721	42.3409	40.4794	115.647	113.48	7.70902	Partially EGA-ON regions
NC_010445.4	53280000	53360000	80000	4.63218	8.46345	13.0046	90.9139	80.1687	121.344	30.6363	28.9073	25.4215	440.279	375.287	419.98	261.647	266.912	20.5237	Partially EGA-ON regions
NC_010445.4	5685000	5780000	95000	1.04387	0.598701	0.0722476	50.6524	42.3793	20.7816	27.4056	18.5557	8.46053	34.9684	14.0696	17.2302	20.177	19.6688	3.05724	Partially EGA-ON regions
NC_010445.4	57555000	57635000	80000	4.17549	2.91186	2.31192	31.4917	124.792	38.294	24.6205	26.1583	27.8559	59.5087	36.4015	52.0811	80.1841	63.4626	5.74343	Partially EGA-ON regions
NC_010445.4	58320000	58400000	80000	35.2307	27.6491	37.0991	230.54	408.85	181.079	76.0524	34.706	61.0994	62.7108	68.1836	66.7612	142.855	111.597	10.8613	Partially EGA-ON regions
NC_010445.4	5880000	5990000	110000	5.2846	16.0833	20.7351	112.812	142.335	149.881	55.4425	42.4375	42.7816	48.5137	30.1454	44.4768	52.67	53.6666	5.55332	Partially EGA-ON regions
NC_010445.4	59175000	59270000	95000	99.9507	65.4761	49.8508	1631.99	1346.12	1389.48	273.35	350.926	461.897	470.374	401.763	432.477	752.228	818.829	42.1328	Partially EGA-ON regions
NC_010445.4	59370000	59465000	95000	69.3522	73.3136	76.9437	2200.75	2113.94	2174.82	454.643	492.498	534.131	654.085	490.483	509.99	431.404	444.008	30.5325	Partially EGA-ON regions
NC_010445.4	59730000	59825000	95000	1.10911	1.14297	0.866971	442.876	463.622	279.716	132.052	103.173	124.274	1002.66	1343.72	963.81	575.264	452.805	66.097	Partially EGA-ON regions
NC_010445.4	67590000	67655000	65000	18.3982	47.1885	23.1554	143.294	119.82	204.37	50.2807	74.6093	64.8109	45.2549	36.6127	38.8483	71.8425	65.7676	4.9155	Partially EGA-ON regions
NC_010445.4	68115000	68270000	155000	69.8741	99.3843	74.993	1002.52	824.152	1137.95	284.082	172.585	201.536	591.771	460.259	442.655	521.983	525.488	34.9206	Partially EGA-ON regions
NC_010445.4	68475000	68615000	140000	72.7448	50.9984	76.3657	591.458	576.863	542.679	214.603	192.515	175.835	500.638	509.542	502.248	581.029	399.254	27.2146	Partially EGA-ON regions
NC_010445.4	68835000	68915000	80000	0.391452	12.2462	6.57453	417.55	426.75	378.124	98.8532	95.2267	82.6498	112.925	78.8216	109.768	227.669	242.864	16.4484	Partially EGA-ON regions
NC_010445.4	69180000	69260000	80000	5.93702	11.8107	8.01948	161.418	77.6443	90.8309	37.692	52.4026	47.6105	283.375	198.242	256.293	278.854	276.285	23.0749	Partially EGA-ON regions
NC_010445.4	69345000	69440000	95000	5.87178	13.879	20.7351	92.2426	113.139	44.9339	34.3127	35.565	34.4807	31.3979	20.0618	24.329	114.642	99.9959	10.5761	Partially EGA-ON regions
NC_010445.4	72210000	72305000	95000	21.3341	36.9017	23.0109	275.798	198.229	164.327	52.7688	55.3663	88.9952	66.1113	45.5085	50.1513	101.584	103.338	6.84735	Partially EGA-ON regions
NC_010445.4	72870000	72965000	95000	10.1777	3.29285	3.46788	38.7467	21.2151	39.2824	6.053	10.051	9.2587	3.99558	6.99522	5.97313	9.38975	12.0241	0.653151	Partially EGA-ON regions
NC_010445.4	73890000	73985000	95000	28.054	19.6483	16.1835	106.567	128.948	136.297	64.4663	37.0684	26.1798	40.4659	42.0241	38.3888	44.2847	41.3736	3.60613	Partially EGA-ON regions
NC_010445.4	77835000	77900000	65000	0.782904	0.108855	0.108371	74.517	30.7007	14.5725	19.1616	5.49798	20.3532	16.7474	14.7032	20.1019	44.9835	30.8478	2.04225	Partially EGA-ON regions
NC_010445.4	79215000	79280000	65000	13.1136	5.60602	6.8274	38.2152	51.0489	62.3956	37.2835	11.5114	13.3692	48.3721	39.8067	37.2401	109.183	105.336	9.51515	Partially EGA-ON regions
NC_010445.4	80220000	80285000	65000	4.56694	13.9062	12.6072	103.059	63.2884	52.0048	42.7423	27.8765	34.1614	14.5655	10.4532	14.0139	51.8402	48.5574	5.04122	Partially EGA-ON regions
NC_010445.4	81000000	81110000	110000	29.8482	36.6568	41.0366	192.936	198.764	170.257	57.3735	64.6012	72.9921	28.7342	22.6751	21.2965	155.826	143.905	11.4531	Partially EGA-ON regions
NC_010445.4	81120000	81170000	50000	8.74242	3.32007	0.866971	24.7947	38.7584	60.7483	17.1935	7.77448	7.22338	60.0754	47.7787	44.4768	19.7403	11.0637	2.50528	Partially EGA-ON regions
NC_010445.4	8595000	8645000	50000	25.0855	34.0715	21.7465	352.175	309.481	284.708	105.5	81.5676	84.2063	115.362	144.101	169.981	444.637	372.593	24.3966	Partially EGA-ON regions
NC_010445.4	8895000	8975000	80000	1.10911	5.38831	0.361238	88.4955	115.536	81.1497	47.3471	50.169	43.3802	133.753	140.643	192.289	171.636	165.495	10.8858	Partially EGA-ON regions
NC_010445.4	93135000	93215000	80000	83.2814	65.2856	80.9534	355.55	532.928	455.346	189.76	195.78	197.226	100.825	52.8997	74.4573	232.953	250.777	19.1683	Partially EGA-ON regions
NC_010445.4	95805000	95870000	65000	2.93589	0	0	22.1637	12.1375	23.8735	2.07956	7.21609	10.1367	13.3469	10.8492	11.1422	53.5434	55.3953	2.79352	Partially EGA-ON regions
NC_010445.4	96810000	96965000	155000	3.19686	0	1.3727	136.916	102.149	70.2774	32.9016	19.8443	29.0532	24.3419	28.6672	25.7534	50.661	54.3965	4.05076	Partially EGA-ON regions
NC_010445.4	99210000	99290000	80000	55.0642	14.4505	22.9747	103.989	137.796	205.535	48.4611	55.8388	65.609	3.08878	4.19713	2.50412	17.2509	102.262	5.09948	Partially EGA-ON regions
NC_010446.5	101115000	101330000	215000	4.43645	11.7019	4.62385	275.931	245.606	219.854	46.4187	47.8066	54.2751	61.3506	41.9977	57.9164	174.693	201.413	13.6548	Partially EGA-ON regions
NC_010446.5	101745000	101930000	185000	16.0495	35.3778	33.8119	226.607	182.42	283.112	108.657	86.3784	75.5063	140.809	122.139	137.221	98.4832	113.096	6.54071	Partially EGA-ON regions
NC_010446.5	104010000	104210000	200000	32.4253	4.78961	2.02293	209.891	275.44	351.615	71.4848	74.6952	76.1049	129.984	96.9036	112.915	69.2221	62.0797	3.68279	Partially EGA-ON regions
NC_010446.5	105570000	105785000	215000	35.5242	33.8266	18.1341	430.226	287.654	235.517	89.2724	75.726	72.7127	111.593	64.6464	108.504	57.474	61.8492	6.24326	Partially EGA-ON regions
NC_010446.5	106095000	106160000	65000	3.00113	1.55118	2.34805	64.6841	47.9635	36.2411	12.8116	8.28992	11.3339	24.1719	12.6178	17.8505	25.1121	30.7325	2.1649	Partially EGA-ON regions
NC_010446.5	106410000	106535000	125000	10.1125	2.34038	0.794723	225.172	72.876	201.126	69.1453	44.4133	38.3917	33.6649	30.5414	35.4712	38.2141	40.6822	1.90732	Partially EGA-ON regions
NC_010446.5	106590000	106820000	230000	22.3127	31.3774	12.1376	506.524	567.836	477.445	140.259	117.691	128.025	104.027	95.0558	107.287	212.339	243.171	16.7151	Partially EGA-ON regions
NC_010446.5	107790000	107855000	65000	9.52533	10.2868	6.53841	97.8766	85.9825	23.6454	37.1721	30.5395	35.3986	13.5453	16.155	16.5639	62.2781	63.0016	4.78977	Partially EGA-ON regions
NC_010446.5	109230000	109340000	110000	35.0023	6.74899	10.6926	195.7	219.444	277.308	63.3522	65.5462	95.4604	45.5666	55.9353	56.6988	157.704	187.123	11.125	Partially EGA-ON regions
NC_010446.5	110535000	110615000	80000	60.7729	54.0464	37.2075	459.645	357.648	470.856	105.723	90.33	106.036	159.88	121.189	140.828	213.65	220.775	16.7427	Partially EGA-ON regions
NC_010446.5	110790000	110900000	110000	143.108	199.884	180.619	1509.42	1150.49	775.003	302.984	398.603	449.925	342.6	303.091	304.584	217.231	220.391	12.2596	Partially EGA-ON regions
NC_010446.5	111330000	111380000	50000	239.862	221.193	203.341	2571.1	2573.84	2117.7	680.461	729.083	697.715	1660.32	1598.9	1394.84	2103.74	1965.5	154.41	Partially EGA-ON regions
NC_010446.5	114810000	114875000	65000	0.130484	1.03412	1.58945	20.4098	20.8071	13.9136	11.1405	5.8416	8.73989	9.40804	4.56669	6.59341	4.84773	14.5211	1.30324	Partially EGA-ON regions
NC_010446.5	115155000	115235000	80000	8.22049	0.598701	0.108371	23.9709	42.6597	11.1004	5.16176	7.04428	12.6509	5.04407	5.72816	3.58388	3.14447	6.33858	0.367972	Partially EGA-ON regions
NC_010446.5	117315000	117440000	125000	39.5366	21.7709	1.15596	460.735	318.609	567.465	140.816	140.542	197.226	86.8543	72.935	77.6506	179.41	235.219	10.1591	Partially EGA-ON regions
NC_010446.5	120990000	121085000	95000	10.8628	14.2872	14.3773	106.141	161.281	54.2857	19.0874	26.3302	27.4568	35.0251	36.6391	24.0533	143.947	136.606	8.50629	Partially EGA-ON regions
NC_010446.5	124995000	125165000	170000	608.512	620.254	627.181	3631.08	3594.79	3507.81	833.457	765.121	820.752	1210.15	845.682	1113.39	1108.78	1270.52	102.483	Partially EGA-ON regions
NC_010446.5	127620000	127805000	185000	9.19912	10.4773	19.543	152.303	198.535	131.938	78.2062	44.1556	57.5077	92.3801	65.887	106.873	147.397	176.789	10.199	Partially EGA-ON regions
NC_010446.5	129210000	129335000	125000	109.28	163.309	158.222	802.519	912.327	950.684	364.294	268.757	166.617	164.556	143.389	137.864	299.555	284.583	17.54	Partially EGA-ON regions
NC_010446.5	129945000	130025000	80000	0	0	0.722476	64.3386	24.734	37.9391	10.5835	7.55972	9.13897	0.0283375	0.950294	1.79194	1.17918	1.26772	0.0858602	Partially EGA-ON regions
NC_010446.5	130665000	130715000	50000	1.92464	0.326564	2.74541	119.27	109.875	110.852	36.9493	50.0831	48.7279	82.207	106.459	103.955	65.2042	72.2982	4.61805	Partially EGA-ON regions
NC_010446.5	14445000	14525000	80000	3.49044	8.62674	7.69437	82.3832	23.9945	21.2378	20.9812	22.4644	19.6348	23.7468	12.0371	15.668	59.9634	54.8575	3.48654	Partially EGA-ON regions
NC_010446.5	15225000	15350000	125000	0.978629	1.14297	0.433486	106.46	168.956	124.639	61.6811	35.0496	69.9191	137.465	76.3403	111.904	251.121	175.137	16.2214	Partially EGA-ON regions
NC_010446.5	15600000	15710000	110000	11.0259	0.163282	0.144495	117.011	121.426	85.3567	28.6682	31.3127	42.3426	33.8349	16.8149	24.0533	193.123	196.265	13.7959	Partially EGA-ON regions
NC_010446.5	16290000	16370000	80000	29.6198	24.9005	27.2373	231.789	285.92	270.871	92.1689	74.824	80.7342	111.026	74.73	85.5536	75.8605	94.0799	6.07768	Partially EGA-ON regions
NC_010446.5	16380000	16445000	65000	0.391452	3.07515	0.28899	38.1886	20.0932	24.127	14.4084	10.4805	13.4091	12.2418	6.33529	9.557	6.81303	10.6027	0.527427	Partially EGA-ON regions
NC_010446.5	17535000	17645000	110000	0	0	0.28899	57.8277	75.8339	86.0664	22.4666	9.23488	13.4491	14.8205	27.3473	21.2735	14.8489	7.22214	0.708347	Partially EGA-ON regions
NC_010446.5	19185000	19310000	125000	7.53545	30.9692	27.5263	301.337	165.922	185.818	45.6389	36.7248	55.6719	22.7266	21.3024	22.9736	93.5918	100.38	7.36251	Partially EGA-ON regions
NC_010446.5	21735000	21845000	110000	60.1531	43.814	42.2648	375.88	359.79	321.254	80.0258	100.51	91.9884	87.4211	59.6573	84.1751	385.766	395.873	28.6405	Partially EGA-ON regions
NC_010446.5	255000	365000	110000	11.1564	1.68725	0.866971	70.5838	54.5678	77.7537	48.9067	25.0416	20.1536	35.6485	33.1547	29.4981	42.1884	32.6917	1.62214	Partially EGA-ON regions
NC_010446.5	33600000	33725000	125000	122.002	130.435	139.077	895.904	968.272	611.563	211.818	381.981	419.395	472.216	313.544	519.226	707.026	861.432	60.28	Partially EGA-ON regions
NC_010446.5	34185000	34265000	80000	838.685	484.077	581.304	3152.67	3123.06	3309.4	674.334	679.945	937.643	719.205	369.902	409.159	680.866	582.612	37.2971	Partially EGA-ON regions
NC_010446.5	35940000	36005000	65000	16.9303	9.552	8.41684	384.623	383.887	487.861	58.3019	104.547	98.653	197.625	117.308	139.22	375.808	318.773	17.3223	Partially EGA-ON regions
NC_010446.5	36165000	36260000	95000	0.554557	0.51706	1.48108	88.0969	142.565	129.176	49.8351	31.012	61.8178	94.7888	74.9148	101.819	251.689	200.645	15.507	Partially EGA-ON regions
NC_010446.5	375000	440000	65000	5.02363	2.44923	0.144495	45.8423	48.193	21.9981	24.5091	17.4389	10.6954	30.2644	22.5167	32.4387	30.9207	28.8117	1.33697	Partially EGA-ON regions
NC_010446.5	41790000	41885000	95000	1.43532	0.925265	8.45297	124.664	123.364	54.1843	43.5222	38.9154	37.394	31.738	20.8273	27.4534	112.022	112.558	7.5557	Partially EGA-ON regions
NC_010446.5	480000	545000	65000	0	0.217709	0.144495	53.9477	35.5965	25.0393	26.0316	6.82952	5.30779	10.9383	8.73742	15.1166	12.6216	9.02767	0.812606	Partially EGA-ON regions
NC_010446.5	51435000	51515000	80000	0.130484	0.898051	3.32339	96.8933	105.846	57.9351	33.4957	41.063	45.7348	193.177	148.299	200.858	100.667	122.815	9.87392	Partially EGA-ON regions
NC_010446.5	55500000	55640000	140000	0	0.108855	0	35.0793	57.9336	82.4676	29.1881	7.55972	23.3862	45.2266	25.1036	33.3346	23.1905	26.6605	2.81192	Partially EGA-ON regions
NC_010446.5	56055000	56135000	80000	0.065242	0.598701	0	34.3352	29.4768	40.1947	17.1563	11.6832	21.9495	30.2644	13.4097	12.153	12.4469	17.8249	1.22964	Partially EGA-ON regions
NC_010446.5	62475000	62555000	80000	0	1.46954	0	19.5062	14.6874	13.2293	2.52518	5.66979	7.50274	7.02769	5.86014	6.17989	4.36733	6.53066	0.251448	Partially EGA-ON regions
NC_010446.5	65100000	65345000	245000	1.89202	8.43624	4.5516	152.196	115.128	144.534	29.0024	35.0926	38.1522	71.8638	59.2614	81.671	99.6624	92.4664	5.78023	Partially EGA-ON regions
NC_010446.5	67965000	68060000	95000	2.0225	5.5788	3.10665	65.5345	56.6842	42.8051	17.3792	17.9543	14.0078	24.3419	14.096	25.7304	42.5378	36.6485	3.46507	Partially EGA-ON regions
NC_010446.5	69900000	69980000	80000	10.243	6.31357	5.77981	27.5851	54.0578	79.3757	26.1059	16.3221	24.9027	44.3198	28.2184	30.0494	88.5694	55.2417	5.51345	Partially EGA-ON regions
NC_010446.5	75900000	76040000	140000	8.48145	3.59221	19.0011	334.37	457.451	444.904	141.076	130.706	147.261	411.715	360.478	425.792	292.087	315.123	24.1972	Partially EGA-ON regions
NC_010446.5	77175000	77240000	65000	5.48032	5.30667	5.45469	72.7098	30.8537	23.7468	28.9653	18.5986	14.7261	11.1083	12.4858	10.3611	16.8142	17.6328	0.993525	Partially EGA-ON regions
NC_010446.5	77550000	77615000	65000	1.95726	3.61942	2.16743	40.1552	29.6553	46.9361	22.021	17.0094	13.7284	24.9936	38.8037	30.5548	77.3017	69.225	7.54343	Partially EGA-ON regions
NC_010446.5	83310000	83375000	65000	0.913387	12.1917	2.31192	32.847	48.448	80.8203	11.0291	14.8188	9.33851	20.403	20.6161	35.3793	16.2901	8.1057	1.21738	Partially EGA-ON regions
NC_010446.5	84795000	85025000	230000	52.9765	118.325	106.421	776.395	911.843	727.991	310.894	342.163	267.584	914.45	766.148	884.873	556.659	517.228	40.7345	Partially EGA-ON regions
NC_010446.5	93225000	93290000	65000	0	0	0	24.3695	12.8005	15.2568	8.42963	4.93959	4.66926	6.4326	8.84301	8.91374	6.02691	3.45741	0.435434	Partially EGA-ON regions
NC_010446.5	93810000	93890000	80000	159.517	220.921	212.986	1019.29	918.651	1316.31	401.874	611.392	548.578	206.778	131.932	164.008	197.796	198.609	11.2354	Partially EGA-ON regions
NC_010446.5	93975000	94340000	365000	40.711	37.065	51.2958	1232	1301.65	1205.13	349.366	368.923	438.471	580.635	408.785	495.448	648.199	642.732	39.8207	Partially EGA-ON regions
NC_010446.5	94410000	94490000	80000	10.4387	0.081641	0.0722476	22.1637	42.5323	53.9816	17.2678	19.9731	19.9541	39.7575	22.2263	30.3481	75.8605	79.9045	4.00477	Partially EGA-ON regions
NC_010446.5	95055000	95150000	95000	0.163105	0	0.0361238	27.4256	44.1132	59.1009	10.3978	15.4631	7.62246	12.2134	12.5914	10.8205	4.97875	4.45621	0.616354	Partially EGA-ON regions
NC_010446.5	95385000	95465000	80000	0	0	0.0722476	64.2589	38.0699	31.7807	16.9335	17.31	22.5082	40.7493	35.2928	43.7417	37.2096	43.5633	2.67087	Partially EGA-ON regions
NC_010446.5	95505000	95615000	110000	29.1305	26.1523	23.1192	381.355	395.157	391.759	98.519	120.87	126.15	346.511	303.619	467.351	358.951	286.965	24.1635	Partially EGA-ON regions
NC_010446.5	97770000	97820000	50000	2.05512	9.27986	3.07052	52.7518	60.152	64.6511	17.899	20.5745	24.7032	16.4924	16.155	17.7356	26.7717	29.2727	2.34889	Partially EGA-ON regions
NC_010446.5	98010000	98120000	110000	87.359	80.9063	100.713	719.232	740.388	722.719	222.067	256.429	243.2	481.765	448.565	458.047	520.673	531.288	36.9076	Partially EGA-ON regions
NC_010446.5	98205000	98255000	50000	35.5895	39.1605	45.9856	115.549	259.579	412.896	96.5509	108.284	126.589	136.587	108.201	107.011	72.6723	66.3822	4.26235	Partially EGA-ON regions
NC_010446.5	99075000	99230000	155000	56.891	86.5395	50.0315	1483.54	1548.32	1201.08	371.201	292.123	356.34	632.662	523.057	665.774	384.936	401.098	18.2054	Partially EGA-ON regions
NC_010446.5	99495000	99545000	50000	1.76153	2.7758	1.87844	23.838	38.8094	18.3233	15.6338	8.0322	13.3692	30.6611	26.4234	34.3455	53.8055	60.812	3.95264	Partially EGA-ON regions
NC_010446.5	9960000	10010000	50000	0.130484	4.62633	0.541857	41.9091	17.2883	24.1016	6.1644	6.48589	8.73989	2.74873	3.00926	2.80277	1.87795	3.38058	0.35264	Partially EGA-ON regions
NC_010447.5	104085000	104210000	125000	25.9011	43.1609	60.4712	153.259	273.731	188.023	113.856	67.3073	68.4425	132.563	181.691	166.489	118.748	104.913	9.18704	Partially EGA-ON regions
NC_010447.5	104280000	104390000	110000	0.391452	0.408205	0.722476	69.4942	69.6376	37.8378	16.7107	15.8067	23.3862	67.4998	33.8146	34.9658	87.4775	84.015	5.55025	Partially EGA-ON regions
NC_010447.5	13470000	13625000	155000	1.82677	10.9127	5.77981	119.217	115.23	157.18	43.0023	21.2617	42.2628	26.6372	16.023	14.8869	118.486	123.622	8.77614	Partially EGA-ON regions
NC_010447.5	135000	290000	155000	2.90327	9.90578	10.9094	681.23	579.285	488.191	128.153	109.015	134.131	1015.36	1210.2	1014.17	481.934	458.644	22.3267	Partially EGA-ON regions
NC_010447.5	13785000	13850000	65000	9.59057	0.761983	5.1657	48.0746	25.6009	62.1168	26.8114	22.3785	11.733	20.7147	12.9873	17.368	36.8602	35.2656	2.6954	Partially EGA-ON regions
NC_010447.5	15495000	15560000	65000	53.107	36.6296	29.0435	183.157	216.69	188.454	80.4343	49.9972	78.4595	60.8122	44.743	58.7894	38.8255	28.2739	1.90426	Partially EGA-ON regions
NC_010447.5	17385000	17465000	80000	7.89428	5.7693	2.52867	193.415	120.891	142.278	57.7077	57.7288	71.3558	219.672	224.929	262.404	104.641	85.859	5.2804	Partially EGA-ON regions
NC_010447.5	18240000	18335000	95000	70.4613	92.3632	36.2683	1102.69	870.483	1274.04	351.185	491.468	546.183	534.36	365.599	430.984	197.665	192.731	14.3172	Partially EGA-ON regions
NC_010447.5	19350000	19475000	125000	77.1486	98.5407	81.3508	880.092	945.578	792.845	234.433	279.924	268.821	366.063	371.908	461.355	320.169	326.495	27.3526	Partially EGA-ON regions
NC_010447.5	21405000	21545000	140000	301.222	321.747	347.944	2050.76	2060.54	2191.73	581.979	838.313	813.249	3234.27	3098.88	3609.7	1635.21	1438.4	124.083	Partially EGA-ON regions
NC_010447.5	21945000	22085000	140000	66.3837	43.8412	48.0808	1850.62	1799.87	1743.86	366.002	410.587	435.518	1683.42	1241.85	1638.98	1529.74	1499.02	103.256	Partially EGA-ON regions
NC_010447.5	23280000	23345000	65000	8.25311	1.90496	1.19209	53.2568	54.0323	21.4659	11.2519	16.3221	11.8527	16.5491	14.6504	15.9666	31.4884	22.8573	1.58535	Partially EGA-ON regions
NC_010447.5	2655000	2825000	170000	10.3082	4.35419	13.2936	204.39	181.527	101.881	66.8058	31.012	26.3394	69.5118	36.9823	61.3854	25.7672	24.6628	1.53935	Partially EGA-ON regions
NC_010447.5	26925000	26990000	65000	2.51182	6.12308	20.5183	48.8984	83.6621	63.7388	24.9918	15.7637	12.2917	59.2253	40.1499	53.6662	71.0564	73.8733	7.55263	Partially EGA-ON regions
NC_010447.5	27090000	27260000	170000	15.4623	37.9903	54.9804	253.103	491.339	263.623	89.7552	50.5986	63.2146	50.2707	33.3131	47.6701	203.343	196.227	17.1935	Partially EGA-ON regions
NC_010447.5	3165000	3335000	170000	12.6569	6.09586	10.3314	133.301	107.708	141.062	81.5483	49.8254	44.1784	112.188	75.126	100.647	79.3543	66.0749	3.89437	Partially EGA-ON regions
NC_010447.5	33105000	33155000	50000	7.50283	21.7709	12.3182	98.7536	69.9691	49.8252	22.2067	21.3047	21.75	17.6259	9.76691	21.0438	66.3834	80.6344	4.69165	Partially EGA-ON regions
NC_010447.5	33705000	33845000	140000	1.17436	1.08855	2.8899	86.7681	78.4348	140.884	54.9969	28.0483	39.8284	22.1032	26.2651	23.502	87.6086	87.7029	9.3557	Partially EGA-ON regions
NC_010447.5	34230000	34280000	50000	0	0	0	49.4831	16.0133	19.9706	6.98137	4.76778	11.4536	11.0233	6.36169	4.04335	11.0493	5.76235	0.509028	Partially EGA-ON regions
NC_010447.5	34290000	34370000	80000	0	0	0	53.2302	30.5732	73.9522	10.6577	9.10602	17.9587	11.9017	12.3538	6.29476	27.7762	10.9869	1.3155	Partially EGA-ON regions
NC_010447.5	34395000	34445000	50000	0.880766	0.108855	0.0722476	88.0172	42.0478	10.2134	18.8274	13.8308	23.2665	18.8728	17.5804	20.2627	38.7819	37.3016	2.65553	Partially EGA-ON regions
NC_010447.5	34470000	34640000	170000	91.5018	93.9688	49.7063	728.294	488.509	285.899	107.84	151.581	180.146	161.127	110.92	150.454	391.312	375.359	23.1271	Partially EGA-ON regions
NC_010447.5	35625000	35675000	50000	51.3454	27.0504	12.4988	149.273	216.435	204.978	42.4824	28.8214	45.8944	20.0913	13.964	24.1452	101.191	95.8086	6.56217	Partially EGA-ON regions
NC_010447.5	35805000	35855000	50000	2.41395	1.82332	3.17889	74.7561	24.5045	13.5081	10.9919	8.07515	19.8743	14.9622	19.877	26.075	22.186	24.8933	1.56388	Partially EGA-ON regions
NC_010447.5	36195000	36260000	65000	7.11137	2.14988	7.22476	43.5834	28.7883	28.5114	12.4402	15.0765	9.53805	4.53399	10.5588	4.61769	37.2096	17.095	2.37955	Partially EGA-ON regions
NC_010447.5	39555000	39710000	155000	21.0079	14.1511	16.7614	252.89	101.562	76.2078	47.0128	42.91	55.1531	57.8651	36.8767	59.5934	220.768	204.64	17.5308	Partially EGA-ON regions
NC_010447.5	39720000	39785000	65000	3.00113	0.734769	1.15596	15.6794	43.0167	19.1597	14.6312	7.77448	5.78669	40.7776	37.2726	38.8942	66.2523	55.4722	5.46746	Partially EGA-ON regions
NC_010447.5	42630000	42740000	110000	0.195726	0.108855	0.216743	30.5349	41.8183	50.3321	16.8593	8.16106	14.6463	25.0787	9.21257	19.1829	48.521	37.8778	2.6862	Partially EGA-ON regions
NC_010447.5	46740000	46790000	50000	0	0.0544274	0.108371	60.565	42.0733	56.7186	26.6629	22.5932	21.8697	13.7153	18.0292	14.8409	17.9934	16.2114	1.63748	Partially EGA-ON regions
NC_010447.5	50925000	50975000	50000	8.02476	6.1775	4.98508	40.4209	25.1165	52.537	21.2783	10.996	19.9142	27.9974	7.83992	7.9948	67.8246	84.2455	5.51958	Partially EGA-ON regions
NC_010447.5	51990000	52160000	170000	3.84928	5.82373	13.4019	144.569	183.975	164.428	43.0765	57.8576	65.3696	37.3771	24.2853	29.0616	63.894	56.2405	4.74684	Partially EGA-ON regions
NC_010447.5	53925000	54020000	95000	1.20698	0.51706	0.0722476	74.4372	40.2373	42.2729	15.968	16.6657	29.4522	72.4022	34.8177	46.062	114.773	137.643	9.59488	Partially EGA-ON regions
NC_010447.5	56670000	56780000	110000	250.138	227.37	181.089	1689.04	1411.78	1597.25	232.131	514.104	575.516	280.428	174.247	240.005	309.469	331.527	22.848	Partially EGA-ON regions
NC_010447.5	5715000	5795000	80000	3.49044	10.7494	20.0126	335.273	750.689	544.935	271.419	193.632	138.042	1051.01	1089.67	1282.75	371.834	325.073	18.8463	Partially EGA-ON regions
NC_010447.5	59280000	59345000	65000	0	0	0	15.201	11.1685	14.1163	3.71349	4.29529	6.54494	1.53022	3.43162	2.73385	1.61591	2.30494	0.349574	Partially EGA-ON regions
NC_010447.5	59385000	59450000	65000	0.065242	0.925265	3.10665	38.6404	14.1774	37.9898	13.48	18.8134	8.7798	24.9086	15.4159	32.7603	3.84325	6.03126	0.392504	Partially EGA-ON regions
NC_010447.5	59595000	59690000	95000	12.1024	28.4655	37.641	765.074	902.892	725.659	126.333	187.79	232.944	171.952	113.982	143.24	141.545	161.576	9.2637	Partially EGA-ON regions
NC_010447.5	62865000	63005000	140000	199.836	153.186	153.96	986.712	1761.62	1396.96	724.354	595.929	730.32	1045.23	1014.2	1032.48	1167.08	1032.27	91.251	Partially EGA-ON regions
NC_010447.5	63690000	63785000	95000	59.3702	77.5318	29.477	788.912	808.317	681.79	232.168	239.806	264.033	735.867	767.336	854.984	741.048	706.771	48.741	Partially EGA-ON regions
NC_010447.5	63975000	64055000	80000	54.3466	31.1052	34.8595	371.07	232.295	230.321	67.5113	60.7784	60.2214	43.3563	52.187	57.8704	65.903	59.3137	3.45894	Partially EGA-ON regions
NC_010447.5	66420000	66515000	95000	0	0.108855	0.0722476	31.5182	56.7097	65.4368	25.4003	18.5557	24.4238	8.9263	11.7731	10.3151	15.0236	20.7444	1.04259	Partially EGA-ON regions
NC_010447.5	67245000	67355000	110000	3.68617	11.5114	21.1685	411.278	257.565	433.55	84.8905	117.949	100.249	230.809	186.258	194.356	121.717	128.5	6.08688	Partially EGA-ON regions
NC_010447.5	6855000	6935000	80000	193.703	201.245	191.384	1474.23	1731.3	1345.36	554.833	699.918	674.249	1027.57	912.229	1084.12	884.995	921.783	61.7427	Partially EGA-ON regions
NC_010447.5	69750000	69800000	50000	16.8977	24.5195	4.47935	283.85	341.456	224.67	98.2219	156.907	125.352	518.264	384.658	401.854	464.116	474.664	31.3574	Partially EGA-ON regions
NC_010447.5	70500000	70550000	50000	5.87178	15.7567	6.93577	25.0339	78.7663	50.3828	15.0397	8.71945	12.4114	7.82114	4.40831	7.85696	10.831	8.45144	1.30017	Partially EGA-ON regions
NC_010447.5	7080000	7145000	65000	17.5827	10.9399	13.1129	154.694	115.459	128.643	62.9066	69.1542	66.4072	231.262	267.824	330.015	150.236	144.404	8.76387	Partially EGA-ON regions
NC_010447.5	7215000	7280000	65000	2.31609	12.8449	38.7247	110.792	78.3328	64.271	44.1163	33.5463	32.9242	49.2789	38.2229	54.7001	26.8591	26.622	1.67121	Partially EGA-ON regions
NC_010447.5	7290000	7430000	140000	32.621	18.8319	36.5934	338.542	208.76	197.882	72.0047	41.063	60.5806	98.7844	61.4523	98.3958	188.144	177.365	11.2692	Partially EGA-ON regions
NC_010447.5	73320000	73415000	95000	22.5085	33.1463	3.0344	158.043	106.713	152.821	47.8298	44.5852	38.4316	39.4458	25.7371	26.971	231.687	207.713	17.7823	Partially EGA-ON regions
NC_010447.5	73425000	73490000	65000	9.42746	4.65354	1.95068	67.8997	120.993	23.1132	25.5117	9.96508	17.7591	46.9552	43.1592	58.4677	66.2523	63.6931	3.71039	Partially EGA-ON regions
NC_010447.5	73500000	73550000	50000	1.56581	0.326564	0.469609	242.499	418.897	218.866	51.8404	68.0804	63.4939	354.247	272.945	341.525	272.827	252.621	20.9591	Partially EGA-ON regions
NC_010447.5	75645000	75845000	200000	14.9404	11.6202	7.11639	101.65	118.009	130.772	22.7637	17.2671	30.2504	54.2662	29.9606	47.5093	39.437	28.3507	2.86098	Partially EGA-ON regions
NC_010447.5	76830000	76880000	50000	2.34871	2.9935	1.95068	36.4612	34.1176	13.4827	7.90974	5.54093	12.6509	28.2241	19.3754	25.8223	81.0139	66.1133	5.54412	Partially EGA-ON regions
NC_010447.5	76965000	77060000	95000	2.47919	0.163282	0.939219	76.0849	72.519	123.651	32.8644	28.8214	27.4169	21.9899	19.1907	12.199	29.9599	26.43	1.63441	Partially EGA-ON regions
NC_010447.5	78390000	78515000	125000	1.50057	10.9399	13.7993	159	94.9836	86.6746	27.1085	29.5516	52.7985	54.3229	35.3984	53.6892	70.0082	73.0281	5.7189	Partially EGA-ON regions
NC_010447.5	79530000	79610000	80000	44.3972	80.9335	19.0734	277.685	267.918	300.345	62.0154	79.8066	118.208	542.237	517.408	568.734	690.649	653.565	54.8677	Partially EGA-ON regions
NC_010447.5	80130000	80285000	155000	48.0181	66.5919	61.4105	785.484	980.868	804.097	229.16	181.347	216.901	256.737	148.325	175.334	485.952	401.251	32.6023	Partially EGA-ON regions
NC_010447.5	80295000	80345000	50000	10.2756	9.82414	8.38072	65.8534	61.5545	61.3312	20.9812	22.7651	15.4046	54.6063	35.372	31.0373	125.954	141.254	10.8858	Partially EGA-ON regions
NC_010447.5	80835000	80990000	155000	6.26323	6.77621	4.84059	185.548	88.2519	80.2627	42.8909	35.0067	43.3403	46.4168	47.6731	53.0689	40.9655	25.9306	3.99863	Partially EGA-ON regions
NC_010447.5	82380000	82430000	50000	0	5.63323	7.65824	42.8659	10.0721	17.0055	9.95217	9.4067	10.5757	6.74432	8.20948	6.45557	35.0696	25.2775	2.91925	Partially EGA-ON regions
NC_010447.5	82890000	82940000	50000	2.38133	6.72178	5.74368	49.0313	52.6808	40.4228	18.0476	24.0966	22.588	29.6977	16.8149	24.9493	92.5	116.438	6.85962	Partially EGA-ON regions
NC_010447.5	87165000	87275000	110000	4.07762	4.81682	1.08371	51.5294	102.633	96.888	47.0128	14.0886	22.7078	53.4728	22.5959	37.4699	98.0028	98.4977	7.83168	Partially EGA-ON regions
NC_010447.5	90780000	90860000	80000	2.70754	0	0.361238	55.1702	38.7329	45.6689	17.0078	17.2671	19.994	101.108	66.9165	69.7018	278.199	251.161	25.9083	Partially EGA-ON regions
NC_010447.5	9555000	9605000	50000	2.21823	0.190496	1.08371	24.1303	27.1054	11.8607	7.42699	7.9463	9.65778	36.8387	33.6034	39.7213	17.9934	11.4863	0.742077	Partially EGA-ON regions
NC_010448.4	105840000	105905000	65000	0.130484	0.081641	1.15596	43.0519	44.7252	86.1677	19.0874	8.37582	14.7261	13.8003	10.0837	13.3936	10.3069	13.676	0.315843	Partially EGA-ON regions
NC_010448.4	107250000	107360000	110000	0.391452	0.163282	1.80619	103.643	79.0213	34.8219	19.4587	11.6832	21.1114	65.998	43.1856	74.756	94.8147	67.5347	5.7373	Partially EGA-ON regions
NC_010448.4	108540000	108620000	80000	0.065242	0	0	62.7176	21.7761	37.4576	10.732	4.72482	10.2963	17.2292	23.1766	16.4491	13.7571	16.8645	0.981259	Partially EGA-ON regions
NC_010448.4	110730000	110810000	80000	14.3206	7.72868	7.54987	94.8204	38.7839	59.0502	43.9306	21.8201	24.5834	79.9117	62.4554	82.1305	119.097	109.216	9.52742	Partially EGA-ON regions
NC_010448.4	119145000	119330000	185000	99.3635	111.467	98.1845	1313.45	893.891	866.341	208.958	218.33	312.8	238.573	162.527	239.224	398.606	329.068	23.6698	Partially EGA-ON regions
NC_010448.4	119700000	119855000	155000	33.2734	70.3746	125.097	535.146	516.048	746.897	184.635	184.741	221.49	197.966	123.433	209.059	319.208	287.733	21.5386	Partially EGA-ON regions
NC_010448.4	11985000	12035000	50000	0	0	0.144495	73.9589	32.2817	33.0985	11.5118	10.3517	20.4729	57.5251	34.8441	59.4556	49.5692	43.1023	4.30834	Partially EGA-ON regions
NC_010448.4	12450000	12545000	95000	6.23061	2.04103	18.5676	94.847	64.5634	78.0071	36.4665	28.263	29.7316	102.015	51.659	79.6264	244.134	225.346	13.9278	Partially EGA-ON regions
NC_010448.4	12570000	12695000	125000	1.82677	2.04103	3.46788	58.4389	112.782	42.1462	18.1219	19.8013	26.4192	87.1944	46.9339	66.5085	65.4225	36.418	3.59693	Partially EGA-ON regions
NC_010448.4	125985000	126050000	65000	18.4635	3.70106	21.313	91.1531	79.5312	40.1694	19.9786	12.2416	17.799	9.32303	8.39426	12.5895	39.7427	51.2849	4.52913	Partially EGA-ON regions
NC_010448.4	128790000	128840000	50000	0.130484	0.108855	0	48.7124	30.6497	11.4046	9.06093	10.0939	17.4798	9.40804	5.43779	3.83659	15.5477	18.4011	0.904599	Partially EGA-ON regions
NC_010448.4	129120000	129170000	50000	0.65242	0.544274	1.08371	15.4402	46.7141	29.2463	8.20682	5.54093	10.1367	19.5812	14.8351	12.8422	13.6697	12.3314	0.981259	Partially EGA-ON regions
NC_010448.4	133230000	133310000	80000	1.01125	2.31316	1.84231	69.9194	10.1996	10.1881	12.9601	5.32617	10.8949	21.1114	15.0727	20.7681	36.8166	3.61107	1.80613	Partially EGA-ON regions
NC_010448.4	135255000	135305000	50000	36.8943	55.407	41.9036	378.857	252.899	167.039	87.8984	111.248	137.125	182.267	125.861	149.351	204.129	209.48	16.6323	Partially EGA-ON regions
NC_010448.4	13800000	13895000	95000	0.130484	0.326564	1.15596	113.529	80.2452	40.3721	30.3393	19.3288	36.5559	31.0295	29.0367	49.3013	58.5658	67.7652	3.02657	Partially EGA-ON regions
NC_010448.4	141885000	141995000	110000	243.613	171.228	200.27	1167.96	1577.34	1293.35	635.713	659.972	635.378	848.367	670.907	886.481	614.264	560.984	44.6964	Partially EGA-ON regions
NC_010448.4	142410000	142505000	95000	0.913387	8.30017	8.45297	93.3854	170.308	81.91	45.0447	40.5905	43.9389	149.055	232.188	225.554	32.5366	23.011	2.92538	Partially EGA-ON regions
NC_010448.4	142620000	142670000	50000	56.5648	34.3709	74.3066	431.98	561.538	437.377	237.107	173.1	204.45	265.55	293.324	348.831	382.097	353.808	29.4776	Partially EGA-ON regions
NC_010448.4	14280000	14375000	95000	0	26.3973	3.72075	100.534	49.3915	24.6592	16.5993	19.9731	25.9802	9.40804	8.34147	6.29476	47.3418	30.7709	2.49608	Partially EGA-ON regions
NC_010448.4	144120000	144230000	110000	7.69855	9.66086	0.144495	168.54	144.681	134.548	23.0237	33.2456	46.7724	18.5327	11.8259	9.78674	67.2568	74.9873	6.96388	Partially EGA-ON regions
NC_010448.4	14460000	14570000	110000	1.56581	14.4777	13.7993	160.089	134.711	110.954	29.3366	37.6268	47.2912	55.3431	42.7104	56.7677	86.6914	65.1145	5.57171	Partially EGA-ON regions
NC_010448.4	145215000	145265000	50000	0.228347	0	0.144495	106.221	53.5223	48.7861	24.212	9.96508	16.6417	16.7758	11.6939	15.1166	12.2722	16.2498	1.28177	Partially EGA-ON regions
NC_010448.4	14685000	14735000	50000	17.4848	6.34079	16.1112	89.6383	118.851	30.5642	22.6523	27.8335	35.9573	27.4307	17.7652	33.6333	68.7854	72.836	5.2712	Partially EGA-ON regions
NC_010448.4	148845000	148925000	80000	0.587178	3.21121	16.039	66.4647	73.743	120.255	54.774	28.6926	36.5559	24.937	40.2027	30.0264	46.2937	37.9547	1.89812	Partially EGA-ON regions
NC_010448.4	149100000	149195000	95000	1.59843	1.9866	0.361238	19.8517	82.2341	58.3153	34.0527	14.5181	23.466	24.6253	25.8955	28.7629	22.4917	21.0902	1.708	Partially EGA-ON regions
NC_010448.4	154740000	154820000	80000	0	6.06865	3.10665	16.9018	35.9025	45.4915	15.7452	9.32079	12.9702	9.97479	4.40831	14.6342	3.01346	7.99045	0.441567	Partially EGA-ON regions
NC_010448.4	157245000	157340000	95000	9.10125	10.2323	0.397362	141.619	62.6254	56.8454	24.5091	20.6604	27.0977	16.6624	11.3243	23.4101	71.7552	60.9656	5.16388	Partially EGA-ON regions
NC_010448.4	157545000	157640000	95000	10.2104	25.2543	26.8039	171.835	75.1709	128.821	31.5647	39.6885	59.3834	39.0207	50.3128	50.3351	50.7483	43.8322	2.70766	Partially EGA-ON regions
NC_010448.4	158790000	158870000	80000	3.2621	4.62633	2.02293	30.4021	22.3881	30.8683	8.94952	18.7704	5.3477	4.13727	9.7933	9.67187	6.11426	2.91959	0.410902	Partially EGA-ON regions
NC_010448.4	160065000	160205000	140000	40.1238	42.1812	76.0406	635.706	449.853	542.705	190.911	173.186	161.349	136.813	108.149	160.172	279.902	308.516	18.0214	Partially EGA-ON regions
NC_010448.4	160260000	160340000	80000	23.7155	27.6763	24.3474	254.857	117.882	121.37	83.8507	42.4805	49.566	39.2474	54.5099	48.1526	75.2054	63.309	5.56558	Partially EGA-ON regions
NC_010448.4	1605000	1685000	80000	7.37234	7.7559	9.68118	33.4848	76.2929	36.748	37.2464	18.7275	11.6532	44.1498	29.1423	47.831	23.8456	23.3183	1.48415	Partially EGA-ON regions
NC_010448.4	167325000	167375000	50000	0.228347	2.44923	1.5172	40.2881	21.9291	10.6949	12.8116	8.46173	9.13897	8.35955	7.1536	9.09753	25.6799	14.4059	0.815672	Partially EGA-ON regions
NC_010448.4	168000000	168095000	95000	3.84928	2.7758	8.88645	219.724	129.331	217.244	58.4133	98.4911	76.943	343.96	243.407	321.377	128.137	108.294	9.05212	Partially EGA-ON regions
NC_010448.4	168660000	168785000	125000	73.0384	74.1845	63.4334	559.781	624.469	518.628	186.232	250.287	214.347	537.165	450.466	545.048	735.632	617.531	45.5059	Partially EGA-ON regions
NC_010448.4	170175000	170270000	95000	19.8988	11.3209	21.602	125.913	91.4647	121.446	37.1721	36.1234	39.6687	44.2064	26.4762	44.8444	50.0496	57.3545	3.01431	Partially EGA-ON regions
NC_010448.4	170430000	170480000	50000	1.37008	1.76889	22.5412	74.5701	35.418	67.6163	18.2704	18.298	15.0853	16.0107	21.4872	21.8708	36.3798	33.1143	2.2661	Partially EGA-ON regions
NC_010448.4	170715000	170795000	80000	0.065242	0.108855	3.32339	117.781	28.9668	52.2075	28.891	22.6792	33.2036	24.4269	31.2805	25.5007	32.3182	33.4984	2.67393	Partially EGA-ON regions
NC_010448.4	17190000	17285000	95000	102.56	111.059	72.2837	734.353	274.624	631.533	127.076	156.22	147.78	216.867	182.615	217.192	59.2646	56.9704	3.98637	Partially EGA-ON regions
NC_010448.4	17535000	17705000	170000	30.0439	58.8088	49.1284	617.183	649.688	579.275	235.027	226.534	204.09	629.772	412.295	658.353	689.033	610.156	43.0466	Partially EGA-ON regions
NC_010448.4	1920000	1985000	65000	71.603	39.3238	55.1972	400.037	324.474	307.416	96.7365	172.456	159.673	2185.3	2538	2814.51	1506.29	1430.52	105.182	Partially EGA-ON regions
NC_010448.4	19920000	20000000	80000	23.7481	16.7636	29.5493	264.583	214.803	116.783	88.1955	91.3609	82.0113	301.964	305.15	344.374	623.96	694.247	51.0838	Partially EGA-ON regions
NC_010448.4	20280000	20405000	125000	24.4331	39.9497	46.383	329.294	310.654	217.117	89.9037	83.028	97.1764	67.0748	64.092	94.5822	228.411	191.233	14.124	Partially EGA-ON regions
NC_010448.4	28575000	28700000	125000	2.93589	0.108855	3.25114	214.09	97.049	138.274	41.3683	40.6335	41.9036	62.1157	29.6175	50.2662	63.1079	55.549	2.84565	Partially EGA-ON regions
NC_010448.4	28785000	28880000	95000	312.868	320.251	204.099	1424.88	1245.01	1553.2	423.747	515.349	604.609	324.691	319.879	341.709	225.179	217.356	15.3996	Partially EGA-ON regions
NC_010448.4	28890000	28970000	80000	0.260968	3.86434	0.0722476	114.672	43.6542	64.3977	30.7106	27.404	38.671	31.3129	24.3645	30.1643	31.8815	30.2715	1.09778	Partially EGA-ON regions
NC_010448.4	2985000	3095000	110000	0.65242	11.974	19.6513	292.407	182.139	175.934	76.8693	51.1999	39.3894	252.345	154.159	274.971	105.471	94.5793	7.99726	Partially EGA-ON regions
NC_010448.4	34710000	34775000	65000	14.2554	0.925265	0.216743	106.726	32.0522	53.2213	17.7505	16.8805	20.2734	20.6297	10.4532	24.0074	20.4391	19.0157	1.17751	Partially EGA-ON regions
NC_010448.4	36315000	36365000	50000	11.6457	13.1442	11.5596	168.54	181.017	138.806	46.6415	42.0939	37.5137	44.5748	42.5784	41.1916	149.625	149.629	16.6507	Partially EGA-ON regions
NC_010448.4	37245000	37325000	80000	0.913387	0.544274	1.04759	13.5799	31.9247	43.0585	11.2148	5.71274	8.38072	12.4118	6.38808	8.13264	30.4839	20.8981	2.05145	Partially EGA-ON regions
NC_010448.4	39330000	39410000	80000	5.87178	4.73518	7.87499	104.6	83.3561	83.532	26.0687	34.706	31.5275	128.51	85.9224	109.653	176.964	150.743	9.85553	Partially EGA-ON regions
NC_010448.4	39705000	39785000	80000	0	0.163282	1.22821	290.095	186.219	330.073	39.7344	69.8415	57.8669	238.686	166.961	250.412	92.5873	114.632	7.39318	Partially EGA-ON regions
NC_010448.4	43125000	43175000	50000	7.50283	12.9537	14.8108	78.955	82.5656	55.1474	24.3234	26.8026	21.6302	60.8122	43.7399	41.7889	93.8975	97.6526	6.01021	Partially EGA-ON regions
NC_010448.4	43830000	43940000	110000	19.8336	19.9748	17.6284	317.866	343.445	218.41	159.792	93.6804	121.8	175.239	138.743	181.422	270.294	276.785	18.9322	Partially EGA-ON regions
NC_010448.4	45330000	45425000	95000	24.5962	27.7035	20.2654	138.696	89.5523	176.188	81.4369	66.663	48.7279	38.9073	28.4032	43.5349	66.3397	55.4338	3.4988	Partially EGA-ON regions
NC_010448.4	46140000	46190000	50000	11.5478	17.9066	18.3509	155.864	75.7064	83.7601	48.981	39.9462	37.5935	38.624	21.6984	30.3711	73.8952	60.2741	4.76217	Partially EGA-ON regions
NC_010448.4	48045000	48170000	125000	174.359	182.468	155.152	1646.23	1556.89	1241.91	503.624	516.767	440.067	1484.09	1451.78	1887.76	953.038	788.443	53.4234	Partially EGA-ON regions
NC_010448.4	48210000	48365000	155000	24.531	16.6548	16.8337	556.034	494.807	462.493	283.265	202.265	185.812	1351.75	1463.4	1247.23	1572.76	1196.42	103.462	Partially EGA-ON regions
NC_010448.4	48615000	48695000	80000	43.7774	45.8278	31.9334	300.725	214.599	230.22	87.8984	35.565	44.8967	30.6611	20.4313	30.8994	20.6138	17.287	0.821805	Partially EGA-ON regions
NC_010448.4	50910000	50975000	65000	0.065242	6.39521	5.74368	97.9297	58.2651	144.128	22.5038	28.7355	32.5252	95.5823	70.3217	111.33	87.1282	68.6487	6.42725	Partially EGA-ON regions
NC_010448.4	51285000	51410000	125000	3.65355	7.72868	2.02293	209.838	194.098	288.054	80.7314	38.7865	34.0018	47.9187	59.3934	83.5778	128.53	79.6356	4.477	Partially EGA-ON regions
NC_010448.4	51480000	51560000	80000	17.0934	2.66694	3.68463	65.003	72.264	62.8011	29.1138	14.6899	19.116	40.2675	40.9418	39.9281	53.4561	44.9847	2.53594	Partially EGA-ON regions
NC_010448.4	51825000	51965000	140000	16.0495	30.2072	16.5447	361.157	261.058	370.673	194.661	92.2629	149.975	93.2869	136.631	103.565	128.356	94.6945	5.02589	Partially EGA-ON regions
NC_010448.4	53610000	53915000	305000	50.8887	80.2803	60.5796	1218.95	734.191	982.895	389.62	265.965	290.252	261.725	240.53	312.532	325.497	250.931	13.8051	Partially EGA-ON regions
NC_010448.4	54240000	54305000	65000	3.68617	21.2539	6.50228	398.522	205.7	300.016	108.694	108.198	86.481	228.06	175.488	226.565	120.888	80.5192	4.32367	Partially EGA-ON regions
NC_010448.4	54450000	54665000	215000	51.0845	41.6641	35.2568	841.983	577.169	535.811	274.613	246.335	223.286	2642.81	2487.71	3014.48	1270.67	1124.93	67.7682	Partially EGA-ON regions
NC_010448.4	55875000	56060000	185000	36.9922	31.0236	42.012	770.097	867.78	780.173	343.907	422.657	425.421	1085.24	1034.39	1472.05	417.647	309.707	22.3482	Partially EGA-ON regions
NC_010448.4	56295000	56390000	95000	2.15298	0.544274	3.21502	44.9919	30.9812	17.8164	3.97344	10.2658	12.611	11.2216	12.2218	14.8639	22.2734	20.4371	1.31857	Partially EGA-ON regions
NC_010448.4	56415000	56540000	125000	17.8437	7.86475	20.8796	285.259	260.574	242.664	31.3419	83.071	115.335	138.4	144.603	186.775	148.838	112.558	7.79181	Partially EGA-ON regions
NC_010448.4	56550000	56615000	65000	85.206	64.9863	59.9655	1428.63	671.566	716.561	220.693	320.343	398.842	413.699	362.511	480.423	427.998	409.434	28.3768	Partially EGA-ON regions
NC_010448.4	56985000	57035000	50000	56.7931	39.0788	68.0572	237.689	337.377	328.603	166.699	153.084	122.957	88.5829	62.4554	70.4599	123.377	97.23	6.51924	Partially EGA-ON regions
NC_010448.4	57105000	57230000	125000	15.919	10.0691	6.8274	264.636	187.672	217.143	98.3333	113.525	110.147	114.597	115.065	145.767	131.457	117.859	8.17818	Partially EGA-ON regions
NC_010448.4	57630000	57755000	125000	7.95952	12.0284	5.12958	293.231	214.752	136.044	73.3415	81.5247	89.8732	199.156	173.64	253.031	194.652	173.946	11.2446	Partially EGA-ON regions
NC_010448.4	59715000	59795000	80000	5.41508	15.6751	19.9403	129.421	82.9736	87.4096	53.8457	23.1946	22.9073	56.4766	54.8531	58.1691	36.2925	35.8034	2.17717	Partially EGA-ON regions
NC_010448.4	61470000	61565000	95000	432.424	559.976	450.464	4891.54	4196.39	4557.56	1243.43	991.869	1024.24	1089.04	886.466	928.614	1086.07	1034.3	65.7076	Partially EGA-ON regions
NC_010448.4	61680000	61850000	170000	30.4354	38.5074	62.5303	395.944	371.163	316.033	139.999	131.994	151.452	195.415	133.147	185.672	295.93	277.399	19.1468	Partially EGA-ON regions
NC_010448.4	61905000	61985000	80000	128.2	73.2592	139.077	889.845	570.565	689.063	197.966	208.751	231.547	175.466	117.968	165.593	278.111	261.956	15.9945	Partially EGA-ON regions
NC_010448.4	62025000	62150000	125000	79.5299	161.785	136.584	771.346	799.265	969.311	194.736	251.704	327.407	394.939	235.198	374.17	484.992	449.309	28.4995	Partially EGA-ON regions
NC_010448.4	6210000	6260000	50000	1.92464	0.163282	3.32339	16.2109	24.632	23.5187	6.053	8.84831	11.6532	14.9905	23.2294	23.4101	17.906	11.4479	1.12538	Partially EGA-ON regions
NC_010448.4	62475000	62540000	65000	4.73004	1.60561	1.30046	147.572	90.8273	94.7085	51.2834	38.7865	58.6251	59.8487	56.7009	83.9913	99.313	103.953	6.49471	Partially EGA-ON regions
NC_010448.4	62550000	62690000	140000	0.848145	14.4777	10.6926	261.527	363.87	180.496	75.3468	58.2871	84.0466	102.468	63.4585	101.153	217.624	219.084	13.4065	Partially EGA-ON regions
NC_010448.4	62775000	62870000	95000	10.504	18.7774	23.4082	171.091	263.43	124.791	75.5696	72.075	53.7563	65.8279	54.985	50.9783	102.938	93.5421	5.99488	Partially EGA-ON regions
NC_010448.4	63270000	63365000	95000	0.130484	0.163282	0.0722476	145.154	54.1853	87.9418	32.7902	17.7396	22.8275	85.3808	48.3858	95.5011	21.5309	25.3927	1.41056	Partially EGA-ON regions
NC_010448.4	63495000	63545000	50000	0.130484	0.0544274	0.0722476	10.8427	19.6852	39.5865	8.5039	9.02012	5.3477	19.6945	17.4484	24.5358	18.0371	16.0193	0.913798	Partially EGA-ON regions
NC_010448.4	63555000	63710000	155000	27.1733	36.0309	22.8302	272.237	133.156	84.8245	85.6703	44.6281	37.4339	528.72	533.907	764.239	368.078	300.103	22.3451	Partially EGA-ON regions
NC_010448.4	67050000	67205000	155000	19.7683	51.7604	61.7717	416.673	193.155	266.512	112.222	129.976	120.044	307.575	296.412	384.118	198.058	166.378	11.6739	Partially EGA-ON regions
NC_010448.4	67290000	67415000	125000	11.4173	24.6828	17.6645	254.139	181.451	188.403	80.5457	79.377	89.3145	122.758	83.3091	148.271	111.542	76.6008	5.21907	Partially EGA-ON regions
NC_010448.4	67470000	67565000	95000	11.5478	28.3294	25.6118	246.299	238.619	173.603	67.4371	82.7703	81.4127	93.2869	79.5343	108.022	41.4023	48.9415	2.96831	Partially EGA-ON regions
NC_010448.4	70320000	70475000	155000	31.6423	44.4127	39.8445	600.866	454.595	589.945	96.6251	116.832	145.226	202.358	161.84	181.192	213.65	146.172	10.8184	Partially EGA-ON regions
NC_010448.4	72690000	72950000	260000	0	0.0544274	0.0722476	8245.39	8453.49	9597.84	2798.49	2332.43	2823.26	1964.61	2042.92	2019.95	861.28	946.484	71.4878	Partially EGA-ON regions
NC_010448.4	75000000	75155000	155000	52.4219	77.2868	47.2499	421.35	528.44	317.123	151.882	88.3542	119.685	139.789	100.441	127.411	284.575	258.422	17.445	Partially EGA-ON regions
NC_010448.4	75405000	75530000	125000	11.8088	11.5386	7.51375	646.522	598.511	752.194	213.34	225.374	219.734	467.88	409.814	529.035	271.167	254.849	16.617	Partially EGA-ON regions
NC_010448.4	77670000	77795000	125000	36.8291	8.92609	4.15424	422.467	288.189	365.174	98.519	126.582	121.042	314.007	252.831	355.677	224.917	203.757	11.2845	Partially EGA-ON regions
NC_010448.4	81735000	81785000	50000	9.29698	10.314	10.9816	87.6717	124.205	85.6102	25.9202	31.914	28.7738	121.681	141.488	183.145	210.898	210.134	16.4974	Partially EGA-ON regions
NC_010448.4	82800000	82895000	95000	49.9753	73.4225	63.5056	1720.43	2100.96	2003.55	594.976	352.386	358.615	798.238	707.256	1085.57	703.183	564.825	45.3679	Partially EGA-ON regions
NC_010448.4	83550000	83600000	50000	1.72891	11.9468	5.77981	62.1595	35.622	23.5948	20.6842	21.9919	17.9986	229.335	171.528	296.75	271.298	272.29	16.9206	Partially EGA-ON regions
NC_010448.4	84195000	84290000	95000	11.8088	26.0163	12.2821	1132.48	861.865	1053.88	312.602	230.7	265.31	498.598	425.6	668.99	251.209	231.416	15.418	Partially EGA-ON regions
NC_010448.4	84330000	84575000	245000	27.4995	55.5703	34.9317	627.521	362.213	425.162	156.375	119.066	154.165	165.576	199.667	215.4	231.075	190.004	14.1608	Partially EGA-ON regions
NC_010448.4	85350000	85430000	80000	4.76266	13.3347	3.39564	174.041	128.209	79.0716	26.143	56.3113	41.704	162.232	123.169	170.533	98.3085	92.8122	8.23031	Partially EGA-ON regions
NC_010448.4	85530000	85610000	80000	28.1519	6.12308	20.8073	326.025	207.536	179.001	92.6146	110.561	118.008	243.986	199.377	271.019	378.21	365.678	27.3005	Partially EGA-ON regions
NC_010448.4	870000	1070000	200000	3.91452	24.2746	4.84059	295.782	311.342	345.127	143.267	51.4147	32.166	75.5477	57.44	75.7209	89.8796	65.9596	3.37615	Partially EGA-ON regions
NC_010448.4	87525000	87725000	200000	1.82677	16.7636	17.3394	375.747	185.046	284.404	76.2009	85.6052	113.898	136.133	96.2172	120.565	254.571	241.173	18.4753	Partially EGA-ON regions
NC_010448.4	87900000	87995000	95000	144.87	203.068	196.839	1771.05	1403.44	1602.04	675.782	737.717	582.659	1285.1	1274.13	1272.78	1442.44	1086.74	75.3209	Partially EGA-ON regions
NC_010448.4	89715000	89810000	95000	0.065242	0.979692	2.60091	51.3168	50.3349	49.8252	8.83812	10.051	12.0922	15.7556	10.7436	18.3559	16.3338	19.2847	1.34617	Partially EGA-ON regions
NC_010448.4	90990000	91145000	155000	24.3353	85.5054	51.5125	972.122	776.367	825.842	222.513	308.144	297.156	286.435	258.11	335.942	172.073	181.86	10.0916	Partially EGA-ON regions
NC_010448.4	91350000	91430000	80000	85.9889	67.6532	67.4792	391.692	362.085	304.045	155.224	164.768	163.105	257.616	185.545	268.239	407.996	341.822	25.5955	Partially EGA-ON regions
NC_010448.4	91455000	91505000	50000	2.77278	5.9598	4.62385	44.5135	15.9623	13.356	14.1484	5.88455	13.5289	6.4326	9.39735	10.7516	23.9766	18.2474	1.43203	Partially EGA-ON regions
NC_010448.4	91740000	91790000	50000	0.619799	3.48335	0.144495	40.2083	19.1497	10.4415	10.4721	8.46173	13.0899	5.29911	9.05419	17.2531	16.3775	10.6411	1.04259	Partially EGA-ON regions
NC_010448.4	92505000	92585000	80000	0.065242	0.0544274	0.650228	59.8209	31.3382	28.8155	14.4826	24.8698	17.1605	49.7039	30.8581	56.8596	40.0484	23.3183	1.76013	Partially EGA-ON regions
NC_010448.4	93585000	93680000	95000	43.6142	58.972	57.2923	468.548	374.86	460.719	99.1503	190.067	220.972	298.564	212.998	271.226	228.499	225.269	15.2954	Partially EGA-ON regions
NC_010448.4	93705000	93755000	50000	3.29472	14.3688	15.3887	301.682	276.715	139.186	127.521	111.549	113.898	136.388	87.8494	116.338	98.5269	82.5936	6.89028	Partially EGA-ON regions
NC_010448.4	96315000	96440000	125000	185.907	270.531	224.401	1531.13	1619.62	1615.95	289.021	333.057	373.261	637.65	491.064	680.155	1007.41	802.349	67.3665	Partially EGA-ON regions
NC_010449.5	100530000	100715000	185000	17.2891	5.93258	29.2603	445.215	483.511	466.117	138.439	136.118	171.406	190.91	176.702	212.253	284.269	249.971	19.2051	Partially EGA-ON regions
NC_010449.5	103980000	104045000	65000	31.9359	31.7039	40.7476	191.209	259.987	136.703	94.9541	79.9354	81.4127	318.258	228.282	223.808	190.328	251.277	17.0862	Partially EGA-ON regions
NC_010449.5	107145000	107225000	80000	0	0	0.397362	12.1715	38.3759	20.6803	4.12198	2.14765	8.02154	2.43702	1.8214	6.45557	9.25873	2.4586	0.720612	Partially EGA-ON regions
NC_010449.5	107775000	107960000	185000	0	0	0	262.351	188.437	185.362	143.564	49.6966	60.5806	33.7216	37.9062	35.655	99.9244	54.166	4.25315	Partially EGA-ON regions
NC_010449.5	110025000	110120000	95000	0	0.0544274	0	13.5002	22.1331	27.2189	8.61531	3.35033	1.35688	17.3709	26.529	26.7183	4.80406	8.48986	0.996592	Partially EGA-ON regions
NC_010449.5	110235000	110315000	80000	5.48032	3.23843	4.58772	22.5624	38.8859	87.6123	25.1032	22.0349	15.7637	10.5415	12.1162	12.6125	16.2028	24.8549	2.72606	Partially EGA-ON regions
NC_010449.5	110385000	110450000	65000	12.7548	25.6897	13.3297	173.324	149.067	160.145	33.2729	31.012	46.7325	16.2374	19.1379	18.264	54.4169	43.4865	3.61226	Partially EGA-ON regions
NC_010449.5	1110000	1160000	50000	0.260968	0	2.23968	13.3673	16.1408	21.0604	4.75327	7.98925	2.79357	5.12908	2.6925	1.42436	7.81751	6.22333	0.220783	Partially EGA-ON regions
NC_010449.5	112050000	112115000	65000	6.00226	17.4984	9.82567	206.038	35.9025	129.353	25.9573	28.1342	22.2289	91.0766	85.1041	77.1682	25.4178	27.544	2.90085	Partially EGA-ON regions
NC_010449.5	114135000	114230000	95000	47.8876	44.4944	36.485	350.262	312.974	345.076	133.463	119.495	105.358	98.7561	71.1136	57.0663	114.642	89.5084	4.99829	Partially EGA-ON regions
NC_010449.5	116055000	116165000	110000	2.21823	0.653128	1.15596	104.919	107.555	173.146	68.9225	34.9637	41.5843	37.9722	33.9994	28.5102	48.3026	43.4481	2.78126	Partially EGA-ON regions
NC_010449.5	117930000	117995000	65000	4.27335	1.60561	4.47935	72.1518	50.5644	39.0796	23.2465	18.5127	14.0876	87.5061	81.6197	74.1357	89.2245	84.937	7.00681	Partially EGA-ON regions
NC_010449.5	120450000	120500000	50000	3.81665	3.83713	8.23623	109.437	183.847	68.554	29.4851	23.1946	23.8651	52.5377	105.245	99.6134	121.281	94.5409	9.37103	Partially EGA-ON regions
NC_010449.5	1260000	1325000	65000	0.848145	1.06133	16.0028	55.7017	41.2063	66.1971	18.4561	14.5181	21.5504	13.517	11.1923	8.50022	7.33711	7.83679	0.573424	Partially EGA-ON regions
NC_010449.5	12900000	12965000	65000	0.065242	13.879	12.0653	69.0956	13.7694	57.479	13.1458	13.702	15.1252	2.91876	3.19404	2.61899	3.36284	5.99284	0.487563	Partially EGA-ON regions
NC_010449.5	13410000	13490000	80000	62.0125	66.5919	51.2235	366.313	416.576	336.384	78.7632	76.7999	82.2108	40.6643	32.2836	47.4634	244.265	263.262	20.4715	Partially EGA-ON regions
NC_010449.5	16005000	16100000	95000	4.37121	14.2872	8.52522	102.421	66.7053	26.7627	17.342	23.2805	20.4729	25.3054	15.8118	21.6641	56.6442	63.8852	5.79556	Partially EGA-ON regions
NC_010449.5	18225000	18305000	80000	3.09899	0	1.11984	11.3742	14.1009	23.7722	2.93366	8.11811	8.54035	3.68387	1.31985	4.59471	5.80854	7.68313	0.720612	Partially EGA-ON regions
NC_010449.5	19995000	20180000	185000	23.1609	12.7904	19.0011	305.748	248.334	185.691	105.203	81.8683	102.604	46.2467	49.5209	88.8847	95.4698	72.9897	5.16081	Partially EGA-ON regions
NC_010449.5	21090000	21170000	80000	0	0	0	164.82	121.987	212.403	41.814	37.3691	38.8706	63.1359	20.5897	48.6121	135.518	112.25	8.64428	Partially EGA-ON regions
NC_010449.5	22005000	22100000	95000	26.0315	49.9643	25.2144	788.7	712.084	448.528	127.076	160.429	171.605	102.355	84.8401	123.322	162.508	182.359	10.8491	Partially EGA-ON regions
NC_010449.5	22965000	23060000	95000	12.82	25.8258	16.4725	267.294	382.102	271.758	145.42	101.154	103.442	167.758	130.217	129.709	94.9893	85.1291	6.40885	Partially EGA-ON regions
NC_010449.5	23880000	23975000	95000	43.0597	55.0805	43.8904	524.09	746.329	514.041	183.558	300.112	378.569	297.345	194.784	278.853	254.659	238.484	14.3509	Partially EGA-ON regions
NC_010449.5	240000	425000	185000	12.7548	5.49716	8.09173	186.824	109.977	192.737	97.2936	45.9597	61.5384	32.078	25.1564	27.3845	67.7809	48.711	3.71652	Partially EGA-ON regions
NC_010449.5	24135000	24215000	80000	126.83	64.9318	51.2958	616.864	404.439	524.027	263.658	253.122	251.342	282.78	242.906	230.241	148.489	137.528	6.26166	Partially EGA-ON regions
NC_010449.5	25110000	25205000	95000	36.2093	42.2901	42.0481	459.698	377.436	709.566	217.017	158.926	171.485	98.246	84.9193	70.2302	83.5033	96.3464	4.96763	Partially EGA-ON regions
NC_010449.5	28740000	28790000	50000	28.5434	12.4367	30.633	201.068	138.74	100.664	45.0447	32.7731	38.7908	44.8299	22.7015	31.8873	92.762	114.248	7.62316	Partially EGA-ON regions
NC_010449.5	30570000	30770000	200000	152.373	152.642	152.984	1208.59	1536.87	1130.57	548.52	688.493	652.339	955.653	837.314	942.812	642.172	542.275	40.1304	Partially EGA-ON regions
NC_010449.5	31290000	31370000	80000	47.2352	29.7718	40.3142	488.719	369.633	397.183	115.453	170.437	169.809	723.399	672.676	803.937	395.898	383.004	20.6831	Partially EGA-ON regions
NC_010449.5	32250000	32345000	95000	438.361	327.544	348.342	3985.12	3553.81	4079.51	679.272	945.394	1004.41	1375.42	1214.24	1321.19	1200.01	1187.5	80.5982	Partially EGA-ON regions
NC_010449.5	32745000	32915000	170000	47.8876	24.1657	24.9254	894.071	332.251	503.245	189.425	204.198	187.01	1053.62	1242.93	1412.51	445.38	384.963	25.8225	Partially EGA-ON regions
NC_010449.5	36345000	36455000	110000	82.5963	51.4883	45.8772	771.479	612.893	582.088	175.351	181.347	219.974	277.31	262.413	295.578	356.417	357.688	21.695	Partially EGA-ON regions
NC_010449.5	36840000	36920000	80000	0	0	0.0361238	12.5967	17.7983	13.6855	9.32087	2.53422	2.51422	6.23424	9.66132	9.92458	7.20609	4.57146	0.349574	Partially EGA-ON regions
NC_010449.5	3705000	3800000	95000	0	0	0	28.4089	51.8649	33.504	25.9202	15.0335	14.6064	8.16119	8.44705	4.7785	3.14447	6.377	0.49063	Partially EGA-ON regions
NC_010449.5	37320000	37370000	50000	2.90327	11.4842	2.02293	53.8149	97.916	38.294	28.1854	19.9302	23.8651	83.7939	82.042	109.4	223.301	245.898	15.694	Partially EGA-ON regions
NC_010449.5	37785000	37865000	80000	77.116	43.8957	38.0022	444.178	449.572	458.919	303.912	165.97	166.497	235.371	358.498	305.457	134.645	122.123	7.15706	Partially EGA-ON regions
NC_010449.5	37905000	38030000	125000	34.6761	40.6028	21.0963	1011.91	1119.43	1066.45	231.871	376.568	407.223	423.73	403.268	527.427	615.662	553.915	41.955	Partially EGA-ON regions
NC_010449.5	38055000	38165000	110000	48.1159	71.0821	56.7866	1633.26	1235.37	1188.08	376.808	363.296	355.742	402.335	342.95	460	421.01	438.591	26.2978	Partially EGA-ON regions
NC_010449.5	38460000	38600000	140000	138.052	181.679	139.546	1111.72	1069.25	1095.5	256.38	353.675	381.123	626.428	535.2	653.322	433.632	439.014	25.4668	Partially EGA-ON regions
NC_010449.5	38610000	38705000	95000	77.4422	25.9074	63.9391	522.097	364.355	653.658	165.77	163.865	200.379	333.164	262.307	323.789	355.413	332.257	17.8927	Partially EGA-ON regions
NC_010449.5	41970000	42065000	95000	0.065242	0.0544274	0	100.295	51.3039	23.7722	11.6975	24.7839	22.8674	18.3627	13.3569	13.7382	22.6227	23.5488	1.57615	Partially EGA-ON regions
NC_010449.5	42210000	42275000	65000	5.77391	10.831	3.86525	24.9807	58.3671	27.3202	21.6125	11.9839	21.71	15.4156	8.49985	10.5908	45.5512	43.9475	4.05383	Partially EGA-ON regions
NC_010449.5	4530000	4715000	185000	38.1665	119.958	68.3462	667.118	731.183	595.115	337.222	351.183	291.449	455.326	413.483	485.11	420.879	413.314	23.5778	Partially EGA-ON regions
NC_010449.5	4920000	4970000	50000	44.1036	28.9009	33.9925	215.711	181.068	262.431	93.3201	39.0013	22.5481	55.0314	50.2336	48.3364	149.057	149.667	9.62248	Partially EGA-ON regions
NC_010449.5	5325000	5435000	110000	15.5928	20.9817	17.6645	340.562	376.39	259.137	124.551	153.986	159.792	452.266	345.722	456.324	565.176	625.445	39.2074	Partially EGA-ON regions
NC_010449.5	54495000	54590000	95000	0	1.85053	0.433486	48.1809	31.0322	28.5874	25.4003	15.2483	11.9325	9.18134	9.50294	12.6814	8.51629	4.53305	0.484497	Partially EGA-ON regions
NC_010449.5	55605000	55655000	50000	2.54444	6.15029	8.77808	72.949	41.1808	38.6741	30.8963	20.4886	16.1628	27.8841	24.998	19.3437	39.961	39.4529	2.29369	Partially EGA-ON regions
NC_010449.5	57975000	58115000	140000	3.97976	13.0354	9.89792	201.148	163.907	166.202	73.6015	83.2428	67.6843	534.161	610.432	692.446	392.273	322.154	22.5843	Partially EGA-ON regions
NC_010449.5	59025000	59120000	95000	11.8088	5.5788	36.9908	128.146	170.104	241.016	71.3362	44.7999	66.4471	66.9898	73.1462	98.4877	71.1874	63.7315	4.8603	Partially EGA-ON regions
NC_010449.5	62190000	62285000	95000	4.46907	5.7693	10.2592	65.2688	189.967	195.347	58.1533	44.3704	46.6527	41.7127	27.3209	28.4642	39.9174	44.7158	5.34786	Partially EGA-ON regions
NC_010449.5	62730000	62825000	95000	0.456694	0.789197	0.0361238	91.8972	40.7218	78.8942	23.5807	16.6228	36.5559	34.3733	19.5074	19.6883	56.8189	62.7327	4.06609	Partially EGA-ON regions
NC_010449.5	63615000	63710000	95000	13.2441	24.8461	1.73394	444.923	564.139	558.722	163.06	271.291	273.89	201.933	161.048	219.903	160.805	154.277	13.9737	Partially EGA-ON regions
NC_010449.5	64110000	64415000	305000	24.6288	21.8798	11.668	263.573	360.734	268.691	86.7472	60.7355	78.7388	91.1333	67.3125	83.8765	372.271	344.857	23.7679	Partially EGA-ON regions
NC_010449.5	64815000	64895000	80000	21.6603	42.8615	46.7803	234.208	195.526	198.262	47.6813	83.2858	103.801	99.0678	55.2226	63.2003	194.739	230.302	11.9806	Partially EGA-ON regions
NC_010449.5	67500000	67550000	50000	3.45782	0.163282	3.32339	45.3108	12.418	26.7627	9.17233	7.51677	5.62705	2.97543	3.74838	4.54877	39.83	35.5345	2.08211	Partially EGA-ON regions
NC_010449.5	68865000	68945000	80000	68.9608	35.7043	48.9477	256.052	212.126	321.659	46.1587	60.0053	74.3888	61.4923	38.9092	54.9757	242.299	228.88	17.8681	Partially EGA-ON regions
NC_010449.5	72765000	72845000	80000	1.59843	0.925265	0.541857	17.8054	25.1675	43.6161	8.28109	7.38791	13.1298	22.6416	13.8321	15.3234	47.5602	40.8742	3.90971	Partially EGA-ON regions
NC_010449.5	76110000	76175000	65000	43.1902	63.0541	102.664	1069.15	635.765	895.181	177.839	227.479	312.561	323.727	227.78	227.438	261.122	215.473	12.416	Partially EGA-ON regions
NC_010449.5	76800000	76880000	80000	0.0978629	0.544274	1.69782	57.2696	17.2628	40.6762	7.42699	5.62684	11.5335	26.4955	12.4858	19.5505	16.1591	12.9461	1.53628	Partially EGA-ON regions
NC_010449.5	7695000	7775000	80000	6.94827	0.925265	1.69782	144.676	105.872	34.1123	31.5647	23.2375	14.0477	14.7638	19.2434	19.8721	34.5892	27.9666	2.43782	Partially EGA-ON regions
NC_010449.5	78195000	78290000	95000	2.47919	0.380991	0.216743	562.943	956.058	346.166	192.953	168.977	208.84	130.862	160.019	153.28	293.353	397.41	35.7178	Partially EGA-ON regions
NC_010449.5	78375000	78500000	125000	226.585	226.744	189.686	1482.92	1259.8	1018.4	504.255	631.666	526.708	606.195	626.138	691.849	1011.47	890.282	63.5151	Partially EGA-ON regions
NC_010449.5	80100000	80330000	230000	48.4095	38.589	51.657	608.653	564.623	379.113	243.939	254.453	251.98	1048.63	1010.43	1248.66	888.445	890.013	69.1727	Partially EGA-ON regions
NC_010449.5	80355000	80450000	95000	5.15411	3.42892	0.650228	524.303	505.619	432.385	135.171	199.817	217.579	210.094	137.476	203.408	129.884	144.097	9.62861	Partially EGA-ON regions
NC_010449.5	8145000	8345000	200000	8.84029	11.6475	8.38072	209.2	190.375	131.076	95.7339	54.2925	54.0357	100.371	69.6354	79.3277	64.9858	23.9714	6.26473	Partially EGA-ON regions
NC_010449.5	84480000	84560000	80000	0.456694	3.3745	5.05733	13.2876	14.8404	23.7722	8.83812	9.79327	5.74678	5.44079	3.72198	5.44473	16.7705	12.5619	1.53935	Partially EGA-ON regions
NC_010449.5	87870000	87950000	80000	2.51182	1.41511	0.975342	45.8157	65.6853	30.3868	17.8619	10.7812	10.0968	17.5692	14.5712	18.9302	38.1268	51.7074	3.06644	Partially EGA-ON regions
NC_010449.5	88080000	88130000	50000	0.163105	0.136068	0.361238	39.5174	11.449	25.825	18.8274	6.61475	12.3316	5.83752	4.83066	3.28522	19.9587	28.005	1.89812	Partially EGA-ON regions
NC_010449.5	88365000	88445000	80000	0.130484	0.108855	0.216743	28.0634	25.7539	43.0839	5.79305	6.87247	11.1743	4.42064	4.4611	3.5609	24.2387	5.49344	0.686882	Partially EGA-ON regions
NC_010449.5	93030000	93140000	110000	9.19912	14.777	11.0178	498.1	375.319	273.202	90.9064	77.7878	84.1664	1105.81	803.447	1058.71	654.662	551.341	37.5608	Partially EGA-ON regions
NC_010449.5	93150000	93335000	185000	4.5017	6.47686	16.2557	306.466	275.21	223.656	97.4421	70.3999	81.6521	95.0439	76.4722	95.7538	67.9556	49.7867	3.81158	Partially EGA-ON regions
NC_010449.5	93345000	93440000	95000	14.9404	17.4712	2.23968	671.237	632.808	817.732	193.176	193.288	255.293	330.387	343.61	376.743	433.326	472.628	33.8044	Partially EGA-ON regions
NC_010449.5	93945000	94025000	80000	6.75254	11.6475	3.21502	121.635	15.9878	68.8075	28.8539	33.7181	23.7454	14.1687	13.8848	17.2302	30.746	23.0878	2.2661	Partially EGA-ON regions
NC_010449.5	94425000	94580000	155000	14.6142	25.0638	21.3853	175.742	249.89	333.266	65.2461	61.3798	66.7664	87.5628	53.6388	66.8301	197.622	157.005	13.7622	Partially EGA-ON regions
NC_010449.5	9630000	9680000	50000	0	6.25915	0.361238	28.5418	52.7063	12.1649	9.9893	5.92751	4.54953	6.09256	3.80117	1.47031	3.05713	4.03364	0.386371	Partially EGA-ON regions
NC_010449.5	96390000	96515000	125000	61.2622	85.07	75.5349	791.331	950.168	892.546	374.172	332.026	455.113	679.079	710.424	823.212	588.366	553.224	38.864	Partially EGA-ON regions
NC_010449.5	96585000	96680000	95000	50.0406	110.624	39.0137	312.472	570.029	290.183	129.824	176.408	180.664	68.4917	61.8219	69.3112	113.026	94.2336	8.04019	Partially EGA-ON regions
NC_010449.5	96990000	97040000	50000	8.41621	35.9221	16.8337	169.975	194.379	62.725	54.2542	42.9529	44.6173	94.4771	74.2549	80.3845	120.538	92.6969	8.25791	Partially EGA-ON regions
NC_010449.5	97065000	97115000	50000	6.00226	2.23152	3.57626	63.1693	28.0998	48.8875	8.80098	10.1798	9.33851	5.78084	6.91603	6.54747	10.8746	11.2558	0.49063	Partially EGA-ON regions
NC_010449.5	98340000	98390000	50000	0.913387	1.9866	0.686352	55.5688	19.1242	11.9875	10.3978	11.9839	9.7376	27.2323	23.4934	26.1669	34.9386	35.6881	2.57887	Partially EGA-ON regions
NC_010449.5	98820000	98870000	50000	2.31609	8.84444	10.5843	43.2911	21.6996	51.2951	12.5887	15.2483	13.05	20.2046	17.1053	22.1925	46.9924	34.2283	2.76593	Partially EGA-ON regions
NC_010449.5	98895000	98945000	50000	4.30597	16.4098	3.793	66.0926	36.336	58.9996	9.50655	8.20401	20.3532	10.1732	5.01544	4.13524	19.653	17.5175	1.61295	Partially EGA-ON regions
NC_010449.5	99285000	99365000	80000	3.97976	8.1641	7.04414	74.6233	56.0977	53.2213	28.9281	23.71	32.605	31.1145	20.1409	26.4426	30.8333	35.304	2.34582	Partially EGA-ON regions
NC_010449.5	99375000	99425000	50000	0	0.435419	1.73394	20.4629	26.2384	36.6973	12.8487	10.7382	12.0523	20.573	13.2513	14.4044	51.9712	36.5717	3.03884	Partially EGA-ON regions
NC_010449.5	99660000	99740000	80000	0.130484	0.0544274	2.09518	80.4432	40.6198	20.7816	10.8063	13.6161	20.4729	72.8556	57.8887	70.0923	47.8659	39.2992	3.29642	Partially EGA-ON regions
NC_010450.4	103035000	103085000	50000	11.3521	0	0.28899	52.4064	39.4724	37.635	10.8805	11.5973	17.0807	4.61901	5.54338	3.85956	7.77384	2.65068	0.300511	Partially EGA-ON regions
NC_010450.4	112005000	112085000	80000	10.3409	8.21853	5.74368	350.66	145.65	122.662	81.0285	62.3247	47.5705	283.743	227.991	308.075	251.165	207.406	12.9741	Partially EGA-ON regions
NC_010450.4	112110000	112175000	65000	32.9146	46.5082	52.7407	457.679	263.379	182.093	78.6147	74.1797	64.1324	291.281	379.088	233.09	334.799	331.565	25.1141	Partially EGA-ON regions
NC_010450.4	12000000	12050000	50000	0	0	0	10.2049	37.5345	15.6116	10.4349	6.87247	10.9747	0.2267	1.95338	0.895969	0.960812	1.26772	0.12879	Partially EGA-ON regions
NC_010450.4	120525000	120605000	80000	128.168	93.9416	80.5199	2717.88	4125.81	3368.6	735.94	693.561	771.824	2608.95	2736.29	2634.36	2622.49	2369.86	163.242	Partially EGA-ON regions
NC_010450.4	121290000	121370000	80000	3.19686	3.184	1.66169	115.974	235.075	133.459	32.2331	46.561	58.7448	63.2776	67.5236	74.3195	155.826	287.426	11.3887	Partially EGA-ON regions
NC_010450.4	121470000	121535000	65000	3.58831	0.544274	6.39391	59.6083	69.4846	22.5557	16.9707	14.1315	29.133	15.4156	12.7762	17.6207	22.5791	19.9377	0.763543	Partially EGA-ON regions
NC_010450.4	121920000	122030000	110000	12.396	17.9882	16.5808	77.4402	214.166	96.7106	40.4771	23.5812	39.549	31.5963	28.1129	36.4131	120.145	109.177	7.27665	Partially EGA-ON regions
NC_010450.4	125175000	125300000	125000	36.8617	25.7441	8.48909	197.481	432.998	321.456	63.9835	54.5502	81.5723	127.915	100.124	128.17	167.269	190.081	11.1649	Partially EGA-ON regions
NC_010450.4	125445000	125525000	80000	12.2329	8.43624	10.8371	62.691	55.6387	48.0258	14.9654	7.77448	14.6862	32.078	35.0553	28.0277	82.2804	85.1291	5.2988	Partially EGA-ON regions
NC_010450.4	131745000	131960000	215000	14.027	7.34769	14.9914	368.094	370.704	158.042	143.712	81.0093	112.461	90.9633	82.6491	93.2727	81.1012	81.5948	5.02282	Partially EGA-ON regions
NC_010450.4	133740000	133790000	50000	1.95726	0	3.75687	75.8989	20.9091	13.6348	8.65244	12.2416	10.6156	2.06863	1.92698	2.96359	15.8097	13.9449	1.2879	Partially EGA-ON regions
NC_010450.4	134100000	134180000	80000	13.0484	1.22462	9.28382	39.5971	55.5877	21.6687	16.785	8.24697	8.73989	16.7191	11.7731	7.09883	17.2946	14.3674	1.72027	Partially EGA-ON regions
NC_010450.4	134970000	135020000	50000	2.34871	0.0272137	0.0722476	29.2328	62.141	52.2075	22.2067	22.3785	16.0032	27.7424	22.939	30.8075	34.4582	39.2608	2.44702	Partially EGA-ON regions
NC_010450.4	135120000	135185000	65000	15.9843	14.1239	10.9816	117.622	69.6376	56.6173	32.0103	25.2134	28.2151	7.39608	9.13338	11.1881	37.3843	38.915	3.554	Partially EGA-ON regions
NC_010450.4	15180000	15230000	50000	64.4917	107.222	98.1845	284.488	498.097	571.165	207.696	69.5408	83.8471	41.316	42.684	28.648	208.452	155.622	9.7758	Partially EGA-ON regions
NC_010450.4	1695000	1775000	80000	10.8302	9.63364	13.1491	57.2962	72.162	99.397	37.4692	25.0416	20.3931	42.7329	35.8208	41.743	28.999	30.3099	1.89812	Partially EGA-ON regions
NC_010450.4	19425000	19550000	125000	10.504	0.952479	4.5516	905.604	571.712	1136.93	58.6732	209.224	446.892	547.763	330.993	598.301	259.376	242.633	18.2514	Partially EGA-ON regions
NC_010450.4	20040000	20120000	80000	4.86053	0.843624	1.91456	99.4711	72.417	28.7902	29.9308	16.9664	22.149	147.411	155.109	119.187	129.229	108.025	9.39556	Partially EGA-ON regions
NC_010450.4	285000	350000	65000	0	1.46954	0.216743	15.4136	13.4124	30.5642	9.06093	3.69395	5.02843	1.1335	5.14742	6.89207	5.15344	6.83798	0.306644	Partially EGA-ON regions
NC_010450.4	28815000	28925000	110000	8.41621	4.19091	3.6485	49.8551	88.3284	74.2563	40.997	24.9127	21.7899	35.0534	26.2915	43.1673	23.1905	17.287	2.88858	Partially EGA-ON regions
NC_010450.4	29280000	29375000	95000	58.9135	59.1081	47.6834	488.107	252.797	334.077	92.0575	100.338	153.686	183.343	87.0839	157.576	280.906	249.586	11.8763	Partially EGA-ON regions
NC_010450.4	30345000	30410000	65000	11.5804	0.0544274	1.08371	55.994	45.7706	35.3795	9.35801	8.89126	13.8082	2.80541	5.88654	3.26225	29.3048	26.7373	1.73254	Partially EGA-ON regions
NC_010450.4	31080000	31175000	95000	2.70754	13.9878	9.60893	73.135	92.2297	66.2224	36.2437	27.4899	36.7155	19.5245	15.8646	21.2046	65.4662	70.1854	4.07836	Partially EGA-ON regions
NC_010450.4	38640000	38735000	95000	8.02476	8.62674	8.45297	59.5551	96.7685	76.4612	39.5487	19.2429	39.5091	36.1869	30.8054	23.2263	53.8928	59.3137	4.70085	Partially EGA-ON regions
NC_010450.4	40740000	40790000	50000	0.848145	0	0	15.6794	20.3992	11.81	10.3607	6.44294	5.66696	5.72417	3.08845	2.29736	15.635	11.7168	1.44429	Partially EGA-ON regions
NC_010450.4	42330000	42380000	50000	1.30484	0.598701	0.505733	19.8517	18.9457	12.469	9.1352	7.13019	7.66237	14.0837	14.492	16.9085	48.521	51.016	3.37001	Partially EGA-ON regions
NC_010450.4	52320000	52415000	95000	9.3296	16.3826	5.34632	126.365	106.79	73.0652	21.1669	33.5892	50.7632	81.3002	39.2524	64.7165	100.929	119.05	6.93321	Partially EGA-ON regions
NC_010450.4	55725000	55790000	65000	15.1688	8.27296	13.8715	236.148	62.3194	94.6325	33.9413	42.9529	53.6765	46.5018	48.1482	59.3867	80.0094	85.7437	6.64803	Partially EGA-ON regions
NC_010450.4	56010000	56105000	95000	1.10911	5.30667	1.44495	25.273	462.602	66.9067	43.8935	27.4469	43.9788	69.1434	26.4234	58.9961	170.588	161.807	12.6184	Partially EGA-ON regions
NC_010450.4	65175000	65255000	80000	9.23174	7.23884	15.8222	104.574	65.5068	29.145	14.1113	16.3221	21.3908	46.2467	33.5242	40.2497	60.1381	77.8685	4.74991	Partially EGA-ON regions
NC_010450.4	65340000	65405000	65000	15.8212	17.8522	17.6284	133.036	78.2818	82.9491	19.9786	21.7771	24.7032	11.3066	10.77	6.89207	61.1426	61.0424	3.33015	Partially EGA-ON regions
NC_010450.4	65895000	65975000	80000	0	0.380991	14.6663	48.9782	29.5533	37.2802	6.35008	5.06845	15.2449	20.8564	8.60544	19.8032	41.3149	37.6473	1.24804	Partially EGA-ON regions
NC_010450.4	67440000	67520000	80000	8.61194	28.1117	13.6548	388.264	295.048	376.35	124.476	138.695	151.571	266.939	200.776	223.831	65.2915	62.5407	5.30493	Partially EGA-ON regions
NC_010450.4	67605000	67715000	110000	10.6997	10.0146	9.13932	133.727	216.614	121.015	76.3123	32.5154	22.9871	100.711	73.0406	79.2818	306.193	233.106	13.2317	Partially EGA-ON regions
NC_010450.4	69390000	69560000	170000	11.5478	7.12998	12.7156	319.248	364.125	202.215	104.943	78.0885	136.247	84.2756	53.6388	70.1613	304.49	305.596	20.3581	Partially EGA-ON regions
NC_010450.4	76470000	76655000	185000	20.2902	13.1714	14.6663	302.16	279.571	177.049	71.0392	44.0697	65.0902	137.805	48.5178	71.8843	281.911	252.083	16.2766	Partially EGA-ON regions
NC_010450.4	77970000	78035000	65000	0.195726	0.108855	6.24942	22.8281	16.5233	28.6888	15.0768	6.35704	6.38531	2.52203	3.82757	4.11227	12.5779	17.0565	0.870868	Partially EGA-ON regions
NC_010450.4	83220000	83360000	140000	159.614	80.743	152.479	963.565	574.517	542.223	167.479	282.158	332.515	304.826	160.943	282.23	1123.63	1043.75	75.879	Partially EGA-ON regions
NC_010450.4	83385000	83435000	50000	2.38133	7.40212	3.21502	110.686	54.2618	40.5242	11.0662	19.157	18.5573	39.3324	30.1454	29.3372	44.0663	44.0627	3.1615	Partially EGA-ON regions
NC_010450.4	84420000	84545000	125000	10.6018	11.1576	2.92603	142.443	103.475	69.3143	28.074	22.1208	20.872	34.1466	44.1887	39.2388	45.5075	39.6449	5.7189	Partially EGA-ON regions
NC_010450.4	86535000	86645000	110000	32.1317	42.0179	45.0825	238.911	301.321	194.308	42.7795	51.8013	53.0779	48.3437	31.0957	44.362	70.1829	66.4206	4.70391	Partially EGA-ON regions
NC_010450.4	87555000	87710000	155000	84.4231	44.5216	62.9638	708.974	564.751	631.432	187.012	173.487	199.062	308.963	296.94	415.293	513.991	519.648	35.0739	Partially EGA-ON regions
NC_010450.4	96870000	96995000	125000	15.0383	34.2892	24.0584	240.878	405.204	350.779	115.044	82.8992	103.681	48.9955	57.4928	64.4868	161.329	168.491	11.6985	Partially EGA-ON regions
NC_010451.4	104160000	104225000	65000	20.2576	19.485	15.3165	71.3545	134.124	109.458	30.4135	30.11	48.9673	28.8192	17.5012	18.4937	52.2332	63.309	3.86678	Partially EGA-ON regions
NC_010451.4	10500000	10580000	80000	5.74129	0.870838	0.939219	123.867	212.177	156.369	48.9067	45.8737	45.2958	73.054	63.2473	57.0434	225.616	220.928	14.8569	Partially EGA-ON regions
NC_010451.4	105330000	105395000	65000	3.65355	15.4029	7.62212	80.2041	53.8028	64.7018	27.6655	20.6604	22.3486	53.7562	43.4231	51.1621	95.1204	107.717	7.22146	Partially EGA-ON regions
NC_010451.4	10605000	10655000	50000	2.87065	5.03453	2.34805	69.9726	45.1331	20.807	12.4773	20.8322	15.3646	27.459	16.0758	15.9666	54.7226	58.6991	3.33322	Partially EGA-ON regions
NC_010451.4	107505000	107585000	80000	4.53432	3.3745	1.3727	19.3733	29.0433	14.2177	8.80098	5.62684	8.02154	29.641	44.7694	32.5535	13.495	17.0565	1.08552	Partially EGA-ON regions
NC_010451.4	109485000	109595000	110000	13.6682	12.5999	22.3968	99.418	100.338	137.716	61.644	49.8684	51.3618	90.2548	86.4503	96.7187	241.207	192.078	15.6419	Partially EGA-ON regions
NC_010451.4	113925000	114080000	155000	86.6087	150.41	90.5985	1030.93	936.832	715.319	247.542	373.819	464.97	665.109	525.697	598.576	510.715	541.737	34.6906	Partially EGA-ON regions
NC_010451.4	116190000	116330000	140000	42.9945	35.3234	36.7018	353.584	481.879	185.59	146.126	79.8066	102.963	146.958	86.0808	104.185	342.617	338.134	21.4528	Partially EGA-ON regions
NC_010451.4	119925000	120095000	170000	0.424073	1.17019	5.41857	76.0583	227.527	155.71	41.4797	29.2939	52.1201	40.1259	21.0648	44.4538	75.5547	78.9441	5.06575	Partially EGA-ON regions
NC_010451.4	120525000	120605000	80000	0.554557	0.761983	1.26433	46.8521	57.7551	16.9294	14.9282	12.4993	17.6394	33.6082	20.8009	27.821	110.231	75.2178	7.19693	Partially EGA-ON regions
NC_010451.4	124710000	124760000	50000	2.38133	1.60561	2.09518	27.6648	15.7839	60.951	11.289	9.70737	8.46053	10.4282	7.04801	8.70698	52.1459	38.5693	2.88552	Partially EGA-ON regions
NC_010451.4	12510000	12560000	50000	6.10012	3.53778	0.614105	36.9927	36.234	26.3318	8.13255	15.6349	20.7123	8.0195	11.2187	10.6138	27.7325	29.388	2.2477	Partially EGA-ON regions
NC_010451.4	127410000	127490000	80000	13.9944	9.49757	6.28554	42.733	88.3284	43.0078	18.9017	16.1933	19.8344	19.7796	16.5773	15.4612	40.1794	45.2536	2.55741	Partially EGA-ON regions
NC_010451.4	130755000	130820000	65000	9.72105	6.64014	9.03095	244.492	78.6133	115.541	68.6625	55.8388	47.4907	44.1781	23.8101	23.6857	71.6678	47.5586	2.56354	Partially EGA-ON regions
NC_010451.4	133035000	133175000	140000	0.946008	8.98051	11.6319	272.343	214.956	226.342	136.471	60.3918	49.965	109.949	100.995	125.849	61.6666	65.4602	6.18193	Partially EGA-ON regions
NC_010451.4	133395000	133445000	50000	2.38133	9.76971	3.86525	40.7398	16.6763	35.9624	10.3607	10.008	6.90412	25.3054	21.144	27.5913	5.93956	7.29897	1.05179	Partially EGA-ON regions
NC_010451.4	134985000	135125000	140000	9.91678	8.65395	11.4874	242.047	400.691	189.518	102.455	96.9448	85.4035	54.1529	43.7663	47.1418	70.2266	81.6332	6.40885	Partially EGA-ON regions
NC_010451.4	136800000	136880000	80000	0	0	0	27.1599	12.0865	33.4787	13.3686	13.659	7.10366	27.9691	22.6487	15.3463	28.999	38.0315	3.01124	Partially EGA-ON regions
NC_010451.4	139080000	139175000	95000	5.08887	5.60602	11.9931	187.302	213.681	209.185	48.2012	75.3395	53.5169	504.662	503.656	581.851	336.896	341.976	28.665	Partially EGA-ON regions
NC_010451.4	19890000	19970000	80000	0	1.87774	1.84231	40.8727	36.03	34.5178	18.716	8.59059	15.2848	11.4483	6.96882	9.94755	64.3744	63.309	4.63952	Partially EGA-ON regions
NC_010451.4	20085000	20180000	95000	0.65242	0.380991	20.3377	362.646	280.463	333.596	74.2328	152.268	232.864	197.229	111.712	153.578	304.403	291.459	19.6835	Partially EGA-ON regions
NC_010451.4	20670000	20765000	95000	1.89202	4.95289	32.7643	106.115	226.176	160.424	91.7976	54.6361	82.4902	83.7089	50.0488	66.7382	53.4124	57.7387	3.20443	Partially EGA-ON regions
NC_010451.4	21690000	21785000	95000	2.87065	0.979692	0.830847	74.1183	95.7486	58.4167	33.7185	27.361	25.7807	59.282	29.5383	44.316	54.7226	61.3498	6.2678	Partially EGA-ON regions
NC_010451.4	22920000	23075000	155000	0.880766	0.51706	1.48108	6405.54	8469.48	7718.96	1887.98	1575.6	2093.58	3563.1	3175.59	2636.42	1644.34	1946.56	182.993	Partially EGA-ON regions
NC_010451.4	25455000	25550000	95000	3.58831	3.51056	3.97362	30733.8	23355.4	33875.3	4616.69	6116.11	10749.2	13244.6	9878.43	10244.4	1397.68	1250.12	90.8094	Partially EGA-ON regions
NC_010451.4	25995000	26090000	95000	0.32621	0.190496	0	89.4257	30.0888	80.4908	13.1458	11.7691	17.6793	118.309	97.8011	80.8669	48.9577	71.8757	4.28994	Partially EGA-ON regions
NC_010451.4	27000000	27140000	140000	260.576	332.606	242.029	2727.04	3236.3	2980.19	930.453	834.49	772.383	1440.48	1344.11	1321.6	1068.82	983.095	85.0967	Partially EGA-ON regions
NC_010451.4	27960000	28040000	80000	5.4477	8.00082	8.38072	82.1972	103.424	75.5995	50.9491	30.8832	31.4476	27.459	21.4872	16.1045	55.4214	46.3293	3.86371	Partially EGA-ON regions
NC_010451.4	3405000	3500000	95000	1.30484	0.707556	6.35779	21.6854	25.2695	26.4586	7.57553	11.9409	7.822	7.31107	6.17691	6.4326	5.80854	8.52827	0.463032	Partially EGA-ON regions
NC_010451.4	37065000	37250000	185000	8.5467	14.4777	8.27235	156.9	107.121	126.565	38.9917	32.9879	49.0472	77.9564	56.912	78.9601	145.126	157.197	9.49369	Partially EGA-ON regions
NC_010451.4	39270000	39365000	95000	0.358831	0.380991	0.325114	44.6464	26.1874	69.7198	35.9095	17.9543	16.1229	23.1517	15.8382	19.7343	8.03588	11.1021	0.889266	Partially EGA-ON regions
NC_010451.4	42030000	42095000	65000	0.782904	0.0544274	0.144495	21.3133	15.6054	11.81	6.53575	2.83489	6.78439	9.35136	4.90985	7.9948	5.98324	10.5259	0.601021	Partially EGA-ON regions
NC_010451.4	44385000	44465000	80000	0	0	0	22.4029	73.2585	39.0796	13.3686	13.5731	18.8367	5.92253	6.94242	6.13394	24.8501	28.4276	1.66814	Partially EGA-ON regions
NC_010451.4	45495000	45560000	65000	0.782904	16.2466	29.3325	180.472	132.544	179.761	45.8988	59.0173	65.5691	50.2707	33.1283	35.0577	73.2401	98.3056	6.92708	Partially EGA-ON regions
NC_010451.4	45615000	45695000	80000	39.243	62.2649	75.7877	298.44	325.188	337.625	86.7844	105.364	139.719	117.912	72.8822	91.3888	116.695	144.712	8.55842	Partially EGA-ON regions
NC_010451.4	46320000	46550000	230000	30.0113	44.2222	43.9988	434	400.436	467.029	247.319	150.292	162.865	219.049	155.373	165.639	193.123	192.693	12.6613	Partially EGA-ON regions
NC_010451.4	50595000	50660000	65000	0.391452	2.06824	0.939219	49.5362	32.3837	16.9548	12.4031	11.0389	11.4137	1.10516	2.37573	0.505418	5.76487	5.80076	0.318909	Partially EGA-ON regions
NC_010451.4	51255000	51350000	95000	0.65242	5.82373	0.939219	51.3965	46.7396	47.8231	16.1166	15.5919	35.1591	434.64	452.287	488.969	3.88692	2.99642	0.260647	Partially EGA-ON regions
NC_010451.4	51765000	51860000	95000	11.4173	11.9468	2.31192	200.882	281.763	312.307	48.981	50.1261	78.3797	99.8896	172.346	109.423	86.2547	159.233	16.4238	Partially EGA-ON regions
NC_010451.4	52065000	52115000	50000	0.032621	0.136068	0.28899	10.3112	24.224	10.771	4.15911	3.60805	4.90871	26.0138	21.1968	27.2466	1652.95	846.143	60.0776	Partially EGA-ON regions
NC_010451.4	53355000	53420000	65000	23.585	40.6028	35.0762	872.545	665.395	811.649	155.298	266.867	284.984	441.186	300.161	397.259	282.522	325.304	20.2354	Partially EGA-ON regions
NC_010451.4	60015000	60095000	80000	1.10911	2.88465	0.650228	47.6228	20.5012	35.2781	12.2174	12.2416	13.928	27.2323	5.46419	12.176	16.1591	13.5607	0.726745	Partially EGA-ON regions
NC_010451.4	64485000	64580000	95000	254.705	194.85	221.222	1205.74	1277.63	1141.22	456.166	410.802	559.233	979.088	768.444	868.332	1072.13	995.311	92.7137	Partially EGA-ON regions
NC_010451.4	65010000	65105000	95000	1.43532	4.73518	21.3853	191.873	77.2873	242.283	30.6735	40.9771	53.477	50.7524	46.142	43.9255	117.787	99.266	7.0528	Partially EGA-ON regions
NC_010451.4	6555000	6680000	125000	40.1564	22.0703	7.00802	217.067	83.1521	159.41	59.7873	39.7315	34.1614	74.6976	53.9556	70.6667	88.22	95.194	4.67018	Partially EGA-ON regions
NC_010451.4	660000	755000	95000	7.56807	3.26564	7.36925	210.795	223.83	186.173	71.559	87.7958	80.7342	722.917	667.687	772.992	308.421	273.481	20.5574	Partially EGA-ON regions
NC_010451.4	6720000	6800000	80000	6.0675	14.8587	20.121	591.565	303.54	413.2	62.1639	125.594	211.234	215.195	230.525	167.156	160.106	172.448	6.97921	Partially EGA-ON regions
NC_010451.4	72090000	72215000	125000	0.260968	3.3745	16.5447	98.5941	94.0911	90.6535	40.2914	33.0738	43.1806	34.6	45.7461	40.847	79.4417	74.6416	4.8695	Partially EGA-ON regions
NC_010451.4	73785000	73880000	95000	6.19799	5.11617	6.50228	36.5941	51.8139	32.4903	14.1856	16.6228	19.3156	155.006	143.547	162.216	112.415	104.183	9.01839	Partially EGA-ON regions
NC_010451.4	74955000	75080000	125000	6.65468	1.30626	1.80619	43.6897	68.0312	33.8842	16.3765	17.3959	20.1935	57.1	53.9292	77.5358	177.008	164.304	9.7574	Partially EGA-ON regions
NC_010451.4	75000	185000	110000	19.3769	20.7368	9.31994	163.836	203.864	137.615	62.8323	53.5623	73.1916	101.448	64.9367	63.7516	194.128	213.706	13.5782	Partially EGA-ON regions
NC_010451.4	76275000	76385000	110000	0.489315	1.36068	4.47935	143.4	199.019	127.249	57.4849	76.671	82.7696	452.521	409.392	453.843	307.372	311.282	25.0283	Partially EGA-ON regions
NC_010451.4	76665000	76745000	80000	3.03375	2.55809	8.01948	68.0326	100.415	25.7743	39.7344	21.5624	32.8843	12.1851	11.2715	14.3585	25.6362	35.304	2.47461	Partially EGA-ON regions
NC_010451.4	77160000	77255000	95000	0.0978629	7.02113	5.99655	315.023	219.24	367.429	120.8	120.955	119.725	347.106	277.459	285.906	257.76	174.023	18.5059	Partially EGA-ON regions
NC_010451.4	77505000	77585000	80000	8.25311	30.18	13.6187	200.218	339.136	311.775	75.1983	67.3502	70.4379	167.899	119.262	149.948	225.048	254.235	18.972	Partially EGA-ON regions
NC_010451.4	77955000	78005000	50000	1.33746	1.17019	1.33658	28.3292	20.8836	30.7923	7.38985	4.20939	5.3876	25.7588	30.8054	22.3533	29.1301	29.1575	2.06371	Partially EGA-ON regions
NC_010451.4	82290000	82370000	80000	0	3.64663	0	17.9649	15.2739	16.6253	5.3103	3.90872	6.46513	10.0315	7.39117	7.60425	2.13999	3.41899	0.346507	Partially EGA-ON regions
NC_010451.4	85845000	85985000	140000	353.546	431.99	434.027	2617.34	2356.94	2254.3	515.619	788.058	789.224	630.282	426.946	456.462	561.07	553.377	35.3192	Partially EGA-ON regions
NC_010451.4	92610000	92675000	65000	13.1789	9.30708	5.77981	28.7013	93.1477	33.4787	31.9361	20.7892	23.905	8.21787	7.25919	10.0854	17.3383	13.9449	1.7632	Partially EGA-ON regions
NC_010451.4	93375000	93500000	125000	50.3015	59.2986	48.3336	355.444	911.792	573.674	292.104	301.744	311.284	202.556	124.62	187.28	444.812	397.295	31.1765	Partially EGA-ON regions
NC_010451.4	95310000	95375000	65000	4.37121	8.30017	5.09346	53.4959	29.3238	48.9129	14.4826	17.7825	10.6954	21.3948	22.5431	17.0234	30.7896	27.6208	2.6494	Partially EGA-ON regions
NC_010452.4	1020000	1115000	95000	1.07649	2.69415	0.216743	43.9554	28.9668	37.0521	8.31823	9.87918	8.81971	2.40868	5.09463	7.14478	5.32814	2.53543	0.696081	Partially EGA-ON regions
NC_010452.4	11505000	11600000	95000	0.358831	0.408205	0.830847	73.2679	66.3483	33.6054	16.9335	21.4335	23.3862	40.8626	19.9298	29.9346	53.9365	60.0436	4.17955	Partially EGA-ON regions
NC_010452.4	12360000	12470000	110000	44.5603	46.3177	61.6994	1378.14	1754.97	1629.23	236.587	349.594	383.039	436.652	367.764	411.824	351.526	347.008	23.8783	Partially EGA-ON regions
NC_010452.4	12525000	12605000	80000	91.7302	109.862	76.2573	707.672	705.658	380.202	189.797	163.565	215.025	170.733	167.78	161.78	676.892	706.195	48.6183	Partially EGA-ON regions
NC_010452.4	13455000	13520000	65000	11.0911	2.9935	0.7586	65.1359	22.9491	28.8408	19.273	13.6161	16.6816	22.2449	26.1067	17.4599	24.8938	21.4743	2.34276	Partially EGA-ON regions
NC_010452.4	13905000	13985000	80000	20.6817	19.104	20.2654	478.886	421.141	397.867	89.8666	167.946	105.717	780.414	692.922	856.11	1627.88	1483	94.0537	Partially EGA-ON regions
NC_010452.4	14295000	14390000	95000	0	0	0	53.1505	29.3238	24.938	10.7691	10.008	4.34999	20.2613	19.1643	18.8383	9.65179	6.49224	0.720612	Partially EGA-ON regions
NC_010452.4	15270000	15320000	50000	4.14286	6.5585	7.29701	53.6288	32.5877	22.0995	15.9309	12.5852	18.3179	19.7229	12.8818	17.7815	50.2679	69.9165	4.72231	Partially EGA-ON regions
NC_010452.4	17175000	17300000	125000	0.32621	6.368	12.3543	283.026	238.517	216.332	60.6042	57.471	78.5792	126.612	70.7969	109.722	168.011	215.934	13.6456	Partially EGA-ON regions
NC_010452.4	18915000	18965000	50000	1.2396	0	0.108371	13.3939	21.4446	21.5926	5.68165	9.32079	12.7307	20.743	23.1766	37.0793	39.83	41.5657	3.28722	Partially EGA-ON regions
NC_010452.4	18990000	19100000	110000	9.59057	26.7238	16.9782	388.477	441.208	317.325	65.766	81.5247	121.441	180.878	129.636	165.479	266.756	306.787	21.4344	Partially EGA-ON regions
NC_010452.4	20550000	20660000	110000	3.00113	1.1974	0.28899	45.8157	25.9069	39.2824	10.9919	15.0335	12.5312	17.6826	11.9315	16.8856	39.7863	35.2656	2.34582	Partially EGA-ON regions
NC_010452.4	24105000	24230000	125000	5.18674	24.0025	6.35779	416.806	264.271	322.724	99.4474	108.198	104.44	226.87	215.717	258.292	119.01	106.603	6.05621	Partially EGA-ON regions
NC_010452.4	24570000	24620000	50000	0	0.0544274	0	17.6991	34.3726	16.2705	8.09542	7.81744	4.98852	7.53777	6.52007	3.92848	4.10529	6.56907	0.512095	Partially EGA-ON regions
NC_010452.4	24705000	24950000	245000	57.7391	69.5037	89.1535	1330.52	937.571	1088.48	329.833	270.303	309.927	527.87	396.8	492.783	496.871	435.749	24.5591	Partially EGA-ON regions
NC_010452.4	25155000	25250000	95000	6.36109	8.05525	4.26261	348.189	254.582	282.377	102.233	114.126	130.859	202.216	143.389	133.752	378.036	358.687	27.601	Partially EGA-ON regions
NC_010452.4	26760000	26840000	80000	3.32734	1.3879	1.73394	78.6095	75.9359	44.123	17.5277	19.9302	20.9917	18.7027	18.3987	12.7963	31.9688	28.927	2.00545	Partially EGA-ON regions
NC_010452.4	27405000	27530000	125000	9.00339	3.48335	5.05733	81.8517	52.6808	101.627	16.1908	18.8563	19.116	27.5724	21.5928	18.5167	65.6846	66.3054	3.74105	Partially EGA-ON regions
NC_010452.4	28950000	29000000	50000	41.6244	66.1837	37.5326	329.055	326.132	341.326	164.359	105.836	138.162	94.8455	74.598	90.1712	99.8371	101.302	7.88687	Partially EGA-ON regions
NC_010452.4	30615000	30770000	155000	6.91565	11.0488	1.3727	350.501	395.897	393.153	37.1349	95.828	154.365	223.299	122.245	191.002	208.19	179.055	12.9342	Partially EGA-ON regions
NC_010452.4	32010000	32105000	95000	0.163105	0.0544274	13.4019	31.5182	29.5278	35.7596	6.01586	10.6953	13.0101	11.3633	9.87249	7.09883	14.4995	18.5548	1.3891	Partially EGA-ON regions
NC_010452.4	32310000	32540000	230000	13.7661	15.2669	9.7173	240.054	207.052	93.3906	99.1874	71.8603	67.0856	69.9085	51.4742	60.6272	128.88	148.784	10.4228	Partially EGA-ON regions
NC_010452.4	32760000	32885000	125000	20.3229	53.2027	42.0842	723.006	340.564	523.013	176.874	163.135	227.357	316.615	248.211	375.779	379.783	393.376	29.9529	Partially EGA-ON regions
NC_010452.4	32910000	33065000	155000	28.4781	21.7165	7.11639	140.184	157.329	143.013	64.2063	41.7503	64.771	147.553	63.3265	138.002	133.465	111.636	7.9758	Partially EGA-ON regions
NC_010452.4	3315000	3365000	50000	1.46794	0.272137	12.0653	34.1758	24.02	47.2655	14.1113	11.3396	15.9633	21.7632	3.93316	9.69484	7.11874	5.57027	1.39523	Partially EGA-ON regions
NC_010452.4	34470000	34550000	80000	10.6344	23.1316	4.33486	36.0626	141.315	75.042	43.7821	22.3355	14.327	56.2782	35.2665	27.1088	52.0149	44.7542	6.82589	Partially EGA-ON regions
NC_010452.4	40035000	40100000	65000	0	0	0	33.7505	22.8981	58.1886	9.50655	13.1436	14.6862	15.6139	15.6534	22.0087	33.7158	34.5741	2.71686	Partially EGA-ON regions
NC_010452.4	40845000	41030000	185000	0.065242	0.0272137	5.85205	85.3065	98.3495	136.703	28.2968	22.9369	46.054	46.02	57.2288	58.1691	58.6095	76.0245	5.19454	Partially EGA-ON regions
NC_010452.4	42870000	42920000	50000	6.16537	5.27945	5.74368	60.4587	10.4801	26.788	10.8805	12.1986	15.2449	24.6536	17.95	9.2124	34.2835	26.43	2.43168	Partially EGA-ON regions
NC_010452.4	46680000	46745000	65000	3.29472	19.3217	20.121	313.189	285.894	334.458	49.2409	68.2522	104.599	143.048	175.699	224.59	85.0755	111.136	6.21873	Partially EGA-ON regions
NC_010452.4	48585000	48635000	50000	7.3071	2.53087	5.27407	58.997	38.8859	48.7355	15.5224	13.3154	19.994	11.2783	7.65514	4.57174	6.81303	5.10928	0.558091	Partially EGA-ON regions
NC_010452.4	48645000	48695000	50000	5.18674	7.45655	9.31994	102.979	105.107	42.6277	37.6177	31.2268	26.7784	17.4842	13.3569	10.5219	14.5432	10.718	1.34923	Partially EGA-ON regions
NC_010452.4	48780000	48860000	80000	189.136	155.635	190.372	1292.51	1011.59	1109.92	202.385	226.319	314.676	199.212	163.899	195.069	378.036	383.926	27.8187	Partially EGA-ON regions
NC_010452.4	50160000	50300000	140000	10.1125	19.4578	12.0292	160.647	115.638	73.2172	52.3603	43.9409	56.9091	48.0887	21.8832	34.9887	36.5982	16.4035	4.22862	Partially EGA-ON regions
NC_010452.4	50370000	50465000	95000	0.065242	1.57839	0.0722476	31.1196	26.8504	51.7006	8.13255	14.0027	16.3624	10.9383	11.2715	14.3815	16.5958	15.3663	1.61601	Partially EGA-ON regions
NC_010452.4	50805000	50855000	50000	0	0.0544274	0.577981	24.6884	14.4324	28.1819	5.90446	3.86577	4.50962	13.517	7.54955	9.1205	8.34159	8.52827	0.303577	Partially EGA-ON regions
NC_010452.4	55680000	55730000	50000	63.4478	34.2348	46.6719	433.867	275.95	475.114	90.7207	77.7448	96.2984	117.062	54.3779	73.837	200.242	197.956	14.5809	Partially EGA-ON regions
NC_010452.4	56355000	56420000	65000	3.71879	0	0	23.838	11.3725	121.395	12.9972	10.0939	20.9119	3.59886	7.39117	1.05678	3.45019	13.215	1.17751	Partially EGA-ON regions
NC_010452.4	57600000	57860000	260000	73.1036	74.6471	80.0865	578.463	712.288	684.729	204.279	117.82	159.593	232.282	208.167	177.08	293.222	322.807	24.2708	Partially EGA-ON regions
NC_010452.4	600000	710000	110000	3.03375	10.1235	5.70756	148.476	91.0313	160.677	27.7027	44.4993	56.3903	55.7398	43.1592	53.4365	100.885	114.863	7.71209	Partially EGA-ON regions
NC_010452.4	60240000	60305000	65000	0	0.108855	0.505733	45.6563	14.4579	14.3444	18.0104	3.26442	7.42292	11.4767	16.8413	18.5167	19.653	24.3555	1.89812	Partially EGA-ON regions
NC_010452.4	64500000	64550000	50000	7.3071	12.8176	21.9633	112.759	74.6864	92.2755	21.3155	31.012	26.7784	10.6265	2.93007	4.96229	6.15793	10.9485	0.637819	Partially EGA-ON regions
NC_010453.5	1095000	1205000	110000	3.78403	0.707556	0.469609	89.1599	68.9492	31.5779	30.1907	15.4631	26.1798	32.078	26.0011	33.2427	43.848	38.6077	2.08824	Partially EGA-ON regions
NC_010453.5	1440000	1505000	65000	0.195726	1.63282	0.939219	49.1642	56.7862	23.7215	17.6762	9.62146	13.8082	8.44456	13.6209	10.2922	25.1558	21.3591	1.71107	Partially EGA-ON regions
NC_010453.5	16230000	16310000	80000	12.9831	0.435419	1.30046	67.6605	103.832	64.3217	26.4772	13.6161	21.71	22.0749	16.0758	14.2666	31.7068	25.6616	3.75638	Partially EGA-ON regions
NC_010453.5	17910000	18005000	95000	13.0484	11.7835	10.1508	68.4047	87.6144	76.081	19.4958	10.3087	20.9119	16.6341	8.79022	12.6355	34.6329	32.807	2.83032	Partially EGA-ON regions
NC_010453.5	18390000	18560000	170000	55.8797	120.965	81.9288	575.912	688.778	432.233	205.022	191.957	226.718	318.428	238.788	307.111	526.001	597.478	39.7901	Partially EGA-ON regions
NC_010453.5	21870000	21980000	110000	1.4027	1.63282	1.15596	689.946	718.561	667.471	124.773	217.9	202.095	1370.23	1273.55	1444.51	1031.48	814.834	55.389	Partially EGA-ON regions
NC_010453.5	2385000	2435000	50000	13.2441	0.217709	9.75342	42.2812	60.764	25.4195	8.20682	8.63354	12.3715	9.23801	10.6644	12.3828	47.9096	43.6786	3.41908	Partially EGA-ON regions
NC_010453.5	2640000	2690000	50000	0.782904	1.06133	10.2592	37.8697	45.6431	15.0287	14.1856	8.89126	6.02614	8.10452	11.2187	10.453	6.46364	6.377	0.456899	Partially EGA-ON regions
NC_010453.5	32850000	33035000	185000	14.288	8.43624	13.2213	279.412	158.247	196.31	68.3283	40.7623	82.9292	98.8127	66.8373	92.4916	153.555	161.807	10.2051	Partially EGA-ON regions
NC_010453.5	4575000	4670000	95000	0.065242	2.72137	0.144495	69.6803	47.3516	109.382	21.5754	24.3114	19.4752	22.7266	19.481	21.2735	26.335	22.5884	1.86439	Partially EGA-ON regions
NC_010453.5	4785000	4865000	80000	1.63105	6.93949	0.7586	64.0995	55.9447	62.5983	26.2544	24.0107	28.6142	27.8274	23.335	24.1682	11.7481	10.1417	0.625553	Partially EGA-ON regions
NC_010453.5	480000	575000	95000	1.04387	2.17709	6.64678	154.455	89.5013	106.417	55.3311	42.7811	46.493	92.6918	46.7756	66.1179	88.5257	66.1901	4.96456	Partially EGA-ON regions
NC_010453.5	52215000	52370000	155000	3.13161	4.16369	2.38417	197.693	89.7053	103.224	22.9865	31.5704	55.4325	67.4432	44.0303	64.5327	55.7708	60.5815	5.58705	Partially EGA-ON regions
NC_010453.5	5490000	5555000	65000	20.486	13.3347	12.7517	97.7969	165.947	65.4368	38.4718	43.5972	53.2375	26.6939	19.0323	25.5236	65.0295	63.6547	4.94923	Partially EGA-ON regions
NC_010453.5	57300000	57425000	125000	15.0383	10.0963	18.7482	131.282	266.158	49.9013	42.7052	31.2268	29.2128	25.2487	10.374	9.60295	18.8232	7.41422	1.96865	Partially EGA-ON regions
NC_010453.5	61830000	61895000	65000	0	0	1.95068	15.3073	17.6453	36.748	14.4084	6.74361	6.54494	5.44079	3.59	2.59601	7.11874	8.72035	0.674616	Partially EGA-ON regions
NC_010453.5	65235000	65285000	50000	11.3847	34.7519	26.6594	101.411	138.612	146.561	57.225	54.7221	50.6036	35.9602	28.9576	25.4317	59.3956	60.6583	5.59625	Partially EGA-ON regions
NC_010453.5	66990000	67100000	110000	2.34871	25.7714	39.2666	272.635	209.397	146.688	76.0524	107.339	126.11	104.764	58.0999	83.8535	212.776	210.787	14.4797	Partially EGA-ON regions
NC_010453.5	71145000	71195000	50000	1.17436	17.8522	0	35.1059	37.203	58.8222	20.2014	12.8859	14.1275	8.07618	10.902	10.453	19.5656	16.4035	1.59455	Partially EGA-ON regions
NC_010453.5	75555000	75605000	50000	34.1542	15.1036	24.6003	217.013	186.805	172.006	40.997	60.9073	82.8095	50.6957	36.0584	44.6606	205.133	204.947	11.5451	Partially EGA-ON regions
NC_010453.5	75930000	76025000	95000	0	0	0	21.5791	18.1553	11.3539	6.23867	5.32617	1.35688	3.00377	2.16456	2.41222	0	0.230494	0.122657	Partially EGA-ON regions
NC_010453.5	77415000	77510000	95000	13.081	13.0354	30.922	125.382	130.682	182.802	66.1373	46.0885	43.4999	49.1372	40.0443	45.5336	55.3777	55.8563	4.77137	Partially EGA-ON regions
NC_010453.5	7770000	7850000	80000	3.78403	8.62674	10.1508	134.63	79.9902	105.125	20.2385	19.4577	24.4637	21.5931	21.6984	22.9276	27.5578	20.9365	2.00238	Partially EGA-ON regions
NC_010453.5	78495000	78590000	95000	15.2014	8.87166	4.11811	92.5881	61.7075	31.6286	42.2596	24.9986	23.2266	67.0464	41.9185	63.5449	33.2354	30.2715	2.52368	Partially EGA-ON regions
NC_010453.5	78690000	78755000	65000	11.6131	1.57839	7.15251	28.5152	20.4502	85.5595	23.7664	18.6416	16.6018	20.2046	14.9671	17.1153	20.177	13.676	1.3523	Partially EGA-ON regions
NC_010453.5	825000	965000	140000	11.7436	11.1848	13.4742	82.7553	69.9436	111.334	23.9892	19.8443	23.5458	66.1396	60.2645	71.4937	39.5243	44.6006	2.94684	Partially EGA-ON regions
NC_010453.5	9045000	9110000	65000	16.5062	15.2124	12.4988	72.4441	148.812	61.2298	17.899	14.6899	28.7339	15.6706	9.60852	13.8301	45.0271	45.0231	3.20136	Partially EGA-ON regions
NC_010453.5	9135000	9260000	125000	38.8842	8.38181	17.0143	109.835	177.243	151.478	30.4507	46.7758	51.6013	47.2386	27.3473	42.3173	122.722	109.139	7.56183	Partially EGA-ON regions
NC_010453.5	9465000	9560000	95000	8.67718	26.5605	4.33486	90.7279	155.442	104.162	33.3472	26.8456	18.5573	71.0704	32.7851	52.104	19.4783	9.37342	1.8184	Partially EGA-ON regions
NC_010454.4	11835000	11915000	80000	28.1845	83.4643	41.3979	913.338	1452.62	1111.54	296.56	163.049	246.114	175.749	196.579	237.799	172.335	170.335	11.5237	Partially EGA-ON regions
NC_010454.4	12660000	12740000	80000	0.065242	0.380991	0.0722476	94.9533	12.8005	31.6793	7.79834	10.6523	24.5834	25.9855	18.1876	30.0035	24.1513	31.1167	3.47734	Partially EGA-ON regions
NC_010454.4	13995000	14150000	155000	69.9394	27.4042	89.5148	646.363	639.565	436.414	96.5509	154.845	211.833	157.84	121.664	168.741	344.32	359.801	22.2286	Partially EGA-ON regions
NC_010454.4	1485000	1535000	50000	0.065242	0.217709	0.144495	18.5495	16.3448	36.8494	16.3022	7.90334	4.94861	22.3866	21.276	36.8266	13.7134	12.6387	0.794207	Partially EGA-ON regions
NC_010454.4	15135000	15215000	80000	44.5929	44.7665	64.3726	1005.18	555.469	650.642	111.739	184.569	210.037	237.525	194.731	219.765	222.996	225.577	16.525	Partially EGA-ON regions
NC_010454.4	16245000	16355000	110000	2.05512	4.73518	3.17889	160.116	152.815	133.636	63.3522	65.5891	77.4618	180.34	137.397	205.085	173.689	191.464	12.7165	Partially EGA-ON regions
NC_010454.4	16770000	16820000	50000	0.587178	0.51706	3.35951	42.6533	23.918	20.6042	9.54368	5.71274	5.8665	44.9149	28.0601	40.5254	42.6251	42.142	3.67666	Partially EGA-ON regions
NC_010454.4	16920000	17045000	125000	18.5613	18.0971	3.61238	294.454	192.976	72.609	54.8855	37.7986	62.5361	35.2518	28.6672	47.9458	121.106	94.4641	6.6787	Partially EGA-ON regions
NC_010454.4	17805000	17855000	50000	5.67605	0.761983	5.20183	27.7445	20.7561	32.0341	18.9017	14.2174	6.58485	10.9666	7.47036	6.20286	6.63834	6.56907	0.4385	Partially EGA-ON regions
NC_010454.4	18075000	18125000	50000	5.34984	8.30017	4.4071	74.4638	79.3017	53.7788	16.9335	14.1745	10.4959	27.714	23.203	31.4508	34.1962	18.7084	1.10392	Partially EGA-ON regions
NC_010454.4	18945000	19190000	245000	67.7864	35.2689	49.6341	583.459	515.589	708.932	188.497	128.945	160.231	351.81	320.935	420.37	183.34	189.466	13.0262	Partially EGA-ON regions
NC_010454.4	19515000	19625000	110000	24.955	3.7827	12.0653	274.788	172.424	330.707	72.1532	58.7167	53.3572	209.499	179.104	225.531	122.023	92.6585	6.67256	Partially EGA-ON regions
NC_010454.4	19695000	19745000	50000	0.293589	0.0272137	0.361238	10.3909	15.9368	10.5682	4.38192	7.34495	4.62935	9.69141	11.5355	16.3342	4.76039	4.34097	0.846336	Partially EGA-ON regions
NC_010454.4	2040000	2135000	95000	6.0675	8.59952	5.59919	112.652	185.148	142.532	52.3603	33.9328	38.5513	35.7052	39.226	40.8929	31.008	28.4276	2.33049	Partially EGA-ON regions
NC_010454.4	22620000	22715000	95000	0.260968	2.34038	3.17889	63.8337	59.8205	85.2554	16.9335	19.8013	19.1559	20.913	34.4481	32.6684	18.6922	20.8597	1.29097	Partially EGA-ON regions
NC_010454.4	2265000	2315000	50000	40.1238	33.3368	40.8921	294.214	276.485	211.364	63.0551	109.186	109.588	465.188	352.744	447.709	342.617	329.837	23.6238	Partially EGA-ON regions
NC_010454.4	22740000	22835000	95000	2.93589	13.4436	14.6663	156.741	204.731	124.817	69.3309	50.1261	72.5132	44.9999	42.7896	57.9164	102.501	88.0486	6.72776	Partially EGA-ON regions
NC_010454.4	25395000	25490000	95000	9.98202	1.63282	6.43004	119.217	20.1442	83.5574	25.9945	28.5637	36.8752	107.852	59.0502	93.87	17.2946	12.0241	1.58535	Partially EGA-ON regions
NC_010454.4	25935000	26045000	110000	88.1419	53.8287	61.9162	536.554	420.274	541.387	110.848	95.3985	116.213	107.739	64.4088	82.9805	106.781	95.6934	7.45451	Partially EGA-ON regions
NC_010454.4	26565000	26675000	110000	9.98202	12.3006	9.53668	112.759	56.1232	69.6945	31.3419	38.3999	43.5797	163.252	112.689	188.843	77.6074	72.0677	6.2678	Partially EGA-ON regions
NC_010454.4	26685000	26735000	50000	64.3286	30.7242	47.286	386.617	155.238	321.38	100.561	91.318	103.362	110.176	85.1041	106.85	28.606	27.2751	1.51789	Partially EGA-ON regions
NC_010454.4	27270000	27350000	80000	2.67492	3.70106	2.45642	39.5971	80.0412	30.919	13.1086	11.3825	21.4706	11.9301	13.8584	21.687	60.7495	50.9391	4.09369	Partially EGA-ON regions
NC_010454.4	31275000	31355000	80000	1.82677	13.6068	7.36925	86.0772	98.9614	24.3044	18.2704	28.263	39.8284	31.0862	27.9545	30.5319	90.3163	79.482	5.77103	Partially EGA-ON regions
NC_010454.4	33180000	33260000	80000	3.19686	1.7961	2.16743	62.9302	79.9137	31.6286	23.5064	19.6295	28.1752	93.967	71.8792	79.4656	80.8829	80.8649	5.14241	Partially EGA-ON regions
NC_010454.4	3540000	3650000	110000	4.43645	2.72137	2.02293	42.0952	36.8715	34.4671	25.2146	11.6402	13.5289	11.165	8.57904	12.8422	13.7134	11.2174	0.70528	Partially EGA-ON regions
NC_010454.4	35475000	35525000	50000	21.2036	17.1174	14.6301	119.801	93.2752	92.0221	20.1643	35.4362	61.4586	196.152	134.783	200.146	90.5783	121.24	9.22384	Partially EGA-ON regions
NC_010454.4	35550000	35630000	80000	2.34871	4.54468	2.63704	95.2722	122.14	46.0997	45.5646	22.6792	43.1806	79.8266	68.5267	69.9775	37.6027	37.6857	2.33662	Partially EGA-ON regions
NC_010454.4	35925000	36080000	155000	63.5783	83.2466	70.1524	705.812	880.147	712.252	243.16	242.598	306.295	485.732	309.69	446.399	436.034	506.433	36.3158	Partially EGA-ON regions
NC_010454.4	36105000	36155000	50000	30.1744	33.3095	38.1106	318.797	189.738	120.812	50.095	65.4173	122.239	100.456	53.9028	106.597	139.754	158.119	9.18398	Partially EGA-ON regions
NC_010454.4	37605000	37670000	65000	23.8786	21.1995	16.7253	159.691	63.9259	102.692	43.2622	38.7436	47.0917	14.3954	11.7731	17.4599	64.156	62.7712	4.52913	Partially EGA-ON regions
NC_010454.4	37965000	38015000	50000	8.18787	11.5658	9.13932	50.9447	47.683	50.2054	22.5038	18.1691	13.4491	111.111	109.046	131.753	90.4473	85.4364	7.22146	Partially EGA-ON regions
NC_010454.4	40005000	40055000	50000	0.880766	4.59911	7.15251	32.5281	19.9402	46.0237	18.9017	12.8429	12.2917	50.7524	40.3875	74.8249	9.60812	15.1358	0.708347	Partially EGA-ON regions
NC_010454.4	42600000	42650000	50000	4.95839	0.870838	6.86352	84.4295	22.1586	34.7966	14.297	23.1087	26.2995	105.132	87.9022	117.326	178.886	183.857	11.0238	Partially EGA-ON regions
NC_010454.4	42825000	42875000	50000	16.8324	4.62633	10.4398	327.354	363.36	168.889	39.8458	55.4523	80.0957	167.758	100.018	157.736	171.374	121.432	11.1097	Partially EGA-ON regions
NC_010454.4	43665000	43715000	50000	1.69629	3.70106	3.75687	18.9481	10.1996	23.7722	3.37928	6.39999	4.90871	1.24685	2.48132	0.689207	16.0718	15.6736	1.22657	Partially EGA-ON regions
NC_010454.4	44910000	44975000	65000	23.2914	109.535	64.2281	683.993	633.802	712.835	254.226	241.61	269.021	1079.35	980.333	1254.29	627.803	556.95	38.1894	Partially EGA-ON regions
NC_010454.4	45435000	45545000	110000	93.557	134.163	82.9402	1175.21	1598.61	1109.66	360.803	254.625	325.132	310.154	329.778	312.578	995.183	865.159	73.4902	Partially EGA-ON regions
NC_010454.4	46020000	46085000	65000	0.065242	0.244923	0	18.5761	10.6586	21.6687	4.86468	4.51006	4.78898	1.95529	2.29654	8.01777	15.0673	13.7912	1.04872	Partially EGA-ON regions
NC_010454.4	48330000	48395000	65000	0.260968	4.05484	6.86352	55.2765	54.7208	90.6789	25.2518	21.8201	27.3371	19.1278	21.012	18.9991	31.7068	32.1923	2.22317	Partially EGA-ON regions
NC_010454.4	48510000	48575000	65000	1.50057	1.08855	1.22821	116.214	31.4912	36.3425	13.1086	18.7275	30.2105	49.1088	39.1204	56.3771	132.898	129.96	11.8518	Partially EGA-ON regions
NC_010454.4	48645000	48725000	80000	7.17662	4.78961	11.9931	145.127	57.2197	62.4209	45.3418	32.3436	49.1669	57.2984	43.6871	69.9086	117.656	104.567	7.82554	Partially EGA-ON regions
NC_010454.4	4920000	5000000	80000	1.95726	5.82373	0.0722476	91.472	98.4005	92.1488	32.1589	44.1986	50.2045	67.1598	66.019	80.7291	56.9499	37.2248	2.55127	Partially EGA-ON regions
NC_010454.4	49905000	49955000	50000	5.2846	10.6133	6.35779	63.754	66.8073	22.657	20.2385	15.549	17.3201	32.5597	27.4265	30.9913	63.6319	55.4338	4.90016	Partially EGA-ON regions
NC_010454.4	50445000	50495000	50000	13.3094	11.7563	5.63531	82.463	132.467	171.22	33.4215	29.1651	25.9004	33.4382	26.1859	36.3212	26.9901	23.3183	1.20818	Partially EGA-ON regions
NC_010454.4	5100000	5150000	50000	8.35097	6.53128	6.61065	33.4316	38.8604	47.7978	20.6842	8.0322	6.46513	28.8759	18.7947	21.1127	14.8926	13.6376	0.981259	Partially EGA-ON regions
NC_010454.4	52065000	52250000	185000	14.549	14.5321	15.8222	413.537	344.618	408.486	141.596	120.955	130.619	542.946	508.988	645.236	432.409	375.782	26.6136	Partially EGA-ON regions
NC_010454.4	52275000	52385000	110000	0.32621	3.45614	11.6319	163.65	55.1032	31.2485	47.2728	35.9946	39.3495	20.0063	20.7481	19.2748	23.4089	16.3266	1.42589	Partially EGA-ON regions
NC_010454.4	52515000	52820000	305000	271.276	312.413	318.612	1716.73	1896.08	2288.34	916.75	513.417	498.174	2255.21	1977.17	2608.99	950.33	723.251	47.2047	Partially EGA-ON regions
NC_010454.4	53355000	53405000	50000	7.79641	9.60643	24.4197	136.995	186.55	194.308	89.978	38.6147	55.5123	74.1025	83.4939	86.4725	94.4216	78.4063	6.08688	Partially EGA-ON regions
NC_010454.4	54585000	54635000	50000	0.065242	5.06174	0	24.6618	37.7385	20.4775	7.98401	3.22147	12.2917	20.5447	16.2078	20.2857	33.8468	39.837	2.53594	Partially EGA-ON regions
NC_010454.4	5490000	5570000	80000	13.9944	20.6824	9.24769	134.444	56.4802	44.0469	27.8512	21.5194	10.416	18.1643	19.9034	30.0724	21.3562	17.9401	1.06405	Partially EGA-ON regions
NC_010454.4	55365000	55445000	80000	58.1306	81.3689	55.7029	651.864	662.259	744.667	324.857	254.453	298.553	222.988	172.162	209.243	239.592	246.513	16.9727	Partially EGA-ON regions
NC_010454.4	5580000	5630000	50000	16.7019	13.3075	4.73222	148.29	154.677	131.355	67.0286	24.8698	27.5366	35.5919	25.2356	26.4655	28.999	30.8478	2.6494	Partially EGA-ON regions
NC_010454.4	56325000	56510000	185000	14.8099	12.0012	9.21157	202.211	188.998	194.055	129.23	70.314	70.2384	57.0433	44.1359	65.153	240.421	218.623	24.786	Partially EGA-ON regions
NC_010454.4	5820000	5900000	80000	15.6581	17.1718	16.8337	210.874	49.6975	143.9	66.9172	25.5141	21.5903	39.6158	40.7042	48.8877	44.2847	32.1155	1.96865	Partially EGA-ON regions
NC_010454.4	5910000	5990000	80000	0.521936	0.435419	1.08371	31.0664	37.3815	62.2689	20.6099	13.8738	22.5481	36.5553	34.0786	32.0481	28.9554	42.334	2.48688	Partially EGA-ON regions
NC_010454.4	60435000	60485000	50000	28.315	23.2949	17.5923	117.516	102.2	136.804	38.8803	15.9355	20.7123	36.6403	27.1626	36.1144	42.4067	37.7242	2.55127	Partially EGA-ON regions
NC_010454.4	61065000	61145000	80000	3.4252	1.57839	3.6485	26.2298	40.6453	12.7731	14.7797	4.72482	1.11743	15.3872	9.37095	5.07716	7.68649	8.29778	0.892333	Partially EGA-ON regions
NC_010454.4	615000	710000	95000	10.243	13.117	17.4478	127.774	46.9181	100.157	44.7476	25.8577	22.4284	36.782	21.7512	23.0425	32.9733	41.873	2.73219	Partially EGA-ON regions
NC_010454.4	6420000	6530000	110000	23.6176	41.3648	40.8921	290.68	519.006	621.751	240.226	129.374	147.261	166.143	169.152	160.999	82.9792	74.8721	5.06882	Partially EGA-ON regions
NC_010454.4	6660000	6875000	215000	5.48032	0.435419	0.939219	216.96	88.0989	297.355	41.814	41.9221	82.0911	196.435	163.582	239.316	94.4653	94.4641	4.46473	Partially EGA-ON regions
NC_010454.4	8745000	8825000	80000	3.35996	6.58571	2.52867	44.4869	21.5721	22.4036	6.68429	17.4389	16.961	13.0919	10.0045	15.5301	3.53753	7.72154	0.778875	Partially EGA-ON regions
NC_010454.4	945000	1010000	65000	1.04387	9.30708	8.88645	42.042	50.7429	20.7816	31.7875	10.7382	6.42522	24.7103	16.5773	24.6966	30.1346	23.0878	1.40749	Partially EGA-ON regions
NC_010455.5	10320000	10445000	125000	3.49044	1.1974	12.0292	82.8616	142.692	149.577	37.9891	47.8496	43.1407	49.5906	62.7722	74.3425	35.5064	58.9296	4.8419	Partially EGA-ON regions
NC_010455.5	106470000	106595000	125000	37.0574	77.7223	68.7797	1264.26	1337.93	847.13	250.549	313.213	386.79	505.739	357.838	416.442	851.061	851.559	71.3008	Partially EGA-ON regions
NC_010455.5	117330000	117380000	50000	5.4477	5.79651	13.1852	39.4111	37.152	48.3553	17.1935	18.9422	23.466	39.5024	37.8006	46.4296	45.3328	42.1035	3.18603	Partially EGA-ON regions
NC_010455.5	118575000	118670000	95000	88.4681	75.7901	38.9776	564.325	505.95	507.655	167.107	134.013	235.698	410.185	262.862	337.39	508.051	402.135	32.5257	Partially EGA-ON regions
NC_010455.5	118905000	118955000	50000	4.69742	3.40171	1.01147	48.4467	45.0057	23.1639	8.3925	13.4443	20.8321	157.245	110.392	148.409	214.654	173.677	18.5243	Partially EGA-ON regions
NC_010455.5	120705000	120905000	200000	0.195726	8.70838	4.62385	213.984	351.197	107.025	76.7208	49.4818	85.0044	127.66	61.162	97.6836	393.889	295.647	24.7063	Partially EGA-ON regions
NC_010455.5	121005000	121100000	95000	26.6187	22.7778	30.2356	246.857	121.222	142.836	40.737	53.1757	76.5439	47.7203	45.0598	54.9987	115.865	77.4459	5.62998	Partially EGA-ON regions
NC_010455.5	121470000	121640000	170000	7.73117	6.69456	14.5579	182.226	270.161	237.798	51.9518	64.816	66.9659	50.5824	61.03	60.857	138.794	121.624	9.49062	Partially EGA-ON regions
NC_010455.5	122115000	122270000	155000	236.633	214.58	194.274	1207.53	1039.67	1236.74	282.597	279.795	311.244	466.831	334.794	381.936	675.276	649.032	44.1628	Partially EGA-ON regions
NC_010455.5	123915000	123995000	80000	7.63331	6.88506	22.18	113.742	69.1277	20.0974	39.9943	27.3181	29.4123	39.5024	40.2819	43.42	41.0092	41.4121	2.45928	Partially EGA-ON regions
NC_010455.5	124830000	124880000	50000	13.2441	0.0544274	3.72075	16.5829	93.9891	51.9541	10.0264	13.0147	19.5151	23.6334	12.9609	20.3546	15.3293	9.79599	1.58228	Partially EGA-ON regions
NC_010455.5	131580000	131690000	110000	39.8628	45.3924	28.7545	1154.06	1102.96	1125.6	252.258	227.393	415.045	250.078	201.858	188.383	237.67	200.722	14.7588	Partially EGA-ON regions
NC_010455.5	132330000	132455000	125000	15.4297	10.3412	14.7746	148.051	230.893	117.112	52.7688	30.3677	37.5137	47.8903	50.0224	52.3797	117.787	71.8372	5.94889	Partially EGA-ON regions
NC_010455.5	132810000	132875000	65000	4.07762	2.14988	2.34805	36.5144	26.7229	56.3385	11.2148	18.4698	21.1513	8.21787	1.7686	8.59211	45.1145	39.184	2.16797	Partially EGA-ON regions
NC_010455.5	133545000	133625000	80000	67.7212	96.9623	66.6123	413.085	531.781	510.924	184.895	192.988	199.381	220.267	129.319	172.118	281.387	263.992	20.1649	Partially EGA-ON regions
NC_010455.5	133950000	134045000	95000	11.5152	57.2304	41.434	311.09	515.538	440.621	71.2991	115.973	204.37	102.157	73.4894	86.5874	266.756	329.26	20.4869	Partially EGA-ON regions
NC_010455.5	134820000	134915000	95000	5.87178	5.93258	7.22476	86.9807	45.1586	45.7196	19.1245	17.6966	39.3495	34.2033	19.0059	23.456	75.6421	55.1649	4.85723	Partially EGA-ON regions
NC_010455.5	134955000	135125000	170000	4.56694	5.71487	6.61065	319.009	273.043	300.903	107.134	81.0093	107.513	154.156	119.051	121.094	291.301	308.17	21.0909	Partially EGA-ON regions
NC_010455.5	137985000	138335000	350000	28.7717	65.5033	70.6581	890.935	1111.68	1094.33	190.317	225.159	277.601	348.466	244.806	264.793	623.523	547.231	39.3945	Partially EGA-ON regions
NC_010455.5	138825000	139040000	215000	20.5512	21.2811	16.6892	818.677	295.89	787.979	135.171	117.949	338.102	523.96	379.062	568.435	447.651	264.146	38.91	Partially EGA-ON regions
NC_010455.5	139695000	139775000	80000	3.45782	1.63282	0	68.2984	31.3127	10.847	8.83812	12.1557	13.6885	124.571	148.589	169.66	157.093	168.068	16.4146	Partially EGA-ON regions
NC_010455.5	140100000	140270000	170000	4.53432	8.1641	12.8601	228.653	169.619	290.994	72.0789	41.9221	58.5852	81.6119	36.7711	55.4352	253.48	159.233	13.4586	Partially EGA-ON regions
NC_010455.5	142155000	142205000	50000	1.66367	0.326564	7.18864	12.3841	22.8981	13.0772	10.8434	5.06845	7.62246	1.19017	1.37265	1.35544	3.01346	0.88356	0.174787	Partially EGA-ON regions
NC_010455.5	145815000	145865000	50000	19.4421	19.0496	41.3256	175.343	150.648	92.5289	43.0765	41.9221	59.5829	89.7731	61.1356	70.0234	139.099	113.403	7.62929	Partially EGA-ON regions
NC_010455.5	146130000	146210000	80000	40.1238	38.6978	34.1731	214.196	268.376	238.558	76.1638	85.777	103.083	199.439	139.535	175.334	201.072	200.837	12.5632	Partially EGA-ON regions
NC_010455.5	146865000	147035000	170000	16.3757	28.4927	24.9254	862.313	668.736	644.636	138.179	161.331	196.388	210.887	113.692	195.069	229.197	179.132	17.2334	Partially EGA-ON regions
NC_010455.5	148500000	148580000	80000	12.2002	5.55159	2.52867	66.4647	109.085	27.0415	20.09	21.3906	32.1261	47.692	22.1207	31.7265	99.2693	79.7124	6.34446	Partially EGA-ON regions
NC_010455.5	157365000	157460000	95000	12.9831	12.7904	8.74196	608.174	719.274	755.919	123.956	134.099	168.452	672.731	489.665	669.105	476.737	420.498	30.4344	Partially EGA-ON regions
NC_010455.5	158535000	158600000	65000	1.72891	4.35419	3.10665	44.4338	23.867	72.2288	35.3525	13.1866	17.0807	23.4634	35.9	18.1951	92.762	57.2393	5.93355	Partially EGA-ON regions
NC_010455.5	158940000	158990000	50000	0.065242	0.217709	0.108371	31.6245	34.7806	12.621	2.3395	3.60805	12.1321	39.7008	18.214	35.2185	55.4214	47.2512	2.6402	Partially EGA-ON regions
NC_010455.5	162465000	162590000	125000	30.5659	90.3494	54.4024	144.011	655.425	525.294	191.282	137.063	220.213	186.829	134.519	134.487	264.223	184.011	15.2555	Partially EGA-ON regions
NC_010455.5	167115000	167180000	65000	0	0	0	12.8093	27.3604	20.6042	7.42699	1.03087	4.46972	29.2726	17.9764	20.7222	40.6598	26.6989	2.95604	Partially EGA-ON regions
NC_010455.5	17115000	17225000	110000	0.521936	8.00082	4.98508	69.2551	52.0434	30.1587	16.7479	15.8926	10.6555	7.70779	2.93007	5.07716	4.89141	3.41899	0.610221	Partially EGA-ON regions
NC_010455.5	175605000	175685000	80000	13.8639	6.66735	9.82567	71.1951	79.3272	65.4621	16.7479	10.3087	16.9211	11.0233	24.2325	13.9909	48.6083	18.9005	2.38262	Partially EGA-ON regions
NC_010455.5	1800000	1865000	65000	13.0484	9.03494	10.0785	42.8924	70.5301	52.6384	12.2917	17.0094	10.855	9.6064	11.0604	17.0464	32.7986	36.3412	3.0971	Partially EGA-ON regions
NC_010455.5	18465000	18575000	110000	19.964	19.4034	25.4312	214.914	159.394	195.195	50.2436	41.8362	64.2522	146.306	98.065	118.475	208.496	167.607	12.6123	Partially EGA-ON regions
NC_010455.5	189240000	189320000	80000	35.6221	56.1418	76.8714	580.217	695.662	552.234	181.813	132.596	142.592	589.646	457.778	547.667	599.634	511.85	46.2204	Partially EGA-ON regions
NC_010455.5	189495000	189590000	95000	0.293589	0	0	43.0785	36.4635	35.4048	18.0104	12.8	20.0738	6.886	4.09154	4.93932	32.7549	10.1417	0.75741	Partially EGA-ON regions
NC_010455.5	190320000	190445000	125000	0.260968	0.0544274	0	51.3434	78.6388	56.2118	40.0315	15.8067	21.71	100.711	58.971	69.6558	81.8	47.9427	8.031	Partially EGA-ON regions
NC_010455.5	192255000	192305000	50000	1.82677	12.3006	6.43004	69.4677	58.4946	20.3761	12.9972	11.7691	17.0807	21.2531	11.7995	19.964	56.5132	52.3221	3.9833	Partially EGA-ON regions
NC_010455.5	19410000	19460000	50000	2.67492	0	1.55332	13.5534	13.7694	16.1945	4.53046	3.26442	7.50274	8.13285	3.32603	2.84872	14.3248	22.9726	1.13765	Partially EGA-ON regions
NC_010455.5	196290000	196400000	110000	22.2801	8.46345	15.9667	208.722	313.331	163.972	70.2222	60.0053	81.0934	101.165	48.7289	75.6979	290.777	186.239	13.9645	Partially EGA-ON regions
NC_010455.5	196815000	196925000	110000	0.163105	23.2405	10.4759	83.2868	185.224	150.059	34.7954	21.2188	32.8843	34.09	27.7697	30.1413	72.716	45.2152	3.24122	Partially EGA-ON regions
NC_010455.5	200415000	200645000	230000	22.8999	18.9135	12.7878	404.794	290.051	289.853	80.6571	58.1583	118.847	182.125	126.019	177.218	143.03	123.237	8.78534	Partially EGA-ON regions
NC_010455.5	206205000	206285000	80000	36.0462	54.2641	39.7001	273.778	225.895	234.858	79.4688	81.9113	73.1118	177.988	121.506	171.704	127.613	80.596	5.66677	Partially EGA-ON regions
NC_010455.5	206925000	207065000	140000	11.8088	5.66044	8.88645	92.4287	45.5156	68.1232	49.4266	28.5208	15.1651	60.8972	25.9219	44.1322	37.428	36.9943	2.97751	Partially EGA-ON regions
NC_010455.5	207195000	207245000	50000	0	0.380991	0.0722476	32.2623	26.0089	74.6111	16.2651	5.75569	9.65778	18.136	7.23279	16.3112	7.99221	4.22572	0.239182	Partially EGA-ON regions
NC_010455.5	208035000	208190000	155000	0.587178	0.0544274	0.0722476	40.7133	94.0401	74.1803	36.1323	10.2658	16.8413	21.9332	17.1317	19.091	99.8371	53.3977	6.50391	Partially EGA-ON regions
NC_010455.5	21840000	21920000	80000	9.36222	8.84444	16.6892	204.682	281.687	115.946	50.8377	34.2765	56.6696	36.0453	23.9685	30.6008	113.725	96.6537	7.57103	Partially EGA-ON regions
NC_010455.5	22050000	22130000	80000	0.65242	0.380991	2.38417	34.7338	15.6054	14.3697	5.49597	3.77986	3.99082	4.53399	2.77169	3.37711	20.3954	10.1417	0.932197	Partially EGA-ON regions
NC_010455.5	23160000	23255000	95000	7.37234	16.9269	0	75.8457	67.5722	52.0555	20.5728	19.2429	29.0532	13.5736	23.4406	13.7382	11.9665	7.95204	0.71448	Partially EGA-ON regions
NC_010455.5	23280000	23330000	50000	10.0146	19.3489	2.42029	63.8869	39.6764	57.2255	24.4348	20.4886	19.8743	25.5887	18.1876	17.9883	19.3909	15.1742	1.39829	Partially EGA-ON regions
NC_010455.5	23700000	23750000	50000	15.6254	15.2669	12.5711	87.2199	78.7663	60.6215	49.0924	25.0416	36.3963	119.471	79.7455	75.4682	234.7	242.672	19.4136	Partially EGA-ON regions
NC_010455.5	24540000	24620000	80000	19.6378	37.6909	18.4954	428.366	518.419	387.755	101.898	127.785	99.6108	283.516	283.161	271.456	419.307	413.967	22.7622	Partially EGA-ON regions
NC_010455.5	27585000	27635000	50000	17.3544	5.74209	3.43176	70.5572	61.631	13.356	20.09	19.8872	30.2105	17.0308	8.81661	18.8613	40.0047	24.8549	2.90698	Partially EGA-ON regions
NC_010455.5	27915000	27995000	80000	82.107	63.1902	50.4649	931.595	817.904	781.085	150.248	184.354	185.852	390.944	343.61	459.448	317.592	362.375	23.6024	Partially EGA-ON regions
NC_010455.5	28485000	28565000	80000	0.130484	0.163282	8.12785	28.6747	31.8737	23.1639	7.16704	16.3651	8.85962	5.58248	14.3336	11.5787	19.653	14.2522	0.877001	Partially EGA-ON regions
NC_010455.5	29850000	30065000	215000	1.37008	3.42892	4.37098	283.85	315.473	257.059	86.3016	49.4388	74.9077	108.136	97.0619	117.487	396.815	282.547	20.9836	Partially EGA-ON regions
NC_010455.5	30180000	30260000	80000	5.48032	2.66694	6.21329	34.0429	42.5323	18.9822	14.297	11.0819	11.7729	22.1882	13.7001	19.1829	51.4471	44.5621	2.26916	Partially EGA-ON regions
NC_010455.5	31845000	32045000	200000	46.5175	53.2027	49.2729	864.253	524.08	572.078	212.412	247.667	297.076	638.358	472.56	525.934	766.553	740.999	45.785	Partially EGA-ON regions
NC_010455.5	32565000	32660000	95000	43.9405	45.1203	48.2975	331.473	308.792	204.395	89.0867	124.392	142.193	182.522	137.08	153.44	202.862	163.459	11.6095	Partially EGA-ON regions
NC_010455.5	33765000	33860000	95000	1.69629	0.435419	0.216743	60.751	45.9236	31.8314	18.1961	6.39999	18.2779	34.9401	20.8273	28.9237	31.7941	28.5044	1.57615	Partially EGA-ON regions
NC_010455.5	34020000	34115000	95000	21.2689	29.7718	44.4323	83.2336	237.319	177.759	49.2781	40.5476	53.7164	109.553	68.7907	74.0897	27.5142	26.9678	1.30937	Partially EGA-ON regions
NC_010455.5	34575000	34655000	80000	6.00226	12.0284	4.76834	34.8136	26.7229	58.8475	25.586	13.2295	14.5266	15.0472	7.07441	3.9974	16.1154	12.293	0.852469	Partially EGA-ON regions
NC_010455.5	35175000	35240000	65000	1.20698	1.57839	10.4398	27.3459	19.7362	19.3877	8.5039	8.07515	8.10136	5.38412	5.41139	5.5596	7.0314	7.72154	0.35264	Partially EGA-ON regions
NC_010455.5	35925000	35975000	50000	85.4343	38.3713	112.562	512.557	307.517	375.565	115.267	119.753	155.283	96.0923	55.5658	66.3936	103.593	112.635	7.90221	Partially EGA-ON regions
NC_010455.5	38190000	38315000	125000	7.24186	4.5719	5.09346	66.1723	73.3605	66.6533	13.3314	16.7087	22.3486	21.2531	13.5153	14.2666	43.8916	34.6509	2.40409	Partially EGA-ON regions
NC_010455.5	39525000	39620000	95000	18.5287	14.8042	16.6169	150.575	61.07	90.6789	47.9412	19.9302	26.6986	8.98298	7.54955	14.7031	51.8838	58.507	2.50834	Partially EGA-ON regions
NC_010455.5	3960000	4040000	80000	0.130484	0.163282	0.216743	96.9996	49.162	12.3169	12.4773	8.20401	24.5834	14.4521	13.7793	22.7898	47.3418	22.0506	1.10392	Partially EGA-ON regions
NC_010455.5	40020000	40070000	50000	18.6918	11.457	5.27407	92.4287	75.4259	87.3082	13.7399	22.5073	24.0646	31.738	19.3226	25.4547	40.6161	39.0303	2.37649	Partially EGA-ON regions
NC_010455.5	45510000	45575000	65000	33.6649	42.0723	13.2213	554.625	535.07	444.245	109.102	155.361	186.172	200.573	202.069	257.626	284.531	266.72	22.1857	Partially EGA-ON regions
NC_010455.5	47730000	47825000	95000	86.5108	81.1512	89.1174	445.401	543.842	271.986	186.232	201.535	182.021	111.536	78.452	84.0373	134.732	124.582	8.35297	Partially EGA-ON regions
NC_010455.5	53745000	53840000	95000	0.521936	0.51706	2.05906	35.3982	109.951	86.6239	27.3313	11.5973	19.2357	20.6013	19.6658	32.7373	88.9624	71.4915	4.73151	Partially EGA-ON regions
NC_010455.5	66180000	66275000	95000	16.2452	20.8457	43.0596	344.096	243.337	394.344	110.959	181.39	193.235	92.7202	99.6224	118.475	181.462	153.739	10.6804	Partially EGA-ON regions
NC_010455.5	67470000	67565000	95000	0.587178	1.71446	2.20355	94.847	78.8173	29.4237	18.3075	20.4026	27.2573	28.3941	17.95	17.1153	33.7594	30.4636	2.52368	Partially EGA-ON regions
NC_010455.5	68190000	68270000	80000	7.04613	0.380991	3.57626	16.0514	64.8948	43.5401	9.43228	10.8241	14.766	35.6485	24.1533	28.5561	17.6877	11.5631	1.56082	Partially EGA-ON regions
NC_010455.5	68520000	68570000	50000	5.05625	4.5719	3.75687	93.4385	98.8849	118.835	32.7902	37.8845	50.3242	70.9003	58.7598	59.4326	62.6711	73.2202	4.24395	Partially EGA-ON regions
NC_010455.5	69855000	69950000	95000	6.5242	2.28595	8.23623	213.718	50.2839	70.4041	40.1429	55.3234	51.3219	313.101	272.708	338.607	310.648	244.362	19.5976	Partially EGA-ON regions
NC_010455.5	7065000	7130000	65000	0	0.0544274	0.0722476	28.4355	42.9147	15.7129	9.84076	4.51006	6.14586	11.25	12.0898	11.6016	41.3149	28.6197	2.10971	Partially EGA-ON regions
NC_010455.5	71385000	71465000	80000	0.065242	0.761983	0.361238	81.1076	10.99	28.4354	10.5835	10.0939	13.05	41.6561	20.7217	26.3737	14.3248	21.167	1.11618	Partially EGA-ON regions
NC_010455.5	71595000	71675000	80000	2095.96	2161.47	2301.23	10668.8	13600.1	11954	2767.37	3819.38	4163.82	2092.33	1455.37	1741.88	1845.02	1705.77	124.758	Partially EGA-ON regions
NC_010455.5	77160000	77210000	50000	9.1665	7.78311	10.0063	96.415	83.6111	44.8072	33.1615	23.4094	37.0348	7.70779	7.76073	8.20156	49.3945	29.1191	2.48381	Partially EGA-ON regions
NC_010455.5	77445000	77540000	95000	8.80766	5.52438	7.83886	86.9807	65.4813	24.3551	16.8221	9.83622	20.5527	16.9741	8.84301	13.3017	94.4216	87.7413	5.74957	Partially EGA-ON regions
NC_010455.5	78915000	79010000	95000	19.1159	14.4777	21.602	717.452	674.141	465.204	175.425	92.9931	166.657	78.8065	69.7674	85.7373	170.762	175.982	13.4279	Partially EGA-ON regions
NC_010455.5	82635000	82775000	140000	37.3836	60.7681	66.251	1417.71	1148.91	1437.63	339.859	392.891	507.991	1288.84	1004.01	1183.21	1406.06	1447.39	100.033	Partially EGA-ON regions
NC_010455.5	83085000	83255000	170000	52.2914	50.6174	46.3107	326.796	246.014	322.47	79.1346	76.1126	117.809	120.491	63.0361	82.567	269.813	195.651	16.9973	Partially EGA-ON regions
NC_010455.5	84495000	84575000	80000	0.848145	3.94598	2.09518	23.8114	34.2706	12.4183	7.53839	7.47381	7.90182	6.94268	10.5588	8.56914	18.2554	14.6748	1.29404	Partially EGA-ON regions
NC_010455.5	96945000	97040000	95000	24.9224	38.8067	58.0871	469.797	264.042	606.621	74.8641	88.3113	115.494	122.673	75.2052	89.0226	206.181	149.014	10.9901	Partially EGA-ON regions
NC_010456.5	100530000	100580000	50000	0.358831	0.81641	1.01147	10.2049	12.826	18.9569	5.45884	3.17852	7.02384	1.98362	0.554338	2.38925	9.65179	7.99045	0.729812	Partially EGA-ON regions
NC_010456.5	10200000	10265000	65000	1.59843	3.94598	4.73222	100.162	43.0932	101.703	21.9096	21.7342	27.8559	17.8809	12.6706	24.2141	59.483	85.8205	5.57478	Partially EGA-ON regions
NC_010456.5	102540000	102635000	95000	5.2846	24.1657	22.9025	513.912	315.754	354.149	53.5486	113.482	106.236	231.007	116.041	172.669	318.072	326.648	22.339	Partially EGA-ON regions
NC_010456.5	103500000	103670000	170000	39.2757	8.49067	23.625	276.17	229.287	186.578	41.2569	38.357	59.7026	55.0314	32.6795	47.3026	202.644	212.631	16.617	Partially EGA-ON regions
NC_010456.5	105570000	105620000	50000	0	3.10236	0.0722476	76.5633	10.0976	38.2179	8.54104	11.9839	6.62476	11.0233	7.9983	8.59211	5.76487	6.83798	0.809539	Partially EGA-ON regions
NC_010456.5	107235000	107315000	80000	12.8527	5.30667	5.45469	52.3532	56.5567	31.5779	21.0184	15.3772	16.4422	13.5736	7.68154	8.54617	15.766	15.9809	0.932197	Partially EGA-ON regions
NC_010456.5	107970000	108065000	95000	6.94827	15.7567	17.2311	114.991	103.628	53.0692	45.9731	34.6201	35.3986	23.2934	11.4563	16.5639	95.2951	74.1038	5.52265	Partially EGA-ON regions
NC_010456.5	109050000	109160000	110000	0.228347	4.84403	2.34805	124.505	59.2596	53.2719	22.021	22.1637	22.8275	26.0138	21.9359	20.0789	31.9252	32.7301	1.69267	Partially EGA-ON regions
NC_010456.5	109455000	109595000	140000	13.4398	4.89846	4.76834	259.853	238.007	222.009	57.8562	43.3825	54.5146	154.723	130.903	102.899	168.317	235.104	19.8766	Partially EGA-ON regions
NC_010456.5	10995000	11090000	95000	9.19912	0.0544274	1.22821	96.7339	85.4725	41.6646	51.3205	25.2134	31.2082	36.272	34.2898	33.9549	46.4247	55.9716	3.59693	Partially EGA-ON regions
NC_010456.5	110880000	110945000	65000	18.5613	7.23884	12.7878	152.781	410.1	291.906	77.5378	88.0535	128.704	73.7057	53.2164	98.5566	130.19	122.968	9.739	Partially EGA-ON regions
NC_010456.5	11100000	11165000	65000	0.065242	0	0	16.0514	27.6409	18.8048	7.79834	2.57718	3.11284	0.425062	0.739117	5.92718	2.00897	4.30255	0.0735945	Partially EGA-ON regions
NC_010456.5	111330000	111440000	110000	24.9224	4.32697	12.4266	796.805	430.524	527.372	140.63	171.812	227.277	269.999	231.74	298.61	482.24	515.269	36.693	Partially EGA-ON regions
NC_010456.5	113010000	113090000	80000	0.163105	2.66694	2.8899	22.3232	43.2462	31.6793	12.8858	16.451	10.1766	17.9376	9.8461	12.1071	18.6485	32.7301	2.28143	Partially EGA-ON regions
NC_010456.5	113100000	113210000	110000	188.875	197.299	210.24	3028.78	2319.92	3052.97	563.114	740.423	831.447	1053.28	1042.55	1294.22	490.494	452.267	32.8078	Partially EGA-ON regions
NC_010456.5	114765000	114875000	110000	0.065242	11.0488	15.2442	53.0973	52.1199	73.0905	13.6657	17.6966	39.8284	18.1643	22.1735	22.0776	25.4615	24.2787	1.94719	Partially EGA-ON regions
NC_010456.5	115230000	115295000	65000	2.12036	8.62674	1.44495	53.6554	14.4069	51.0924	11.2148	12.6711	11.6133	7.50943	5.93934	9.74079	9.12771	7.72154	0.643952	Partially EGA-ON regions
NC_010456.5	122865000	122975000	110000	0.130484	0	7.94723	42.8393	83.4836	63.1559	15.7824	13.6161	10.7752	45.9067	24.9452	30.9454	61.492	58.3534	4.66405	Partially EGA-ON regions
NC_010456.5	12660000	12770000	110000	1.56581	1.03412	2.38417	191.315	53.1653	88.8541	30.7106	17.6537	27.8559	26.5805	17.0261	31.4968	83.0665	84.8217	5.54105	Partially EGA-ON regions
NC_010456.5	12795000	12845000	50000	3.94714	3.40171	0.252867	36.5941	10.8371	30.6402	7.50126	7.73153	10.5358	10.0315	6.17691	7.58128	37.9521	56.5094	3.71652	Partially EGA-ON regions
NC_010456.5	128535000	128660000	125000	0	0	0	445.135	285.155	270.263	208.253	58.6737	117.051	166.993	110.868	166.673	48.9577	36.1491	2.59114	Partially EGA-ON regions
NC_010456.5	128970000	129035000	65000	12.3634	16.1649	11.7041	409.923	411.655	341.985	113.15	142.733	179.028	320.808	205.871	292.04	357.291	331.95	27.3035	Partially EGA-ON regions
NC_010456.5	13335000	13415000	80000	3.8819	1.33347	3.68463	31.9966	44.5722	27.9792	11.1405	3.22147	8.97934	11.165	10.374	10.6368	8.25425	8.41302	0.70528	Partially EGA-ON regions
NC_010456.5	134715000	134765000	50000	0.065242	0.653128	0.28899	14.1646	30.5477	11.9621	8.05828	1.97584	4.3899	11.4483	3.22044	8.7759	3.53753	2.49702	0.475298	Partially EGA-ON regions
NC_010456.5	1395000	1460000	65000	0	0	0	39.3845	13.8204	34.7712	21.0184	6.61475	12.2917	58.8286	99.7808	87.2076	25.3305	26.5836	2.34276	Partially EGA-ON regions
NC_010456.5	140310000	140375000	65000	20.0945	11.4842	9.17544	29.9769	76.8538	145.573	17.9733	21.2617	16.522	38.6523	28.984	38.6415	42.4504	40.1828	1.96252	Partially EGA-ON regions
NC_010456.5	15900000	15980000	80000	30.2723	25.1999	45.3715	306.173	282.656	191.825	76.1638	108.07	132.096	554.536	391.231	613.854	307.896	221.236	28.4903	Partially EGA-ON regions
NC_010456.5	16455000	16565000	110000	0.0978629	0.0544274	15.6777	53.4162	43.7052	29.9053	27.3685	10.8241	10.6555	31.5396	37.1142	27.7061	24.7191	19.4383	2.45315	Partially EGA-ON regions
NC_010456.5	2415000	2480000	65000	9.62319	8.62674	4.84059	49.1642	53.8538	39.9666	19.9415	9.23488	21.2711	22.9533	19.2698	18.5397	45.1582	47.3665	2.98058	Partially EGA-ON regions
NC_010456.5	24270000	24350000	80000	187.929	176.644	149.047	1168.25	1167.6	1288.94	323.52	501.776	467.963	1338.8	1308.98	1441.22	3464.47	3547.53	273.305	Partially EGA-ON regions
NC_010456.5	28200000	28250000	50000	4.27335	13.5524	3.46788	87.5388	134.711	113.082	33.3472	18.298	24.1844	42.7896	41.8657	59.1569	33.3664	38.262	1.95025	Partially EGA-ON regions
NC_010456.5	29535000	29615000	80000	166.791	181.951	221.981	1665.5	1419.78	1608.5	461.587	345.814	444.138	429.001	290.341	348.325	728.645	727.669	57.8514	Partially EGA-ON regions
NC_010456.5	30030000	30110000	80000	3.00113	22.0431	28.9713	256.531	316.417	199.098	63.3894	65.1596	80.7342	337.188	241.639	272.903	251.034	230.379	19.4688	Partially EGA-ON regions
NC_010456.5	30945000	30995000	50000	0.195726	0	0.252867	34.9464	23.0256	35.3288	5.79305	6.82952	16.6816	24.3135	15.3631	12.3368	15.635	15.9809	1.20818	Partially EGA-ON regions
NC_010456.5	31785000	31850000	65000	38.9821	74.892	80.1948	903.319	1115.63	1150.54	230.868	328.246	394.213	462.241	397.724	545.668	1077.03	1208.94	82.3706	Partially EGA-ON regions
NC_010456.5	32085000	32135000	50000	8.05738	14.641	6.79127	57.3759	48.6265	57.8591	15.3739	13.1006	14.0876	23.8318	14.492	23.8236	15.1546	18.0553	0.993525	Partially EGA-ON regions
NC_010456.5	37605000	37685000	80000	0.065242	0.272137	1.3727	28.0634	34.9846	16.8281	4.79041	11.898	3.51192	7.1127	11.2715	10.2922	4.19263	2.34335	0.4477	Partially EGA-ON regions
NC_010456.5	38040000	38240000	200000	0.913387	3.91877	2.67316	325.307	98.7319	192.661	53.5486	56.3972	77.2622	166.738	127.26	176	62.4964	57.9308	4.62112	Partially EGA-ON regions
NC_010456.5	38610000	38660000	50000	5.80653	8.00082	5.05733	104.547	13.6674	67.1348	28.6682	15.6349	16.6417	38.8507	28.9048	36.6888	34.8949	32.6149	2.53901	Partially EGA-ON regions
NC_010456.5	3885000	3950000	65000	0	1.71446	0	12.8624	38.1209	12.9505	3.8249	6.70066	14.7261	18.476	12.8554	18.241	35.3317	42.8719	2.86098	Partially EGA-ON regions
NC_010456.5	39270000	39425000	155000	21.0732	15.6751	16.4002	694.969	706.958	587.639	151.176	195.651	247.511	524.47	405.511	540.292	710.171	568.014	51.6234	Partially EGA-ON regions
NC_010456.5	39525000	39620000	95000	356.482	104.392	235.816	1511.2	960.24	1416.12	180.03	387.092	459.263	524.328	326.584	440.357	344.931	416.656	30.2841	Partially EGA-ON regions
NC_010456.5	3960000	4010000	50000	0	0	0.0722476	14.7493	11.602	14.091	1.22545	1.76107	9.21879	17.8526	10.374	19.5046	23.2778	28.8117	2.18944	Partially EGA-ON regions
NC_010456.5	39855000	39965000	110000	23.0957	31.4318	15.8222	441.255	180.201	190.177	85.039	102.056	153.766	211.341	145.58	203.661	188.494	169.605	13.7223	Partially EGA-ON regions
NC_010456.5	40725000	40790000	65000	0.228347	0.272137	0.361238	12.9953	46.7396	40.3214	9.54368	7.90334	31.0087	18.9011	11.5883	23.7317	37.4717	30.963	2.50221	Partially EGA-ON regions
NC_010456.5	41820000	41900000	80000	1.2396	3.32007	8.77808	46.7193	38.6309	59.7599	14.4084	12.5423	14.5665	26.4389	19.3226	31.6346	15.0673	17.9401	2.14651	Partially EGA-ON regions
NC_010456.5	44070000	44165000	95000	155.733	55.2438	95.6919	578.755	508.424	589.185	187.569	186.158	239.289	309.927	212.021	280.392	145.214	154.853	9.28823	Partially EGA-ON regions
NC_010456.5	45735000	45980000	245000	40.5805	57.8018	43.1318	535.278	739.24	510.924	113.484	97.5891	189.763	305.109	252.646	327.006	403.759	365.64	27.2882	Partially EGA-ON regions
NC_010456.5	46380000	46475000	95000	155.928	79.3007	129.468	906.083	712.313	759.442	226.523	180.059	224.045	171.215	131.721	168.695	149.93	163.804	10.294	Partially EGA-ON regions
NC_010456.5	46740000	46925000	185000	13.5051	30.4249	49.6702	383.321	332.2	309.545	97.3307	71.8173	77.3421	497.606	618.245	679.19	400.571	379.162	33.185	Partially EGA-ON regions
NC_010456.5	47715000	47855000	140000	142.652	80.7702	84.8548	589.572	809.694	653.101	221.659	150.636	156.919	190.739	96.534	117.096	405.987	357.189	29.7107	Partially EGA-ON regions
NC_010456.5	48870000	48935000	65000	1.01125	1.00691	1.26433	325.812	308.053	465.306	82.9223	103.517	150.733	65.998	52.4245	62.3503	89.3992	149.667	9.36183	Partially EGA-ON regions
NC_010456.5	49560000	49640000	80000	29.7177	59.0537	58.8095	531	512.07	456.157	217.091	292.381	224.643	900.026	842.488	890.616	811.1	774.459	64.1529	Partially EGA-ON regions
NC_010456.5	50565000	50645000	80000	6.78516	19.5122	14.6663	405.139	222.657	278.22	93.5801	48.9664	54.3549	124.657	103.74	135.751	73.5458	64.1925	5.22214	Partially EGA-ON regions
NC_010456.5	51000000	51110000	110000	11.0259	0.380991	6.8274	101.092	55.1797	71.8233	36.9121	23.2805	30.2105	69.0017	73.3046	76.1114	121.979	125.773	8.62895	Partially EGA-ON regions
NC_010456.5	51495000	51545000	50000	12.9179	41.3104	12.1376	128.916	228.573	201.379	141.521	30.0241	17.799	184.109	295.489	291.029	193.604	147.286	11.9346	Partially EGA-ON regions
NC_010456.5	54570000	54695000	125000	9.3296	14.8315	12.8601	105.769	127.163	81.099	60.53	29.0791	36.5559	15.1039	11.6675	12.5665	22.2734	37.8394	2.35809	Partially EGA-ON regions
NC_010456.5	56955000	57005000	50000	0	0	0	13.2345	10.3526	11.1004	8.54104	2.62013	3.99082	18.391	9.23897	10.1543	9.38975	6.76115	0.53356	Partially EGA-ON regions
NC_010456.5	60840000	61010000	170000	3.03375	7.21162	14.5218	329.852	193.282	195.17	69.7023	81.4388	100.968	138.315	103.793	142.942	324.623	340.363	24.1451	Partially EGA-ON regions
NC_010456.5	6195000	6260000	65000	1.10911	18.6414	1.87844	91.472	23.867	35.6329	21.8353	12.757	21.7899	27.119	11.7731	8.68401	36.6419	38.4541	4.31754	Partially EGA-ON regions
NC_010456.5	62985000	63140000	155000	2.93589	1.93217	5.05733	123.043	102.2	82.1128	27.2942	30.7973	49.8054	68.0099	46.7492	54.1946	53.1067	44.5621	3.67972	Partially EGA-ON regions
NC_010456.5	66825000	66965000	140000	4.95839	5.87815	9.57281	157.458	102.633	67.2362	30.0793	24.3973	31.3678	23.3501	24.3117	32.2779	96.6489	92.9274	7.31652	Partially EGA-ON regions
NC_010456.5	69570000	69665000	95000	2.18561	2.44923	4.58772	38.7467	60.6875	35.937	15.5967	4.85368	6.66467	40.1259	24.9452	31.5427	22.2297	19.7456	2.54208	Partially EGA-ON regions
NC_010456.5	71730000	71810000	80000	2.8054	1.30626	0.361238	28.4355	25.142	20.8577	14.854	9.53555	12.5711	2.09697	7.1536	4.29606	11.8791	9.14292	0.987392	Partially EGA-ON regions
NC_010456.5	72075000	72140000	65000	41.6244	77.178	54.7276	427.41	198.382	199.25	65.2832	98.0616	76.1448	56.2215	34.3953	45.5796	153.38	145.749	11.4194	Partially EGA-ON regions
NC_010456.5	73050000	73130000	80000	58.2611	2.01381	26.1536	606.022	676.207	632.167	157.526	260.08	257.208	303.069	275.506	349.129	392.623	422.073	34.4698	Partially EGA-ON regions
NC_010456.5	7305000	7385000	80000	0.260968	0.272137	0.0722476	189.88	154.753	144.812	44.5248	77.1005	101.486	35.5352	61.3203	81.671	139.798	107.064	4.29914	Partially EGA-ON regions
NC_010456.5	75135000	75215000	80000	14.3859	7.37491	21.4937	131.68	68.6687	78.2606	31.8247	31.7852	56.071	115.957	102.341	113.926	42.6688	54.627	2.98364	Partially EGA-ON regions
NC_010456.5	75570000	75635000	65000	0.032621	1.1974	0	32.5812	35.9025	12.4943	15.411	7.77448	17.0408	31.3129	10.0837	12.7044	31.008	34.2667	1.81533	Partially EGA-ON regions
NC_010456.5	75960000	76055000	95000	25.3465	43.4875	36.9908	463.18	238.084	340.92	52.3231	110.303	173.84	93.2303	54.2987	73.9519	199.456	204.679	17.2088	Partially EGA-ON regions
NC_010456.5	82305000	82400000	95000	9.39484	3.86434	5.70756	246.326	136.343	135.942	37.3578	43.2107	56.2705	67.8682	81.3821	79.4885	43.7606	49.0952	3.01431	Partially EGA-ON regions
NC_010456.5	855000	905000	50000	1.01125	1.14297	2.05906	17.2739	44.2662	39.1303	15.2625	16.5798	10.6954	1144.58	1285.93	1207.44	1539.13	1315.47	123.265	Partially EGA-ON regions
NC_010456.5	90390000	90500000	110000	1.2396	9.49757	14.4134	200.138	108.753	111.308	34.944	28.5637	32.9642	281.079	230.103	262.266	397.907	428.027	32.0749	Partially EGA-ON regions
NC_010456.5	99885000	100010000	125000	12.5591	1.33347	0	142.337	142.947	152.365	73.193	34.8348	42.1031	41.231	32.6267	36.482	171.461	160.462	13.5046	Partially EGA-ON regions
NC_010457.5	101415000	101510000	95000	8.77504	1.95938	2.74541	63.3022	41.1808	50.915	8.91239	28.3919	13.2894	57.9218	35.6624	59.938	235.443	262.379	18.9107	Partially EGA-ON regions
NC_010457.5	102975000	103085000	110000	0.065242	0.0544274	0.180619	37.4445	39.0389	32.617	2.15383	6.74361	22.3087	17.8526	8.20948	23.9844	26.597	29.1575	3.67666	Partially EGA-ON regions
NC_010457.5	104685000	104795000	110000	24.5962	18.1515	19.8681	338.994	313.867	317.984	80.36	95.0549	93.1457	207.714	155.875	257.717	316.063	396.565	28.7662	Partially EGA-ON regions
NC_010457.5	104955000	105050000	95000	35.459	6.61292	40.7115	278.11	321.108	214.938	43.8564	61.165	74.8278	75.576	60.4492	71.4018	159.757	161.269	12.6337	Partially EGA-ON regions
NC_010457.5	105120000	105170000	50000	0.0978629	2.09545	0	18.3103	13.6674	21.0351	5.3103	6.65771	8.85962	16.209	8.36786	9.14348	20.6138	25.0854	1.68041	Partially EGA-ON regions
NC_010457.5	105855000	105965000	110000	46.5828	33.7994	41.6146	4211.54	4411.24	4282.89	876.942	1052.95	1159.61	1337.22	975.688	1196.14	797.212	629.594	49.339	Partially EGA-ON regions
NC_010457.5	106335000	106385000	50000	0.587178	0.707556	0.939219	18.3901	21.3426	30.0573	4.41906	4.03758	8.62017	10.1448	4.85706	4.73255	19.915	15.712	1.07939	Partially EGA-ON regions
NC_010457.5	106410000	106505000	95000	0.260968	3.59221	21.0602	125.967	70.9126	54.0829	49.0181	30.3677	45.3357	16.7474	17.8444	22.2154	79.0923	71.5299	7.06813	Partially EGA-ON regions
NC_010457.5	106920000	107075000	155000	17.5501	6.368	15.0997	111.51	93.9381	80.136	46.79	33.761	44.2183	33.1265	27.9545	31.7265	138.182	95.2708	7.5097	Partially EGA-ON regions
NC_010457.5	111390000	111455000	65000	0.065242	0	0	19.8251	12.5455	18.6274	12.0317	6.05637	4.70917	2.21032	1.55743	2.36628	11.6608	19.1694	1.00579	Partially EGA-ON regions
NC_010457.5	113805000	113885000	80000	6.36109	7.40212	3.6485	58.4124	18.7162	23.0372	11.8832	10.3517	10.7752	9.49305	7.41757	13.3476	22.7101	10.5643	1.03952	Partially EGA-ON regions
NC_010457.5	117540000	117590000	50000	5.67605	0.217709	0.144495	14.7758	17.7983	13.2546	3.15647	6.65771	11.0945	0.651762	2.50772	0.551366	1.61591	0.88356	0.119591	Partially EGA-ON regions
NC_010457.5	120255000	120395000	140000	243.744	238.12	239.067	1528.79	1345.71	1613.24	457.8	350.754	288.616	555.018	422.458	501.812	580.549	495.408	37.4657	Partially EGA-ON regions
NC_010457.5	120570000	120740000	170000	64.6222	111.658	90.743	1076.24	934.103	1080.24	228.566	263.345	285.862	577.858	391.891	455.382	613.129	625.483	34.7703	Partially EGA-ON regions
NC_010457.5	121050000	121100000	50000	2.21823	0	1.15596	13.5534	13.5144	41.1071	5.08749	6.87247	2.15504	4.84571	12.0107	19.0221	9.87016	7.68313	0.190119	Partially EGA-ON regions
NC_010457.5	124335000	124415000	80000	13.342	4.81682	5.34632	48.7124	50.4114	21.1364	6.9071	10.6523	10.3761	14.2254	12.7498	15.2774	47.6912	24.5092	1.17751	Partially EGA-ON regions
NC_010457.5	126225000	126305000	80000	6.29585	5.44274	7.54987	44.0883	92.0257	75.5995	20.1643	14.647	13.5688	15.8123	9.23897	8.15562	100.842	92.428	6.75842	Partially EGA-ON regions
NC_010457.5	128265000	128330000	65000	0.391452	0	0	10.6832	12.9025	36.6466	8.91239	5.32617	10.6555	20.233	9.50294	16.3342	22.1423	15.2126	1.63134	Partially EGA-ON regions
NC_010457.5	130740000	130970000	230000	116.392	266.095	214.648	2304.6	1554.62	1238.66	315.127	336.193	369.071	355.607	205.158	292.086	777.602	635.356	50.3999	Partially EGA-ON regions
NC_010457.5	131490000	131570000	80000	1.89202	4.05484	4.73222	90.3824	28.6863	29.956	13.22	10.2658	14.8458	16.1524	16.7621	22.3992	84.6825	58.4302	4.35434	Partially EGA-ON regions
NC_010457.5	132120000	132215000	95000	112.542	169.596	162.268	1068.4	1065.7	1119.78	191.022	333.358	322.019	385.9	383.655	458.552	423.762	414.197	32.0596	Partially EGA-ON regions
NC_010457.5	133095000	133340000	245000	23.2261	20.5735	23.914	660.979	441.744	474.176	144.641	204.757	199.062	302.474	229.258	301.987	470.929	484.767	33.7063	Partially EGA-ON regions
NC_010457.5	133695000	133775000	80000	1.04387	0.326564	0.28899	183.396	104.75	36.9001	25.4374	24.8698	18.1981	18.476	28.1656	14.5193	10.7436	11.9088	0.524361	Partially EGA-ON regions
NC_010457.5	137925000	138005000	80000	0	1.03412	0	68.0592	73.539	54.4377	11.8089	15.5919	15.4046	15.6706	10.1893	11.28	14.9799	15.0589	0.815672	Partially EGA-ON regions
NC_010457.5	138045000	138125000	80000	18.2025	27.1592	35.7626	185.894	91.6432	105.53	29.9308	28.4349	22.7477	15.699	10.0309	9.78674	7.94853	5.33977	0.941396	Partially EGA-ON regions
NC_010457.5	139215000	139310000	95000	1.04387	0.653128	0.361238	32.0497	39.5489	39.2824	13.1086	22.4214	15.0055	428.179	402.476	619.965	135.125	131.228	10.2358	Partially EGA-ON regions
NC_010457.5	140175000	140285000	110000	102.952	89.8051	70.8749	506.843	632.986	499.114	207.956	120.87	104.959	235.853	183.011	226.129	172.64	155.545	8.78841	Partially EGA-ON regions
NC_010457.5	15630000	15710000	80000	2.8054	2.96629	0.144495	18.6027	21.5721	18.6021	5.71878	4.20939	11.2142	9.97479	11.3507	7.97183	18.5175	13.7528	0.840203	Partially EGA-ON regions
NC_010457.5	16350000	16445000	95000	5.83916	5.52438	7.04414	122.299	175.611	65.2087	69.3309	38.1422	56.5898	52.1693	64.9895	62.4651	95.9938	103.031	6.56524	Partially EGA-ON regions
NC_010457.5	18750000	18800000	50000	11.4826	7.72868	7.98336	92.2958	57.2961	53.8295	27.8141	23.6241	24.8628	6.40427	7.04801	6.91504	9.87016	10.718	1.06099	Partially EGA-ON regions
NC_010457.5	20175000	20240000	65000	0.130484	0.0544274	0	22.3232	16.9823	24.279	6.9071	11.6832	6.74448	1.78526	4.93625	1.97573	10.1759	4.37938	0.420102	Partially EGA-ON regions
NC_010457.5	2760000	2840000	80000	1.01125	2.28595	5.85205	21.0742	11.908	32.1608	16.0423	3.86577	2.99311	6.4326	12.6178	14.9098	31.0517	14.4059	0.751277	Partially EGA-ON regions
NC_010457.5	29745000	29795000	50000	4.17549	7.40212	0.0361238	167.61	91.9237	110.472	24.8804	31.6134	36.9949	75.5477	58.6542	79.6264	60.1381	59.8516	4.92163	Partially EGA-ON regions
NC_010457.5	33225000	33305000	80000	12.9831	63.2718	32.2947	105.61	295.125	195.651	73.4901	49.31	47.3311	11.5617	15.2047	11.326	20.6575	13.3686	1.754	Partially EGA-ON regions
NC_010457.5	3420000	3560000	140000	4.53432	4.02762	1.40883	89.5054	55.9702	51.2698	26.96	14.9476	21.8298	20.9697	12.6706	15.0936	78.9613	99.8807	5.3816	Partially EGA-ON regions
NC_010457.5	37425000	37640000	215000	10.3409	33.9899	51.5125	462.861	293.569	345.279	104.498	82.8992	122.518	177.081	129.873	183.743	195.394	160.232	13.0324	Partially EGA-ON regions
NC_010457.5	3765000	3920000	155000	7.37234	10.695	6.0688	78.6627	60.968	96.7106	25.3632	18.4268	24.783	15.3022	20.9593	20.0559	69.9646	80.596	4.79897	Partially EGA-ON regions
NC_010457.5	37860000	38000000	140000	2.0225	3.91877	4.98508	1619.97	1677.12	2007.3	476.293	403.844	763.124	390.49	351.899	256.821	765.025	686.411	57.3454	Partially EGA-ON regions
NC_010457.5	38130000	38180000	50000	0	0.761983	0.577981	13.5534	15.7074	15.5609	4.97608	6.74361	1.83578	5.32744	4.27632	3.19333	7.81751	2.88117	0.604088	Partially EGA-ON regions
NC_010457.5	38565000	38660000	95000	12.7874	13.2258	5.02121	98.1689	69.8416	34.163	20.09	6.48589	16.6816	31.1145	17.7388	18.6775	49.0014	38.6845	3.79011	Partially EGA-ON regions
NC_010457.5	4005000	4145000	140000	53.4332	38.7523	41.6507	357.809	330.9	309.114	132.386	101.541	143.191	146.76	97.8011	130.214	285.536	325.265	23.7833	Partially EGA-ON regions
NC_010457.5	46395000	46445000	50000	25.7053	21.6077	13.8715	141.912	160.082	124.158	42.7052	44.0697	41.8637	34.3733	28.7992	22.9046	47.2981	49.2488	2.93765	Partially EGA-ON regions
NC_010457.5	48075000	48170000	95000	9.55795	18.2604	37.5687	192.644	208.377	218.891	84.5191	72.9341	67.9237	34.2317	55.0114	43.1444	62.016	55.549	4.8235	Partially EGA-ON regions
NC_010457.5	48315000	48380000	65000	23.5197	26.7783	8.3446	225.996	312.821	212.733	92.3175	77.1435	84.6053	94.1937	80.4318	102.37	80.8392	81.7869	5.81396	Partially EGA-ON regions
NC_010457.5	49920000	50000000	80000	0.619799	3.67385	1.40883	50.4664	92.5357	78.6154	49.1667	14.647	25.7009	53.7562	49.0193	52.0121	61.9724	27.3519	11.03	Partially EGA-ON regions
NC_010457.5	52605000	52700000	95000	0.750283	0	0	54.4792	36.2085	22.4036	32.8273	11.0389	11.0546	29.556	15.7062	17.7586	15.242	6.22333	0.907665	Partially EGA-ON regions
NC_010457.5	54030000	54125000	95000	2.21823	5.9598	5.77981	98.3284	69.7651	68.3006	27.0342	31.6134	21.2711	12.2418	12.829	9.16645	114.38	111.06	7.85621	Partially EGA-ON regions
NC_010457.5	54885000	54965000	80000	10.6344	16.0833	20.5906	218.262	256.06	106.417	57.9677	76.6281	80.854	231.545	184.595	164.881	314.71	324.42	21.1216	Partially EGA-ON regions
NC_010457.5	59415000	59660000	245000	201.924	225.003	266.305	1740.28	1922.62	1373.01	532.812	660.53	575.915	752.161	566.085	753.648	891.721	863.315	73.0057	Partially EGA-ON regions
NC_010457.5	59895000	59990000	95000	1.63105	2.34038	2.23968	85.2534	70.9381	58.4167	22.6523	25.6	25.5013	28.2808	32.9435	44.6606	21.0068	19.7072	1.85519	Partially EGA-ON regions
NC_010457.5	61380000	61460000	80000	0.130484	0.489846	0.180619	38.7733	46.7651	25.5209	4.679	5.24026	12.5711	17.3709	18.214	23.2722	33.41	19.4767	1.90732	Partially EGA-ON regions
NC_010457.5	61710000	61760000	50000	16.7672	11.4297	14.4856	87.4857	97.355	35.5062	24.3977	23.3234	24.0247	5.72417	3.85397	4.91634	12.6652	10.1417	1.41669	Partially EGA-ON regions
NC_010457.5	63555000	63770000	215000	3.78403	0.653128	0.361238	97.9829	178.85	104.618	31.5647	35.8228	71.8347	74.1308	49.6792	64.1881	119.141	134.455	13.5567	Partially EGA-ON regions
NC_010457.5	64275000	64325000	50000	0.032621	0.29935	2.45642	28.0103	21.2406	27.1682	3.19361	3.95167	8.46053	10.3432	14.8351	10.8665	24.195	10.4491	1.20818	Partially EGA-ON regions
NC_010457.5	66090000	66140000	50000	4.045	0.0272137	4.98508	11.2679	32.2307	43.7175	6.09013	5.36912	11.8926	6.71598	9.87249	7.35154	12.0101	10.1417	0.889266	Partially EGA-ON regions
NC_010457.5	66525000	66680000	155000	48.3443	42.3445	50.5733	279.226	282.095	267.348	91.0178	70.1422	90.7113	81.8953	51.2367	58.8123	192.905	205.101	14.7496	Partially EGA-ON regions
NC_010457.5	68070000	68150000	80000	43.6469	51.1073	45.9495	195.275	319.68	196.285	66.4344	53.863	56.3903	94.7038	80.9333	113.512	179.017	152.088	12.3669	Partially EGA-ON regions
NC_010457.5	72645000	72695000	50000	1.10911	0.625915	12.8962	24.5024	14.5854	35.8356	5.75592	4.51006	15.4445	6.12089	5.385	5.51366	14.9363	12.4083	1.35843	Partially EGA-ON regions
NC_010457.5	74925000	75005000	80000	8.90553	1.11576	0.216743	36.6738	12.0865	28.9676	9.02379	7.00133	5.26788	14.3104	15.7854	18.9532	13.8881	10.2954	1.08552	Partially EGA-ON regions
NC_010457.5	76050000	76145000	95000	81.3567	125.074	96.7395	1639.53	1904.7	1589.24	509.12	503.623	444.378	2016.75	2008.47	2022.22	1621.98	1351.65	110.125	Partially EGA-ON regions
NC_010457.5	77535000	77645000	110000	1.14173	14.1511	7.80274	117.569	57.3726	86.9787	28.8167	15.8067	28.6142	12.6668	13.8321	15.9437	46.8177	39.7602	2.67087	Partially EGA-ON regions
NC_010457.5	7755000	7805000	50000	0	1.36068	0	27.5319	16.7273	14.4965	3.63922	5.8416	2.83348	18.8161	10.4532	13.899	21.1379	21.0902	1.52095	Partially EGA-ON regions
NC_010457.5	79260000	79385000	125000	11.0911	12.4094	0.433486	111.882	73.182	29.7025	27.8883	32.3865	23.466	14.3954	12.1426	9.557	63.5883	55.4338	4.17035	Partially EGA-ON regions
NC_010457.5	80415000	80480000	65000	0	0.0544274	0	98.913	17.3138	17.4363	16.0794	9.70737	22.0293	13.5736	9.68772	14.1977	73.6331	56.7399	5.7833	Partially EGA-ON regions
NC_010457.5	81945000	82190000	245000	11.874	21.8254	15.3887	323.208	220.464	193.776	93.2459	92.5206	65.6889	154.751	119.763	164.077	310.692	252.698	22.9032	Partially EGA-ON regions
NC_010457.5	84225000	84365000	140000	23.8133	10.1779	2.52867	126.976	116.479	142.227	42.5567	28.8644	36.1967	22.1882	17.4748	25.6385	66.6017	66.8432	5.00442	Partially EGA-ON regions
NC_010457.5	88455000	88520000	65000	2.54444	5.27945	7.73049	26.3626	49.468	37.2295	13.2572	6.22818	16.6018	9.74809	5.67536	6.84612	79.9221	63.4626	5.3724	Partially EGA-ON regions
NC_010457.5	92775000	92840000	65000	0	4.68075	0.0722476	34.3618	13.2595	10.8977	8.35536	7.98925	10.7353	3.28715	3.40522	1.28652	10.831	5.87759	0.392504	Partially EGA-ON regions
NC_010457.5	94230000	94340000	110000	20.9427	26.4517	2.42029	634.723	569.392	161.539	90.2751	201.363	271.455	188.898	126.336	190.864	213.912	290.806	18.5918	Partially EGA-ON regions
NC_010457.5	96330000	96410000	80000	0.260968	0.0272137	0.108371	58.4389	54.0833	18.2219	15.6338	7.68858	17.7192	21.7348	12.301	21.2276	58.7405	63.501	3.9557	Partially EGA-ON regions
NC_010458.4	120000	215000	95000	0.848145	0.108855	10.9816	78.4501	52.5788	64.0176	21.6125	13.4013	19.3954	88.6679	46.9603	82.4062	51.054	31.1935	2.18024	Partially EGA-ON regions
NC_010458.4	17565000	17645000	80000	1.37008	3.70106	3.10665	16.769	33.9391	41.7407	15.1882	9.02012	6.8243	3.99558	11.2187	11.6246	10.9183	10.2186	1.35536	Partially EGA-ON regions
NC_010458.4	18525000	18695000	170000	42.8313	27.9757	98.1122	451.992	394.545	409.626	113.002	100.037	138.282	275.837	252.25	256.155	529.364	480.733	29.2323	Partially EGA-ON regions
NC_010458.4	18720000	18815000	95000	26.4882	37.5549	21.2408	418.852	497.51	331.467	121.06	126.453	117.21	542.181	486.762	600.069	991.558	811.185	81.5059	Partially EGA-ON regions
NC_010458.4	22890000	22985000	95000	0	2.31316	16.328	87.2996	68.5412	147.474	19.6444	27.8765	37.1146	31.3129	37.959	37.2631	92.4563	97.691	4.14889	Partially EGA-ON regions
NC_010458.4	25665000	25745000	80000	0.065242	0.0544274	0.650228	57.8809	146.389	119.114	20.6099	26.9745	33.0839	41.2027	30.7526	44.7525	64.5054	63.8468	4.67018	Partially EGA-ON regions
NC_010458.4	25755000	25850000	95000	28.1519	10.9399	18.3509	250.259	331.435	223.073	119.649	142.432	139.04	989.091	910.17	1059.29	289.947	239.061	20.7659	Partially EGA-ON regions
NC_010458.4	26070000	26150000	80000	0.130484	0.163282	2.81766	74.7561	122.675	26.3065	32.9758	18.4698	15.8435	82.0086	47.2507	54.4703	46.1626	34.5357	5.58091	Partially EGA-ON regions
NC_010458.4	26490000	26705000	215000	30.8594	38.8067	52.9575	280.741	499.295	255.741	86.2645	81.8683	130.939	133.158	92.9968	112.042	205.221	226.23	18.23	Partially EGA-ON regions
NC_010458.4	30015000	30140000	125000	13.2441	11.3209	6.93577	211.273	167.783	163.186	33.0501	40.4187	40.6265	26.5239	26.2387	23.2722	58.3912	33.921	5.3632	Partially EGA-ON regions
NC_010458.4	31440000	31520000	80000	0.65242	3.67385	2.05906	10.3643	30.8027	23.4427	6.1644	8.07515	5.22797	2.55037	2.00618	3.42306	5.10977	8.95084	0.739011	Partially EGA-ON regions
NC_010458.4	31965000	32045000	80000	0.065242	2.61251	8.45297	82.0112	48.805	18.3993	19.0874	6.91542	15.9633	3.82556	6.78404	5.03121	13.364	10.2186	1.26337	Partially EGA-ON regions
NC_010458.4	32700000	32765000	65000	0.391452	2.20431	0.144495	10.7098	15.1209	16.8787	5.86732	3.86577	4.15045	2.43702	3.06206	4.73255	7.46813	10.0265	0.594889	Partially EGA-ON regions
NC_010458.4	3270000	3365000	95000	0	17.1718	0	17.9914	24.275	51.8527	0.742699	5.62684	12.611	2.38035	5.43779	9.557	7.24976	7.45263	0.818738	Partially EGA-ON regions
NC_010458.4	34395000	34445000	50000	4.53432	1.30626	12.535	42.4407	77.5423	12.8745	8.5039	11.1248	10.017	14.9622	7.04801	13.2787	32.0125	39.9907	1.7908	Partially EGA-ON regions
NC_010458.4	36030000	36080000	50000	1.53319	1.11576	5.99655	11.5868	13.336	20.3001	8.35536	7.43086	2.39449	2.97543	4.03875	5.53663	10.1759	9.18134	0.870868	Partially EGA-ON regions
NC_010458.4	36180000	36335000	155000	163.301	201.653	237.189	1452.66	1395.76	1397.06	311.265	366.904	445.974	399.983	244.278	313.589	809.135	691.136	57.0234	Partially EGA-ON regions
NC_010458.4	39675000	39845000	170000	0.848145	6.15029	1.30046	236.812	227.808	138.553	67.3257	38.9154	61.0994	104.622	99.9656	162.377	254.921	292.381	16.9881	Partially EGA-ON regions
NC_010458.4	41025000	41075000	50000	16.0495	10.6133	11.2706	85.2002	61.019	56.2118	26.0687	17.6107	15.0055	56.5049	64.0656	71.9532	131.107	91.2756	9.6838	Partially EGA-ON regions
NC_010458.4	41430000	41480000	50000	1.76153	4.00041	2.34805	14.0317	18.6397	47.6203	8.91239	5.1114	5.46742	14.9338	13.8584	15.4153	29.5231	19.8993	1.8276	Partially EGA-ON regions
NC_010458.4	41520000	41615000	95000	3.29472	18.8863	4.76834	39.0922	43.8582	51.1684	11.4747	13.9597	20.7523	12.1568	6.70485	12.7733	17.0326	18.7084	1.68961	Partially EGA-ON regions
NC_010458.4	43860000	43940000	80000	0	0.0272137	0	31.97	33.5566	23.0625	4.04771	2.27651	11.5734	3.23047	3.00926	6.36368	23.0158	30.3868	1.66201	Partially EGA-ON regions
NC_010458.4	43950000	44030000	80000	0	10.8038	0	99.5243	51.9159	55.8316	23.952	8.71945	15.0853	10.7399	6.17691	8.22454	39.699	42.2188	2.91618	Partially EGA-ON regions
NC_010458.4	44385000	44480000	95000	4.01238	3.75549	4.73222	46.8256	101.588	46.1251	36.0209	17.7825	26.2995	18.3627	12.9082	18.287	64.6801	45.3305	4.34514	Partially EGA-ON regions
NC_010458.4	44535000	44630000	95000	43.5164	80.7158	76.7269	415.158	335.719	346.192	151.511	164.939	187.568	400.975	293.007	350.898	227.057	211.555	14.5625	Partially EGA-ON regions
NC_010458.4	47835000	47915000	80000	13.3746	20.5735	66.6123	264.052	179.36	110.751	70.3336	45.8308	89.0351	88.7813	65.7022	93.2956	247.409	262.033	20.9223	Partially EGA-ON regions
NC_010458.4	48510000	48605000	95000	1.17436	1.11576	1.44495	60.2726	79.1743	39.8906	18.2333	11.3825	22.0293	25.3904	19.9826	32.2089	45.8133	52.8215	3.77172	Partially EGA-ON regions
NC_010458.4	50520000	50615000	95000	0.065242	0.0272137	1.22821	51.556	74.5079	52.7904	16.3394	12.6282	8.34081	8.0195	7.47036	2.75683	4.45467	3.6879	0.545826	Partially EGA-ON regions
NC_010458.4	50745000	51050000	305000	0.32621	0.108855	0.216743	391.081	222.096	406.256	132.757	49.31	109.787	93.6837	89.8819	108.228	119.184	125.197	7.17546	Partially EGA-ON regions
NC_010458.4	51885000	51980000	95000	3.4252	1.71446	5.9243	244.226	47.785	43.7175	74.1585	25.1275	34.4009	50.129	34.5537	52.5176	67.8246	54.3965	5.17614	Partially EGA-ON regions
NC_010458.4	51990000	52070000	80000	3.16423	0.326564	4.98508	120.758	24.1985	16.4732	9.06093	9.62146	26.2995	25.362	20.6161	47.831	19.0415	14.0985	0.861668	Partially EGA-ON regions
NC_010458.4	55350000	55460000	110000	101.451	64.4964	101.725	816.551	935.812	864.567	158.381	195.479	282.191	188.557	111.686	146.824	439.091	500.325	33.786	Partially EGA-ON regions
NC_010458.4	60195000	60245000	50000	0.782904	2.14988	0.686352	67.9263	67.0113	43.6414	9.80363	13.702	24.5435	11.42	11.166	9.35024	11.4861	13.215	0.935263	Partially EGA-ON regions
NC_010458.4	64170000	64250000	80000	4.95839	17.9066	3.32339	132.265	151.438	81.6059	41.3312	54.0778	69.3604	75.7177	50.4448	81.0737	203.037	190.004	14.6484	Partially EGA-ON regions
NC_010458.4	69000000	69080000	80000	0.587178	1.55118	0.0722476	18.4166	13.4124	40.3975	9.35801	9.70737	11.9725	8.21787	6.62566	3.72172	16.1154	5.68551	0.530493	Partially EGA-ON regions
NC_010458.4	69105000	69200000	95000	20.3881	21.3627	25.5034	509.208	443.503	407.624	104.646	156.606	191.4	132.421	76.3667	125.711	190.808	215.358	13.4586	Partially EGA-ON regions
NC_010458.4	72780000	72875000	95000	0.260968	0	0	22.8281	29.4513	33.1999	14.2227	6.70066	12.5312	6.29092	9.95169	11.1652	20.3081	25.4696	2.81192	Partially EGA-ON regions
NC_010458.4	75330000	75380000	50000	0.391452	9.96021	0	19.5594	30.0888	30.2094	19.9786	6.87247	8.62017	19.3545	11.7203	23.456	37.6027	38.0699	2.91005	Partially EGA-ON regions
NC_010458.4	75480000	75560000	80000	0.130484	0.870838	0.939219	73.9855	64.3849	48.8875	19.1245	33.5033	22.0692	287.172	293.694	437.026	350.347	327.954	22.6518	Partially EGA-ON regions
NC_010458.4	79770000	79835000	65000	2.08774	3.26564	2.74541	90.9936	34.0411	36.4185	19.7558	18.5986	11.3738	398.17	312.937	355.539	535.653	458.299	26.9172	Partially EGA-ON regions
NC_010459.5	1095000	1235000	140000	0.456694	0.435419	0.216743	290.786	159.164	217.954	99.6702	69.3261	85.2439	69.6535	54.5099	56.3771	66.427	66.3822	6.05928	Partially EGA-ON regions
NC_010459.5	11295000	11360000	65000	1.04387	1.3879	10.7649	104.414	91.1333	41.5379	39.2145	27.4469	29.0532	80.7051	48.7553	69.0585	81.4506	76.3703	5.13015	Partially EGA-ON regions
NC_010459.5	13905000	13970000	65000	8.61194	3.15679	2.16743	26.7878	27.9214	31.6033	14.037	13.0577	9.81741	28.7059	14.1224	19.8721	34.0215	41.6426	1.65894	Partially EGA-ON regions
NC_010459.5	14010000	14120000	110000	0.782904	5.93258	1.73394	96.1226	62.8294	27.2696	14.297	15.0335	24.4637	35.1951	35.768	29.8656	37.428	41.5273	2.73219	Partially EGA-ON regions
NC_010459.5	14145000	14240000	95000	15.8864	8.40903	31.1748	77.9983	172.5	95.9757	43.3736	21.8201	21.75	18.2777	48.8345	39.3767	78.2188	85.1291	4.53526	Partially EGA-ON regions
NC_010459.5	14760000	14870000	110000	121.415	103.33	101.797	654.229	564.98	546.886	114.227	158.668	170.727	368.302	284.719	376.743	326.851	321.731	24.5284	Partially EGA-ON regions
NC_010459.5	21900000	21995000	95000	0	0	0	33.2722	29.8848	45.1113	14.3712	4.72482	8.73989	30.4061	28.0337	34.4374	22.9285	22.55	1.63441	Partially EGA-ON regions
NC_010459.5	22200000	22400000	200000	14.3206	5.85094	15.8222	236.174	297.879	217.802	63.6122	61.5516	88.8356	158.888	93.0232	112.984	153.337	179.478	9.60714	Partially EGA-ON regions
NC_010459.5	26445000	26570000	125000	6.36109	5.98701	12.1376	151.107	176.963	148.639	49.0553	45.8737	39.7485	57.9785	47.8578	54.2406	38.7382	25.508	2.40715	Partially EGA-ON regions
NC_010459.5	29145000	29195000	50000	7.56807	11.7019	10.0063	73.9323	57.7806	106.797	21.464	23.4523	39.8284	94.7605	46.3268	50.7027	83.547	94.3488	6.1482	Partially EGA-ON regions
NC_010459.5	29235000	29330000	95000	8.93815	11.8107	2.52867	72.8693	113.47	136.196	31.1562	35.3073	30.9687	125.025	136.842	124.31	63.3262	44.4853	4.03543	Partially EGA-ON regions
NC_010459.5	32370000	32435000	65000	0	0.108855	0.252867	15.8123	27.6409	32.1355	11.6232	7.17314	10.8151	16.8041	10.374	5.78934	14.1065	15.4431	0.735945	Partially EGA-ON regions
NC_010459.5	32550000	32795000	245000	89.1531	109.726	97.6426	926.227	699.411	527.423	267.854	135.173	144.587	317.436	210.701	202.19	579.107	479.427	33.7001	Partially EGA-ON regions
NC_010459.5	33375000	33440000	65000	10.6997	16.4371	22.6857	134.391	125.939	86.8013	30.7849	31.957	28.9733	24.0868	38.4869	46.7512	61.0989	59.5442	3.70425	Partially EGA-ON regions
NC_010459.5	33825000	33920000	95000	46.1587	60.6593	48.6226	1336.1	1555.67	1369.91	323.223	264.204	277.881	402.845	348.335	339.48	176.527	160.232	8.03406	Partially EGA-ON regions
NC_010459.5	34650000	34745000	95000	32.9798	33.8538	23.2998	212.017	150.444	138.426	49.7608	77.1864	73.471	324.577	232.822	229.644	287.981	337.136	20.9806	Partially EGA-ON regions
NC_010459.5	35970000	36080000	110000	3.81665	12.2734	2.52867	91.7909	63.9769	74.2817	25.586	31.6134	32.3655	68.5483	46.5116	43.2592	82.1931	78.9441	4.21022	Partially EGA-ON regions
NC_010459.5	37485000	37610000	125000	243.679	358.241	257.49	1562.01	1364.63	1650.75	412.866	530.77	616.781	1185.55	945.12	1178.2	779.044	721.33	56.91	Partially EGA-ON regions
NC_010459.5	38595000	38690000	95000	46.1913	120.067	93.5245	2547.21	2951.22	2083.84	494.192	796.476	886.281	883.279	1025	1039.92	531.722	505.896	35.9294	Partially EGA-ON regions
NC_010459.5	38940000	39020000	80000	117.827	54.6451	99.7378	280.874	343.471	324.776	111.888	100.295	110.386	129.559	99.1737	104.208	235.312	223.272	12.8698	Partially EGA-ON regions
NC_010459.5	39075000	39155000	80000	2.67492	2.09545	1.95068	32.4484	78.5878	56.3638	24.8433	16.5798	25.9004	47.0119	38.7509	44.9133	67.1695	73.1434	5.7373	Partially EGA-ON regions
NC_010459.5	39450000	39545000	95000	58.7178	73.0959	90.5262	596.189	384.499	343.556	79.2088	101.884	111.583	156.933	134.255	153.555	92.1943	86.0126	4.72231	Partially EGA-ON regions
NC_010459.5	41670000	41765000	95000	0	0.136068	1.01147	62.0266	80.8572	117.948	36.1323	22.6362	24.344	50.0723	33.6298	30.7846	36.2488	33.8826	2.19557	Partially EGA-ON regions
NC_010459.5	41895000	41945000	50000	26.2925	10.6405	30.2717	148.715	101.001	94.455	37.8034	24.3543	44.1784	26.3822	9.7933	17.8734	32.2309	33.7289	1.88279	Partially EGA-ON regions
NC_010459.5	46290000	46340000	50000	0	0.0544274	0	26.6018	12.01	24.4818	7.83547	8.20401	7.50274	8.04784	7.25919	7.09883	8.51629	6.83798	0.499829	Partially EGA-ON regions
NC_010459.5	46635000	46730000	95000	22.4432	49.0118	44.5045	673.363	798.5	613.337	166.179	155.576	109.468	1007.94	1062.4	1111.81	1274.56	1121.93	76.0691	Partially EGA-ON regions
NC_010459.5	4695000	4865000	170000	4.43645	5.11617	7.83886	128.146	111.711	69.1116	39.4002	35.4791	27.6963	37.5755	31.7029	31.8414	88.351	38.8382	2.723	Partially EGA-ON regions
NC_010459.5	48075000	48200000	125000	34.3825	25.7986	47.3944	341.864	337.479	362.31	88.604	79.7636	66.8861	47.5219	55.3018	67.2666	86.342	66.1901	4.02623	Partially EGA-ON regions
NC_010459.5	49965000	50135000	170000	6.78516	19.866	18.6399	233.198	169.925	169.345	80.5457	98.6629	69.3604	47.8903	43.6871	51.8743	72.4976	51.7074	7.78261	Partially EGA-ON regions
NC_010459.5	50205000	50255000	50000	0	0	0.0722476	15.2542	14.9934	11.4806	8.94952	3.22147	3.19265	2.60705	1.90059	1.60815	1.48489	0.230494	0.0613287	Partially EGA-ON regions
NC_010459.5	51270000	51350000	80000	0.228347	2.7758	0.469609	101.411	11.806	17.1068	14.7797	14.2604	26.938	28.2241	24.1533	24.4668	50.0059	50.9391	2.7046	Partially EGA-ON regions
NC_010459.5	51405000	51485000	80000	0.391452	0	0.0361238	45.7891	65.3538	47.7978	10.9548	16.7516	15.4445	8.2462	7.60235	8.56914	15.4603	12.293	0.739011	Partially EGA-ON regions
NC_010459.5	51990000	52070000	80000	0.065242	1.55118	0.650228	71.3279	55.0267	47.8231	11.2148	6.87247	19.116	114.087	144.735	151.258	75.7294	91.0066	7.4729	Partially EGA-ON regions
NC_010459.5	52380000	52430000	50000	0	2.34038	1.62557	22.6953	32.9191	55.3248	11.0662	10.953	7.78209	7.82114	6.52007	5.92718	10.3069	6.99165	0.732878	Partially EGA-ON regions
NC_010459.5	54630000	54695000	65000	0.065242	0.244923	0.0361238	50.1475	43.4757	78.8435	26.9971	27.7476	26.1798	12.1851	21.9359	13.1409	22.6664	25.4312	1.88586	Partially EGA-ON regions
NC_010459.5	57990000	58040000	50000	0.130484	0.0544274	0	10.8958	10.3016	11.3032	2.89653	1.63221	2.55412	14.8205	15.9702	21.756	8.1669	11.1021	0.159455	Partially EGA-ON regions
NC_010459.5	62595000	62675000	80000	1.17436	0	0	57.6151	14.0499	28.8408	17.3792	7.64562	9.61787	21.0264	22.4375	13.8071	30.9643	28.5812	1.10698	Partially EGA-ON regions
NC_010459.5	62775000	62855000	80000	7.27448	3.32007	8.16398	64.7904	21.1641	31.4259	22.9865	14.4322	14.8858	51.0074	35.7944	39.9051	25.9419	22.8189	1.51175	Partially EGA-ON regions
NC_010459.5	63345000	63494081	149081	6.81778	27.9212	4.5516	1604.32	1238.74	2376.25	743.813	504.697	574.678	56.5049	40.7042	38.5267	95.9065	110.791	7.81635	Partially EGA-ON regions
NC_010459.5	7290000	7475000	185000	2.60968	7.21162	15.0997	157.193	201.697	173.425	65.8031	45.4442	75.2269	109.921	52.7941	56.492	56.1638	35.304	4.3942	Partially EGA-ON regions
NC_010460.4	14880000	14960000	80000	15.2666	21.7437	9.39219	78.8753	123.797	79.7812	43.1508	37.7127	40.0678	22.8967	10.6644	9.67187	48.6957	42.6414	2.74139	Partially EGA-ON regions
NC_010460.4	16500000	16580000	80000	0	0	0	34.0695	25.091	15.2061	6.98137	10.4805	3.75137	5.01573	3.45801	5.78934	0.786119	0.153663	0.239182	Partially EGA-ON regions
NC_010460.4	17910000	17990000	80000	0.195726	0.163282	1.58945	63.9932	61.1975	47.0374	26.3658	17.0953	15.5642	26.0705	25.0244	24.7885	25.0248	19.5151	2.45622	Partially EGA-ON regions
NC_010460.4	18960000	19190000	230000	9.68843	29.6357	29.3325	683.515	630.589	756.426	194.773	162.061	193.595	292.868	242.853	225.509	187.664	181.014	12.9404	Partially EGA-ON regions
NC_010460.4	19365000	19460000	95000	4.24073	9.08937	0.794723	113.317	171.48	47.3162	41.7768	19.6724	34.4807	33.5799	29.8287	38.5956	99.0073	67.4963	5.10562	Partially EGA-ON regions
NC_010460.4	19530000	19655000	125000	38.6232	53.1483	41.2534	326.743	249.176	211.136	63.2408	68.5529	102.524	369.067	423.514	518.628	140.497	162.575	9.7298	Partially EGA-ON regions
NC_010460.4	19950000	20045000	95000	12.4938	47.379	36.6295	478.514	336.153	499.266	63.7236	109.401	106.355	89.7731	53.5332	62.8786	47.8659	38.4925	2.45928	Partially EGA-ON regions
NC_010460.4	2595000	2675000	80000	0.130484	0.326564	1.95068	89.1333	52.3239	36.1651	23.3207	11.7262	16.0431	37.3488	21.3816	29.9346	61.885	61.6955	3.93117	Partially EGA-ON regions
NC_010460.4	29145000	29225000	80000	0.293589	0.0544274	0.180619	19.958	16.0133	20.1227	5.75592	3.86577	8.3009	3.6272	1.42544	1.70004	13.8881	21.9737	0.686882	Partially EGA-ON regions
NC_010460.4	33165000	33260000	95000	98.1891	92.0094	65.6369	792.447	503.018	412.591	161.908	209.61	284.306	227.011	124.62	186.04	307.154	341.4	20.2201	Partially EGA-ON regions
NC_010460.4	33330000	33380000	50000	3.35996	0.353778	3.57626	18.3635	44.4957	28.334	10.0636	2.23355	6.46513	24.5402	22.807	29.8656	83.8963	77.0234	6.37512	Partially EGA-ON regions
NC_010460.4	33420000	33470000	50000	6.75254	1.41511	1.11984	26.9473	13.3615	10.4415	5.4217	3.56509	5.94632	10.2865	8.68463	11.9922	30.615	36.1491	2.38569	Partially EGA-ON regions
NC_010460.4	34980000	35090000	110000	28.6738	10.7222	24.5281	181.987	104.775	380.608	63.3151	64.7301	88.676	53.1894	14.624	28.5332	110.93	62.6943	8.3591	Partially EGA-ON regions
NC_010460.4	39540000	39590000	50000	4.24073	9.25265	2.02293	26.9473	46.8671	13.0772	7.12991	8.24697	4.03073	6.54595	12.1954	12.176	21.3999	16.826	1.75093	Partially EGA-ON regions
NC_010460.4	41595000	41675000	80000	0	7.5654	2.81766	42.6001	57.0667	21.5419	11.2519	8.54764	10.0968	3.57052	0.950294	1.67707	2.4457	1.34455	0.367972	Partially EGA-ON regions
NC_010460.4	43485000	43565000	80000	0.0978629	2.72137	5.34632	39.2516	31.2107	39.5358	10.3607	12.5423	17.5596	9.6064	4.72507	5.67447	10.4816	8.64352	1.53935	Partially EGA-ON regions
NC_010460.4	46125000	46250000	125000	158.799	161.432	134.633	2951.15	3171.89	3807.4	1345.25	1379.95	1710.94	2109.24	1598.9	1689.38	1662.6	1901	113.167	Partially EGA-ON regions
NC_010460.4	46920000	47000000	80000	3.09899	2.28595	0.144495	48.6858	29.8083	57.4283	18.2704	16.4939	21.2711	4.10893	5.27941	6.3407	25.3742	27.9666	2.1557	Partially EGA-ON regions
NC_010460.4	50325000	50420000	95000	1.30484	3.51056	0.939219	122.671	71.1676	144.534	26.7372	21.8201	24.0247	94.5905	79.5079	108.435	18.8668	20.1298	1.2787	Partially EGA-ON regions
NC_010460.4	50475000	50555000	80000	53.6289	20.1925	19.4346	275.107	469.104	260.886	108.211	94.8401	106.794	554.961	433.202	585.275	757.513	623.755	46.7662	Partially EGA-ON regions
NC_010460.4	51810000	51905000	95000	7.37234	8.7628	4.26261	101.677	197.515	114.35	23.0237	45.2724	41.305	261.668	232.215	288.387	271.691	242.057	17.0708	Partially EGA-ON regions
NC_010460.4	53325000	53450000	125000	1.50057	8.87166	1.87844	61.4419	49.111	55.857	7.98401	13.9168	12.0523	30.1227	9.76691	15.5531	15.0673	10.4106	1.69267	Partially EGA-ON regions
NC_010460.4	55290000	55370000	80000	8.38359	1.85053	5.63531	46.2409	67.1642	110.878	18.8274	13.1436	13.2495	10.8816	13.1985	17.345	19.7403	22.8573	1.10698	Partially EGA-ON regions
NC_010460.4	555000	680000	125000	11.0259	33.8266	27.4541	220.229	192.976	107.836	86.0045	73.922	87.1994	159.115	108.36	115.098	120.364	140.64	9.26064	Partially EGA-ON regions
NC_010460.4	5865000	6005000	140000	151.361	193.816	199.837	1512.58	1453.06	991.841	488.807	481.932	537.962	444.955	419.238	447.066	392.186	323.383	30.6398	Partially EGA-ON regions
NC_010460.4	6180000	6245000	65000	0.456694	0.707556	7.22476	53.682	46.2551	59.7599	9.06093	21.3047	20.3532	20.3746	13.6209	36.3901	17.3383	22.8573	1.01192	Partially EGA-ON regions
NC_010460.4	6930000	7010000	80000	8.80766	8.05525	0.505733	160.009	134.66	123.676	55.4425	61.4657	57.9068	30.0661	26.7138	27.9129	31.7505	31.8081	1.84293	Partially EGA-ON regions
NC_010461.5	105000	185000	80000	0	0.081641	0.722476	29.5517	20.6542	43.8695	9.46941	15.0335	19.7146	35.5919	32.6795	38.7794	26.6844	29.5032	1.78773	Partially EGA-ON regions
NC_010461.5	10560000	10655000	95000	9.3296	18.2332	14.4856	253.661	69.0002	81.099	25.6231	22.3355	33.1637	57.1567	39.49	31.9103	29.9599	14.4443	2.55741	Partially EGA-ON regions
NC_010461.5	106695000	106820000	125000	1.10911	4.95289	0.577981	57.1368	58.3926	40.4482	17.6762	26.8885	29.4123	34.6284	34.4481	28.8318	72.8907	84.3607	5.28347	Partially EGA-ON regions
NC_010461.5	109905000	109985000	80000	0	0.272137	0.144495	29.7643	18.0278	11.658	4.97608	4.89664	4.03073	4.78903	3.98595	3.42306	5.98324	6.41541	0.377172	Partially EGA-ON regions
NC_010461.5	110655000	110750000	95000	32.6862	98.5135	32.1502	732.148	645.022	377.035	112.519	111.635	157.119	486.979	381.121	412.996	280.906	197.264	22.8265	Partially EGA-ON regions
NC_010461.5	111930000	112010000	80000	126.83	151.199	173.9	4494.35	5686.67	4674.9	1066.52	986.286	1426.08	782.851	646.332	883.471	540.282	360.531	30.1676	Partially EGA-ON regions
NC_010461.5	115635000	115715000	80000	1.72891	1.25183	0.614105	25.9109	23.8415	26.8894	7.61266	10.0939	8.22108	17.6542	14.9143	18.7924	12.5779	13.7528	1.51482	Partially EGA-ON regions
NC_010461.5	118740000	118865000	125000	0.815524	1.08855	0.397362	120.652	52.2219	69.4157	42.5195	29.8523	18.1183	33.5232	28.1656	55.7568	31.2701	27.6208	3.74718	Partially EGA-ON regions
NC_010461.5	124200000	124295000	95000	0.065242	3.02072	2.16743	64.126	51.7119	90.5522	17.8619	25.6429	17.0009	106.889	91.2282	150.798	35.6374	29.6185	2.89778	Partially EGA-ON regions
NC_010461.5	125070000	125150000	80000	0.065242	0.081641	2.31192	42.9456	42.2773	37.7111	9.32087	10.3087	12.5711	48.1737	25.262	45.4417	6.55099	2.22811	0.512095	Partially EGA-ON regions
NC_010461.5	12840000	12905000	65000	2.38133	7.23884	5.59919	218.369	54.5933	44.5031	27.3685	24.612	36.9151	101.278	48.8081	58.6975	94.2469	63.6931	5.28654	Partially EGA-ON regions
NC_010461.5	13590000	13685000	95000	2.67492	11.7835	5.20183	84.9876	111.532	148.107	46.233	36.553	29.2128	121.964	69.6354	96.2363	20.7885	11.2942	3.00817	Partially EGA-ON regions
NC_010461.5	20100000	20210000	110000	19.1811	31.5134	8.70583	161.338	140.958	116.96	46.3444	68.3811	59.6228	214.543	138.004	215.837	298.026	294.763	20.3274	Partially EGA-ON regions
NC_010461.5	23010000	23060000	50000	0.163105	0.0544274	0	13.3939	20.7052	15.1554	4.45619	3.56509	5.70687	3.34382	2.11176	2.20546	5.0661	2.42019	0.239182	Partially EGA-ON regions
NC_010461.5	26505000	26600000	95000	12.4286	14.6682	33.4506	180.977	80.6277	150.16	32.4931	66.0187	56.5898	141.036	72.6447	93.1808	129.579	62.6175	9.44156	Partially EGA-ON regions
NC_010461.5	33075000	33140000	65000	7.33972	12.5183	12.5711	80.7621	114.643	72.0261	32.0846	20.0161	25.1022	43.9797	39.8859	50.6108	69.6589	65.1913	4.74991	Partially EGA-ON regions
NC_010461.5	35745000	35840000	95000	4.69742	0.272137	0	94.7673	28.4313	94.4804	27.9998	16.2792	13.6087	29.6693	22.4639	20.3776	82.0621	73.9501	3.66132	Partially EGA-ON regions
NC_010461.5	39960000	40040000	80000	0.0978629	0.272137	0.0722476	30.8538	31.0832	38.6995	9.39514	5.41207	13.4091	17.2859	11.3507	23.6857	56.3385	36.9943	4.26541	Partially EGA-ON regions
NC_010461.5	41730000	41795000	65000	9.00339	0.952479	4.84059	175.104	156.997	222.287	70.1108	58.2012	48.4485	387.685	319.219	388.575	95.0767	68.4951	7.65996	Partially EGA-ON regions
NC_010461.5	42300000	42380000	80000	0.065242	0	0.325114	47.0116	60.9935	28.5367	9.50655	13.6161	7.10366	15.3872	15.5743	20.4005	32.5803	12.5235	2.02691	Partially EGA-ON regions
NC_010461.5	42660000	42755000	95000	44.9191	119.332	71.1278	567.62	613.938	685.971	221.213	321.288	278.08	435.774	372.858	431.329	492.067	391.302	31.8541	Partially EGA-ON regions
NC_010461.5	42870000	42995000	125000	23.6176	26.4245	36.4489	279.625	248.589	196.868	92.6517	68.1663	65.8884	483.012	377.399	413.547	231.468	196.189	10.7172	Partially EGA-ON regions
NC_010461.5	43110000	43265000	155000	37.4489	33.6905	35.5458	518.111	351.248	277.308	87.23	95.5703	57.787	416.674	340.733	380.925	271.648	203.257	16.0007	Partially EGA-ON regions
NC_010461.5	45900000	46040000	140000	14.8752	28.3567	12.7878	255.973	267.127	277.156	100.599	52.3167	86.4012	79.2882	49.3889	50.7716	117.743	95.8086	7.87461	Partially EGA-ON regions
NC_010461.5	46245000	46475000	230000	15.2014	19.7571	19.9765	301.815	276.001	146.384	68.6625	59.318	69.0811	117.034	76.4458	102.416	196.792	158.964	14.9795	Partially EGA-ON regions
NC_010461.5	46695000	46805000	110000	9.39484	9.41593	11.4874	97.1591	119.947	68.0472	24.1377	18.9422	20.7922	16.9175	12.5914	13.7382	18.2991	18.7852	1.84906	Partially EGA-ON regions
NC_010461.5	47040000	47105000	65000	14.6142	8.10968	8.52522	39.4908	73.029	75.5742	17.7505	18.0832	15.3247	36.8104	25.4204	32.0711	38.9129	33.1527	2.80579	Partially EGA-ON regions
NC_010461.5	54615000	54740000	125000	18.7897	17.199	15.3887	58.6515	125.914	121.623	19.533	17.4389	26.938	149.423	82.0684	105.173	122.372	86.1279	7.85008	Partially EGA-ON regions
NC_010461.5	56940000	56990000	50000	9.23174	12.7904	14.1967	82.1972	74.9414	94.3283	33.2729	26.1583	20.9119	44.3765	26.4762	19.2059	24.195	20.5908	1.23271	Partially EGA-ON regions
NC_010461.5	57270000	57350000	80000	58.7504	58.4006	68.274	1310.88	653.513	1057.86	202.385	304.15	404.749	660.178	336.826	362.178	248.02	192.309	15.2678	Partially EGA-ON regions
NC_010461.5	58095000	58190000	95000	0.880766	1.06133	4.58772	155.917	137.057	151.174	17.0078	58.5019	56.5898	510.499	409.128	500.203	566.879	523.682	44.4756	Partially EGA-ON regions
NC_010461.5	82935000	83075000	140000	108.171	149.022	138.426	1342.26	1496.13	1201.13	666.758	678.227	623.166	1436.45	1121.03	1297.27	1072.53	868.501	78.513	Partially EGA-ON regions
NC_010461.5	87480000	87530000	50000	0.0978629	3.15679	3.54013	44.3009	54.8228	48.4313	7.94688	7.04428	19.1559	7.5661	4.09154	4.15822	39.8737	35.6113	2.41942	Partially EGA-ON regions
NC_010461.5	88035000	88145000	110000	26.162	37.9903	21.9633	622.1	460.868	674.541	99.5959	155.533	196.668	217.178	174.247	189.004	188.581	166.916	11.5267	Partially EGA-ON regions
NC_010461.5	89415000	89510000	95000	0	0.217709	0.650228	16.4235	12.0865	10.1374	1.18832	5.32617	2.95321	14.0554	15.0463	19.964	3.84325	5.1477	0.263713	Partially EGA-ON regions
NC_010461.5	91605000	91670000	65000	10.8628	14.8587	7.73049	78.0249	102.047	37.0775	16.785	18.9422	25.4215	143.869	108.545	149.007	137.571	129.307	11.9867	Partially EGA-ON regions
NC_010461.5	96015000	96110000	95000	0.391452	0.108855	0.433486	32.9001	48.601	44.199	31.4162	9.79327	2.15504	33.2682	17.9764	29.1535	17.2946	3.11167	1.67734	Partially EGA-ON regions
NC_010461.5	96645000	96725000	80000	1.20698	0.653128	0.433486	13.3142	13.7694	16.5239	3.34215	6.18522	2.95321	10.1165	3.98595	3.85956	11.2677	4.37938	0.417035	Partially EGA-ON regions
NC_010461.5	97695000	97745000	50000	5.87178	11.7563	9.75342	42.3078	164.902	39.7385	27.9998	29.5087	17.7591	35.8186	48.4914	75.606	31.2701	32.6149	2.97751	Partially EGA-ON regions
NC_010462.3	39750000	39875000	125000	0	0	0.144495	81.0279	55.9957	59.6585	16.6365	19.9302	25.661	18.3627	39.5692	43.9944	91.4955	122.7	5.44292	Partially EGA-ON regions
NC_010462.3	8940000	8990000	50000	0.065242	0	0	31.4385	24.632	18.0445	10.1378	7.21609	12.7706	2.74873	4.90985	3.53793	23.8893	30.3099	1.70494	Partially EGA-ON regions
NC_010462.3	9045000	9125000	80000	0.065242	0.0544274	0	21.1007	110.002	64.8032	39.623	17.3959	24.5834	7.14104	9.7933	17.0004	45.2455	53.3977	2.60647	Partially EGA-ON regions
NC_010462.3	9795000	9950000	155000	0.260968	0.326564	0.0722476	121.954	112.45	37.2042	26.96	22.5073	54.8737	17.6542	18.9795	24.7655	161.242	165.956	8.52776	Partially EGA-ON regions
NC_010443.5	103095000	103295000	200000	0.130484	3.94598	0.144495	215.366	100.925	243.272	8.20682	4.85368	9.37842	26.9489	21.8304	19.5505	33.9341	20.4371	4.11209	EGA-OFF regions	Activated by KDM4A+GSK126	Activated by TDG
NC_010443.5	118680000	118745000	65000	0	0.108855	0	31.97	27.6919	14.6485	0.22281	1.15973	6.14586	4.25062	7.57595	6.52449	13.1457	16.7876	0.968994	EGA-OFF regions	Activated by KDM4A+GSK126	Activated by TDG
NC_010443.5	118980000	119075000	95000	5.38246	6.12308	6.61065	358.473	176.478	120.483	36.875	16.3651	23.7853	42.6195	30.0926	45.4877	148.358	121.163	7.89914	EGA-OFF regions	Unchanged	Activated by TDG
NC_010443.5	119160000	119330000	170000	1.95726	0.163282	5.27407	189.455	136.317	141.366	29.708	15.8067	41.5843	70.617	46.4852	76.9614	163.207	135.261	12.0296	EGA-OFF regions	Activated by KDM4A+GSK126	Activated by TDG
NC_010443.5	12585000	12695000	110000	8.15524	0.489846	0	45.6828	62.5489	93.1625	12.7002	3.35033	4.58944	1.27519	2.08537	7.25965	4.49835	5.99284	0.824871	EGA-OFF regions	Unchanged	Unchanged
NC_010443.5	127035000	127175000	140000	33.7953	29.3091	21.4214	449.786	226.89	257.819	50.6149	38.6147	62.4962	68.2366	55.7506	67.2896	159.757	146.248	9.75433	EGA-OFF regions	Unchanged	Activated by TDG
NC_010443.5	137010000	137105000	95000	14.9404	8.92609	4.76834	106.7	35.1121	42.2729	9.80363	11.0819	12.0523	40.8343	31.7292	27.844	25.8109	18.9773	2.64633	EGA-OFF regions	Activated by KDM4A+GSK126	Unchanged
NC_010443.5	139785000	139880000	95000	6.58944	17.1446	17.7007	2735.07	3221.03	2947.67	414.909	319.527	488.476	668.594	693.107	632.095	378.254	322.346	21.4007	EGA-OFF regions	Unchanged	Unchanged
NC_010443.5	140970000	141110000	140000	0	0	0.216743	45.8157	65.5833	64.2203	0.14854	1.71812	1.35688	16.8608	15.0727	16.3112	6.3763	11.9857	1.54548	EGA-OFF regions	Activated by KDM4A+GSK126	Activated by TDG
NC_010443.5	141255000	141335000	80000	1.56581	1.1974	0	13.075	34.9336	20.2241	0.0742699	3.35033	7.02384	3.06045	3.16765	5.81231	4.97875	9.37342	0.71448	EGA-OFF regions	Unchanged	Unchanged
NC_010443.5	146130000	146210000	80000	0	3.64663	13.6548	80.895	41.2828	50.0026	4.27052	2.83489	3.83119	11.0233	5.46419	8.01777	20.5264	23.3951	0.975127	EGA-OFF regions	Activated by KDM4A+GSK126	Activated by TDG
NC_010443.5	148665000	148745000	80000	3.32734	0	0	21.0476	27.1819	16.8281	0.965509	1.15973	2.87339	2.91876	6.81044	4.93932	3.05713	4.57146	0.420102	EGA-OFF regions	Activated by KDM4A+GSK126	Unchanged
NC_010443.5	149385000	149525000	140000	6.85041	6.28636	37.7132	227.484	209.984	118.582	28.9281	19.4147	29.0532	48.1454	22.3319	37.2172	204.172	221.312	14.2191	EGA-OFF regions	Unchanged	Activated by TDG
NC_010443.5	149580000	149735000	155000	15.7233	4.73518	20.8434	228.946	217.404	133.813	17.1192	34.663	31.7669	31.2846	20.9857	24.4439	44.11	31.8081	3.20443	EGA-OFF regions	Unchanged	Unchanged
NC_010443.5	150930000	151010000	80000	0	0	0	41.2979	36.7695	76.7907	6.68429	1.97584	0.478898	14.7638	6.2561	8.56914	13.233	1.69029	0.417035	EGA-OFF regions	Activated by KDM4A+GSK126	Unchanged
NC_010443.5	153000000	153065000	65000	2.31609	1.25183	2.16743	45.3905	23.969	61.2805	4.19625	6.18522	7.58255	9.46471	3.85397	9.48808	7.07507	6.68432	1.29404	EGA-OFF regions	Unchanged	Unchanged
NC_010443.5	154335000	154385000	50000	0	0	0.0361238	47.3039	15.4269	31.0204	1.03978	0.171812	1.07752	4.27896	5.72816	8.79887	9.04037	9.10451	0.545826	EGA-OFF regions	Activated by KDM4A+GSK126	Activated by TDG
NC_010443.5	154410000	154490000	80000	0.0978629	0	0.577981	69.1222	58.4691	55.2741	7.09278	1.20268	3.23256	14.9055	9.60852	16.1045	9.17139	9.71916	0.999658	EGA-OFF regions	Activated by KDM4A+GSK126	Unchanged
NC_010443.5	155160000	155210000	50000	3.32734	0.244923	0.0722476	13.1547	21.8016	19.7932	1.4854	2.36241	0.159633	7.48109	7.70794	9.2124	4.76039	4.30255	0.521294	EGA-OFF regions	Activated by KDM4A+GSK126	Activated by TDG
NC_010443.5	169545000	169610000	65000	13.5703	17.1446	13.1852	45.9752	123.211	87.2575	22.6895	11.5973	16.0431	21.4515	9.45014	14.6112	44.7214	47.2128	4.06303	EGA-OFF regions	Unchanged	Unchanged
NC_010443.5	183780000	183845000	65000	311.596	352.934	334.976	2934.54	4797.53	2912.6	507.003	606.882	801.117	512.653	386.374	617.644	1219.49	1221.46	84.1675	EGA-OFF regions	Unchanged	Unchanged
NC_010443.5	186990000	187070000	80000	0	0	0	90.4887	55.8427	29.5251	3.15647	1.11678	3.4321	2.83375	8.31507	11.7854	13.1893	8.87401	1.05792	EGA-OFF regions	Activated by KDM4A+GSK126	Activated by TDG
NC_010443.5	189675000	189740000	65000	2.54444	2.50366	3.54013	51.2902	45.6176	25.3941	2.71085	7.34495	5.3477	55.5131	57.2288	51.9892	45.7259	44.1396	4.85417	EGA-OFF regions	Activated by KDM4A+GSK126	Activated by TDG
NC_010443.5	198000000	198080000	80000	0.587178	0.81641	0.614105	16.5298	34.1431	16.0424	5.75592	1.41745	1.4766	5.12908	3.6164	4.50282	6.94405	4.99403	0.383304	EGA-OFF regions	Unchanged	Unchanged
NC_010443.5	19935000	19985000	50000	0	0	0	34.4681	89.3993	50.6362	0.0371349	1.24564	2.67385	2.66372	2.11176	1.35544	4.36733	2.61226	0.269846	EGA-OFF regions	Unchanged	Unchanged
NC_010443.5	201030000	201110000	80000	0.195726	0.163282	0.614105	70.2383	13.2595	18.0445	1.93102	3.86577	2.63394	6.51762	6.38808	4.70958	12.7963	14.0601	0.827938	EGA-OFF regions	Activated by KDM4A+GSK126	Activated by TDG
NC_010443.5	207225000	207290000	65000	57.0867	72.0074	68.8158	609.769	516.762	430.028	93.023	53.3905	80.3751	124.883	108.36	150.936	304.359	284.237	16.6323	EGA-OFF regions	Unchanged	Activated by TDG
NC_010443.5	209805000	209900000	95000	5.18674	8.40903	0	52.0875	55.2562	70.1	9.76649	2.53422	5.06834	3.96725	5.04184	3.6528	14.2812	10.4491	0.708347	EGA-OFF regions	Unchanged	Unchanged
NC_010443.5	211185000	211280000	95000	0.065242	0.680342	0.216743	134.285	61.6565	99.8025	0.891239	2.40536	1.99541	0.793449	0.633529	0.206762	5.85222	3.57265	1.18671	EGA-OFF regions	Unchanged	Activated by TDG
NC_010443.5	215265000	215345000	80000	0.065242	0.190496	0	58.6781	13.9734	18.3487	0.482754	0.902012	1.63624	4.33563	3.5636	5.69744	18.4301	17.4791	1.02726	EGA-OFF regions	Activated by KDM4A+GSK126	Activated by TDG
NC_010443.5	215370000	215480000	110000	0.195726	3.53778	0	65.2422	84.58	28.8408	7.16704	11.2537	13.5289	23.6051	17.7916	23.502	66.9511	72.4135	3.67666	EGA-OFF regions	Activated by KDM4A+GSK126	Activated by TDG
NC_010443.5	217095000	217250000	155000	18.7244	34.5069	30.633	929.23	687.911	992.602	97.1822	108.156	131.258	208.932	187.287	193.851	236.141	249.702	12.9189	EGA-OFF regions	Unchanged	Unchanged
NC_010443.5	222075000	222170000	95000	2.87065	5.68766	3.90137	279.253	251.751	110.371	14.3341	11.0819	26.0201	5.52581	9.60852	9.97053	42.4067	58.046	2.28756	EGA-OFF regions	Unchanged	Unchanged
NC_010443.5	226950000	227060000	110000	0	0.326564	0.180619	41.2448	73.59	37.5083	0.0371349	2.01879	1.75596	0.453399	1.00309	2.02167	10.9183	4.95562	0.217717	EGA-OFF regions	Unchanged	Activated by TDG
NC_010443.5	227535000	227750000	215000	46.4197	46.5082	43.0596	965.399	1385.26	2120.77	90.6093	76.1985	117.569	160.305	90.6739	162.124	257.891	171.372	21.4926	EGA-OFF regions	Unchanged	Unchanged
NC_010443.5	229335000	229385000	50000	15.4297	20.1381	18.4231	139.945	136.521	133.585	16.7479	3.82281	6.90412	40.5226	35.4512	31.9562	53.7181	75.0642	4.32061	EGA-OFF regions	Activated by KDM4A+GSK126	Activated by TDG
NC_010443.5	233280000	233360000	80000	12.5917	6.85785	9.24769	4804.75	3850.6	3833.22	98.1105	142.002	173.64	130.154	172.821	192.886	557.314	683.76	45.4752	EGA-OFF regions	Unchanged	Activated by TDG
NC_010443.5	238500000	238610000	110000	28.2171	68.9595	28.6823	735.443	775.296	891.887	174.163	120.139	112.741	275.44	248.396	257.924	325.147	360.416	22.1151	EGA-OFF regions	Unchanged	Unchanged
NC_010443.5	241185000	241310000	125000	1.04387	0.0544274	0.0722476	86.5821	52.7828	62.3956	11.6604	4.98254	4.46972	13.7153	22.0943	36.1144	12.0975	9.68074	0.794207	EGA-OFF regions	Activated by KDM4A+GSK126	Unchanged
[truncated: 706 more rows]

## Sheet: PFF-OFF regions in IVO4c
Table S4. Expression levels of EGA-ON and PFF-OFF regions among porcine PFF, IVO and SCNT embryos, related to Figures 1, 4, 7.
chromosome	start	end	length	PFF_rep1_rpm	PFF_rep2_rpm	PFF_rep3_rpm	IVO4c_rep1_rpm	IVO4c_rep2_rpm	IVO4c_rep3_rpm	SCNT4c_rep1_rpm	SCNT4c_rep2_rpm	SCNT4c_rep3_rpm	SCNT4c-KG_rep1_rpm	SCNT4c-KG_rep2_rpm	SCNT4c-KG_rep3_rpm	SCNT4c-TDG_rep1_rpm	SCNT4c-TDG_rep2_rpm	SCNT4c-TDG_rep3_rpm	group1	group2	group3
NC_010443.5	103650000	103730000	80000	131.549	125.101	123.774	1.00986	0.815967	12.7224	9.54368	10.8241	8.22108	7.82114	7.18	7.14478	17.2073	14.3674	1.17444	Fully PFF-OFF regions
NC_010443.5	106290000	106340000	50000	10.5704	11.0093	12.0329	0.0531505	0	0.0253435	0.408484	0.859059	0.199541	0.396725	0.290367	1.86086	4.80406	5.60868	0.190119	Fully PFF-OFF regions
NC_010443.5	106365000	106460000	95000	43.6978	47.2568	44.8363	0	0	0.0760304	2.59945	5.75569	7.3431	5.95087	3.69559	3.88253	8.77833	15.8272	0.788074	Fully PFF-OFF regions
NC_010443.5	107145000	107210000	65000	78.3425	81.0117	84.7796	1.03643	11.8825	18.5514	19.9786	8.84831	12.8105	21.5081	19.6658	25.9601	26.4223	19.6688	1.08858	Fully PFF-OFF regions
NC_010443.5	108945000	109055000	110000	4856.33	4855.09	4209.72	11.2945	6.37474	8.41403	67.6227	44.9717	41.3449	11.675	11.5619	7.09883	12.3159	11.7552	1.34923	Fully PFF-OFF regions
NC_010443.5	109200000	109445000	245000	132.56	145.977	152.134	0.106301	0.48448	13.3813	24.7319	14.7329	19.7945	17.7393	29.0631	20.1248	20.3517	26.4684	2.35196	Fully PFF-OFF regions
NC_010443.5	110040000	110150000	110000	193.252	202.529	194.474	52.0077	1.63193	9.07296	18.7531	25.557	32.8843	10.5415	8.63183	6.89207	32.7986	24.7013	3.5356	Fully PFF-OFF regions
NC_010443.5	111540000	111680000	140000	2906.46	2783.89	2890.84	54.3464	16.9568	18.3993	42.6681	60.0482	63.1746	71.0137	49.2833	47.2566	110.362	160.424	8.17818	Fully PFF-OFF regions
NC_010443.5	114645000	114800000	155000	369.206	362.319	400.232	14.9884	13.132	10.2388	59.6387	42.1798	57.7072	19.4962	24.9188	13.3017	61.8413	59.6595	4.09676	Fully PFF-OFF regions
NC_010443.5	114870000	114920000	50000	16.0327	11.996	16.7762	3.53451	0.0764969	0	0.259945	0.558388	1.31697	0.680099	1.00309	1.14868	19.1726	14.8284	1.05485	Fully PFF-OFF regions
NC_010443.5	119295000	119420000	125000	334.157	338.431	313.655	83.4197	10.5821	46.6573	23.5436	18.5986	25.1422	58.3185	32.8643	46.1769	185.218	151.396	12.0112	Fully PFF-OFF regions
NC_010443.5	120840000	120905000	65000	60.9949	66.6269	62.6111	31.3588	1.98892	1.57129	10.3607	12.3704	9.93714	4.30729	3.37882	4.06632	18.8668	22.5884	1.59148	Fully PFF-OFF regions
NC_010443.5	121110000	121160000	50000	114.454	120.583	126.121	27.3193	17.7983	23.7975	19.8301	25.7288	23.466	11.165	13.2777	8.27048	73.0217	97.9599	6.77989	Fully PFF-OFF regions
NC_010443.5	122775000	122855000	80000	110.863	107.86	124.323	0.106301	0.280488	0.684273	20.1643	11.9409	9.57796	8.58625	3.00926	2.66493	5.67752	6.68432	0.398637	Fully PFF-OFF regions
NC_010443.5	123060000	123515000	455000	6764.31	6984.14	6371.55	254.166	386.972	128.998	219.245	317.895	307.812	182.833	152.549	191.278	321.129	342.591	31.9584	Fully PFF-OFF regions
NC_010443.5	126030000	126080000	50000	25.2881	18.3834	25.6636	1.62109	3.39136	1.31786	1.41113	0.472482	0.678439	3.6272	2.34934	3.72172	2.31468	2.18969	0.17172	Fully PFF-OFF regions
NC_010443.5	127800000	127850000	50000	436.473	440.787	462.293	73.2148	60.8405	42.3236	107.951	63.5274	50.3641	60.8122	56.7009	42.2024	97.6097	105.989	8.52776	Fully PFF-OFF regions
NC_010443.5	127860000	127970000	110000	530.645	521.487	518.114	37.3382	21.0621	61.0524	60.8642	86.2495	77.1425	38.5106	24.7604	23.433	87.7396	61.1577	4.0385	Fully PFF-OFF regions
NC_010443.5	128670000	128735000	65000	33.6332	32.3527	36.2485	0.318903	4.41132	0.456182	6.31294	4.63892	5.90641	6.57429	3.59	0.850022	6.3763	7.22214	0.453833	Fully PFF-OFF regions
NC_010443.5	130935000	131030000	95000	340.884	350.116	320.844	40.6335	45.6686	21.7447	44.302	46.1744	40.2674	17.2859	13.3833	21.2276	20.1334	12.3314	1.27564	Fully PFF-OFF regions
NC_010443.5	131310000	131390000	80000	64.7881	67.4578	74.7438	0.956708	16.6763	6.05709	12.9601	11.8121	12.5312	29.3009	26.529	23.8925	20.6575	22.7805	2.2017	Fully PFF-OFF regions
NC_010443.5	131445000	131525000	80000	68.0756	65.069	69.002	1.56794	22.9491	1.82473	7.20418	11.3396	9.7376	6.63097	8.49985	7.9948	13.3203	15.9809	0.873934	Fully PFF-OFF regions
NC_010443.5	131685000	131795000	110000	32030.2	31742.4	27597.9	0.744107	36.897	0.81099	27.517	45.3154	44.4976	5.10074	4.32912	6.27178	14.8489	16.2498	1.2695	Fully PFF-OFF regions
NC_010443.5	131985000	132065000	80000	57.0499	45.8547	52.126	2.49807	0.0509979	11.5566	5.19889	4.98254	4.42981	10.3148	8.8958	4.06632	4.84773	4.03364	0.545826	Fully PFF-OFF regions
NC_010443.5	132270000	132395000	125000	63.6754	66.4192	60.7138	0.292328	2.90688	0.557556	1.67107	1.63221	5.02843	3.74055	0.290367	0.344603	1.22285	2.88117	0.217717	Fully PFF-OFF regions
NC_010443.5	132405000	132485000	80000	39.3989	38.4805	40.6423	0.106301	0	2.00213	2.82226	2.40536	2.99311	0.765112	2.24375	1.37841	2.09632	2.30494	0.162521	Fully PFF-OFF regions
NC_010443.5	137340000	137495000	155000	374.77	397.788	372.471	10.8427	0.152994	0.0506869	34.0899	21.6912	26.2197	7.08437	7.28558	6.13394	9.12771	7.91362	0.561158	Fully PFF-OFF regions
NC_010443.5	137820000	137930000	110000	396.871	392.907	405.025	15.7325	0	6.53861	21.4269	23.3664	19.0761	4.39231	6.44088	3.95145	24.195	28.2739	1.68961	Fully PFF-OFF regions
NC_010443.5	138435000	138560000	125000	347.357	351.881	360.288	6.98929	3.34036	8.79418	27.9626	11.6832	23.1467	15.4723	15.891	15.8518	45.6822	65.806	2.98978	Fully PFF-OFF regions
NC_010443.5	138600000	138830000	230000	95.1844	95.3445	101.106	0.0531505	1.07096	17.5377	10.5463	8.20401	6.66467	12.7519	11.7203	20.6992	15.242	19.8993	1.3339	Fully PFF-OFF regions
NC_010443.5	13935000	14240000	305000	246.913	266.819	258.782	0.159451	26.2639	1.97679	23.1722	16.8376	17.7591	5.66749	6.91603	3.81361	4.36733	8.29778	0.39557	Fully PFF-OFF regions
NC_010443.5	139425000	139520000	95000	46.4289	45.647	62.7609	0	20.5522	1.82473	8.02115	6.87247	6.94402	1.16184	0.844705	0	2.09632	0.61465	0.150255	Fully PFF-OFF regions
NC_010443.5	139530000	139670000	140000	104.743	112.066	117.633	14.8556	0.025499	6.7667	2.82226	1.80402	0.87798	0.170025	1.58382	1.72302	2.09632	1.76712	0.0429301	Fully PFF-OFF regions
NC_010443.5	141600000	141650000	50000	16.589	14.8521	16.5765	2.5778	0.203992	2.43297	0.965509	0.644294	0.87798	0.0566749	1.58382	0.0918943	0.786119	1.76712	0.0643952	Fully PFF-OFF regions
NC_010443.5	141660000	141710000	50000	14.6671	11.0612	13.5807	0.0531505	3.64635	0	0.816969	0	0.558715	0	1.24066	0.183789	0.960812	2.38177	0.134923	Fully PFF-OFF regions
NC_010443.5	142365000	142490000	125000	74.7516	71.8719	77.9892	3.72053	9.15412	0	1.4854	1.03087	1.27706	1.44521	1.37265	1.33247	4.27998	4.95562	0.291311	Fully PFF-OFF regions
NC_010443.5	143445000	143585000	140000	335.118	347.519	334.525	13.9786	39.9059	41.3605	14.854	9.19193	13.7284	16.6624	15.1255	23.5479	24.9374	25.047	1.21124	Fully PFF-OFF regions
NC_010443.5	145530000	145700000	170000	286.716	261.99	284.096	9.56708	9.7406	0.228091	1.41113	1.24564	1.51651	0.991811	1.08228	1.37841	3.05713	6.60749	0.275979	Fully PFF-OFF regions
NC_010443.5	145875000	146105000	230000	157.646	162.698	147.391	2.65752	4.48782	11.6073	10.0636	4.3812	4.34999	9.86144	9.87249	9.14348	14.9363	16.9029	0.778875	Fully PFF-OFF regions
NC_010443.5	147990000	148145000	155000	163.715	165.139	167.213	3.56108	0	0.0506869	16.2651	14.3463	18.1183	11.0516	8.36786	0.96489	2.00897	3.1885	0.141056	Fully PFF-OFF regions
NC_010443.5	15165000	15335000	170000	86.637	93.5269	96.2633	0.903558	5.35478	1.08977	14.297	15.4631	14.4069	5.49747	3.95956	2.18249	6.3763	4.03364	0.361839	Fully PFF-OFF regions
NC_010443.5	152550000	152600000	50000	69.9469	70.2101	70.2003	8.76983	10.8116	4.35907	12.0317	9.96508	9.05916	5.46913	11.2979	5.26095	34.9823	25.969	2.99284	Fully PFF-OFF regions
NC_010443.5	154875000	154970000	95000	177.118	177.81	223.582	0.0531505	2.01442	3.39602	5.05035	5.15435	9.81741	5.44079	6.15051	5.46771	23.7146	43.1023	2.59727	Fully PFF-OFF regions
NC_010443.5	157785000	157865000	80000	64.6364	68.2368	73.2959	0	0.0509979	0	4.38192	1.97584	9.17888	0.623424	0.501544	1.10273	4.54202	4.07206	0.202385	Fully PFF-OFF regions
NC_010443.5	1590000	1655000	65000	14.5659	15.735	14.08	6.85641	0	0.557556	0.185675	1.20268	1.91559	2.74873	3.37882	3.07846	2.66407	3.22691	0.233049	Fully PFF-OFF regions
NC_010443.5	161715000	161810000	95000	67.8733	62.836	67.1047	0.531505	0	0	7.57553	12.4564	6.70457	20.6863	21.1968	20.2857	67.4315	59.2753	2.97444	Fully PFF-OFF regions
NC_010443.5	163365000	163490000	125000	186.12	169.917	188.632	11.1616	19.3537	42.2222	31.6761	33.6751	30.4499	8.55791	6.88963	6.04205	31.4884	30.8093	2.84872	Fully PFF-OFF regions
NC_010443.5	164610000	164780000	170000	102.214	103.446	106.349	0.0265752	2.3204	0.0253435	3.71349	6.52885	2.27477	4.50566	5.09463	3.44603	2.40203	2.99642	0.165588	Fully PFF-OFF regions
NC_010443.5	165060000	165125000	65000	92.7062	91.8652	107.897	0.690956	2.57539	0	19.8301	12.3704	8.81971	5.97921	3.40522	4.73255	4.89141	3.87998	0.183986	Fully PFF-OFF regions
NC_010443.5	166095000	166355000	260000	995.39	1037.05	878.352	1.88684	10.0466	19.0836	130.121	137.492	134.371	33.5232	37.0615	34.2995	77.9568	75.0257	5.50425	Fully PFF-OFF regions
NC_010443.5	166545000	166715000	170000	253.083	224.028	254.588	21.7385	8.95013	32.8451	37.2092	28.0053	22.2688	36.1019	15.0727	15.0477	21.4872	21.0134	1.52095	Fully PFF-OFF regions
NC_010443.5	16800000	16955000	155000	196.337	194.895	160.322	15.9451	4.8448	0.101374	28.8539	34.7489	45.615	14.3388	6.83683	11.1881	8.25425	11.5247	0.588756	Fully PFF-OFF regions
NC_010443.5	168750000	168800000	50000	13.0992	10.6977	10.1855	0	0	0	0.594159	1.03087	1.75596	0.170025	0.8975	0.298656	0.611426	0.384156	0.104259	Fully PFF-OFF regions
NC_010443.5	168810000	168920000	110000	29.8905	31.6776	26.1129	0.106301	0	2.07816	2.30237	0.859059	0.399082	2.38035	1.66301	0.344603	1.61591	1.49821	0.101192	Fully PFF-OFF regions
NC_010443.5	169185000	169370000	185000	343.868	367.305	291.736	15.5731	16.1153	9.78257	18.159	12.8859	14.8059	11.505	5.25301	5.26095	6.11426	6.10809	0.726745	Fully PFF-OFF regions
NC_010443.5	179415000	179465000	50000	81.4277	66.0557	73.0962	9.08873	5.50777	11.6326	11.7718	9.02012	9.89723	343.535	321.252	370.541	99.4003	98.1135	6.92708	Fully PFF-OFF regions
NC_010443.5	181770000	181820000	50000	64.0295	57.0198	53.9733	1.48821	6.80822	4.56182	11.549	5.41207	5.10825	0.878461	2.05897	1.19463	3.62488	2.53543	0.306644	Fully PFF-OFF regions
NC_010443.5	182475000	182645000	170000	1235.48	1208.74	1138.08	23.5988	59.897	31.8314	174.349	121.256	106.714	54.4079	75.4692	64.9003	92.7183	66.4591	9.49369	Fully PFF-OFF regions
NC_010443.5	184005000	184175000	170000	281.709	280.685	237.962	0.318903	0.025499	0.202748	9.54368	7.302	10.8151	5.58248	5.72816	3.19333	7.11874	8.8356	0.631686	Fully PFF-OFF regions
NC_010443.5	184440000	184505000	65000	582.435	569.834	575.932	66.0926	59.0556	103.832	65.6546	53.9489	51.721	43.498	28.1129	43.443	81.5817	82.2863	7.0252	Fully PFF-OFF regions
NC_010443.5	186330000	186425000	95000	310.336	317.348	324.14	44.5401	37.8659	17.8671	30.4507	32.3865	42.4224	18.2493	14.36	8.7759	137.309	142.983	8.55842	Fully PFF-OFF regions
NC_010443.5	187275000	187325000	50000	90.8854	87.5549	93.4173	9.14188	7.3437	22.2009	6.12727	11.855	6.14586	29.9527	29.2215	37.6766	108.877	133.533	7.25212	Fully PFF-OFF regions
NC_010443.5	188580000	188660000	80000	90.2279	86.3605	86.8766	26.841	22.6941	2.43297	16.5993	7.08724	12.7706	32.2197	28.3504	38.228	100.186	128.539	8.56149	Fully PFF-OFF regions
NC_010443.5	190590000	190700000	110000	1677.41	1673.51	1600.03	264.344	147.409	143.241	153.85	202.566	174.319	162.544	131.985	167.064	374.76	384.195	28.4473	Fully PFF-OFF regions
NC_010443.5	19845000	19940000	95000	33.178	35.4686	35.7992	0.425204	11.6785	0	2.82226	1.03087	2.11513	3.45717	1.24066	1.07976	8.73465	5.1477	0.601021	Fully PFF-OFF regions
NC_010443.5	200775000	200840000	65000	39.7023	40.0904	35.8491	0.106301	0	0.304121	4.23338	2.1906	4.94861	1.21851	2.27015	3.14738	1.57224	3.11167	0.187053	Fully PFF-OFF regions
NC_010443.5	20715000	20885000	170000	150.919	150.079	156.528	9.30133	0.101996	2.12885	6.38721	10.1798	7.822	4.39231	5.93934	8.24751	16.3338	13.1766	1.41976	Fully PFF-OFF regions
NC_010443.5	207870000	207950000	80000	62.5122	63.9784	67.3543	0.265752	14.0244	0.101374	8.42963	13.5302	13.5688	1.41687	1.71581	1.07976	21.5746	15.6736	0.75741	Fully PFF-OFF regions
NC_010443.5	209190000	209390000	200000	240.54	240.438	251.742	0.212602	0.0509979	22.505	9.50655	35.2214	17.8789	2.80541	3.45801	3.58388	14.2375	14.5211	1.50255	Fully PFF-OFF regions
NC_010443.5	21435000	21500000	65000	94.274	90.3072	89.2732	0.132876	0.203992	7.7551	2.82226	3.47919	4.15045	2.97543	1.7686	2.15952	6.2016	8.87401	0.168654	Fully PFF-OFF regions
NC_010443.5	215220000	215300000	80000	15.2234	15.2676	17.5251	4.49121	0.305987	0.126717	0.816969	2.87785	3.59174	1.33186	1.05588	1.28652	8.69098	9.21975	0.769675	Fully PFF-OFF regions
NC_010443.5	215865000	215945000	80000	84.4622	68.1848	132.212	10.4175	42.4558	8.97158	13.5914	8.59059	9.45824	2.9471	3.19404	3.10143	8.03588	14.6364	0.545826	Fully PFF-OFF regions
NC_010443.5	216210000	216290000	80000	140.45	144.73	144.345	19.081	21.3681	29.8799	8.02115	7.64562	7.38301	12.6668	13.4361	11.6706	88.1763	102.8	4.65792	Fully PFF-OFF regions
NC_010443.5	219135000	219245000	110000	818.677	822.736	745.142	31.6245	6.68073	13.8122	49.4638	45.8737	63.8132	6.31925	14.0432	7.9948	28.6497	33.921	1.82453	Fully PFF-OFF regions
NC_010443.5	22365000	22475000	110000	142.524	140.264	152.733	0.0531505	0.152994	0	5.94159	2.23355	5.10825	1.30352	1.8214	0.367577	1.57224	6.18492	0.0919931	Fully PFF-OFF regions
NC_010443.5	224925000	225005000	80000	85.4738	79.4018	80.3858	5.84655	9.12863	2.28091	10.1007	6.35704	13.7284	1.72859	4.40831	4.4339	19.4346	14.4443	1.19591	Fully PFF-OFF regions
NC_010443.5	22620000	22835000	215000	239.225	239.815	230.273	0.106301	3.56985	0.101374	10.9548	8.50468	15.3247	3.28715	4.03875	2.64196	8.73465	11.9473	0.625553	Fully PFF-OFF regions
NC_010443.5	226365000	226475000	110000	918.261	896.945	974.616	0	0.203992	0	67.0286	58.9314	55.5123	12.6668	11.034	13.8531	21.3999	17.287	3.23509	Fully PFF-OFF regions
NC_010443.5	229530000	229715000	185000	1129.57	1156.18	1152.56	38.9061	53.3438	82.6197	225.558	106.137	116.053	51.7442	47.0923	38.8942	67.0821	45.6762	4.57512	Fully PFF-OFF regions
NC_010443.5	229725000	229835000	110000	42.0794	41.6483	43.688	0	0	0	0.371349	1.4604	2.31467	0.0566749	0.580735	0.0459471	6.33262	0.88356	0.0183986	Fully PFF-OFF regions
NC_010443.5	230190000	230390000	200000	111.723	105.783	114.138	1.22246	0	6.66533	15.8195	20.4026	20.1935	10.7966	7.39117	7.44343	75.4237	96.2696	4.60579	Fully PFF-OFF regions
NC_010443.5	231105000	231215000	110000	1187.23	1129.13	1263.46	64.3386	38.9369	91.6673	156.264	165.755	178.35	28.5075	20.009	21.2965	45.4202	51.2465	4.14275	Fully PFF-OFF regions
NC_010443.5	2340000	2390000	50000	15.3246	16.9813	17.0258	0.265752	0	0	0.0371349	2.10469	1.43669	0.0850124	0.316765	0.574339	0.174693	1.03722	0.0122657	Fully PFF-OFF regions
NC_010443.5	236370000	236615000	245000	4575.58	4562.51	4382.38	215.1	296.757	244.919	934.464	754.254	681.193	262.065	336.905	285.745	216.969	194.229	13.3329	Fully PFF-OFF regions
NC_010443.5	238785000	238865000	80000	16.3867	19.474	15.1285	2.20574	4.28382	1.41923	1.5968	2.14765	5.22797	7.67945	2.40213	7.44343	6.07058	4.03364	0.328109	Fully PFF-OFF regions
NC_010443.5	2400000	2555000	155000	455.793	456.625	444.768	83.712	54.6698	32.6424	59.156	53.4764	54.1554	97.2258	65.7814	70.4369	96.7363	94.272	5.59625	Fully PFF-OFF regions
NC_010443.5	240480000	240605000	125000	68.9354	68.4445	65.7067	0.106301	0	0	11.0662	4.72482	6.94402	0.906799	0.659926	0.804075	5.0661	4.99403	0.410902	Fully PFF-OFF regions
NC_010443.5	240675000	240965000	290000	4397.6	4535.3	4242.77	24.8213	2.4479	0.101374	41.4426	24.3114	28.9334	18.051	11.8523	10.7287	131.413	130.075	7.24905	Fully PFF-OFF regions
NC_010443.5	241770000	241835000	65000	193.555	203.931	194.274	21.9511	30.6752	63.1052	22.3924	22.5073	31.4476	18.1076	15.3631	16.0585	61.754	68.3414	4.25008	Fully PFF-OFF regions
NC_010443.5	243255000	243320000	65000	40.9667	44.7641	40.3427	0.0265752	0.0509979	0.0253435	6.35008	5.1114	1.87568	4.36397	4.17073	2.66493	8.822	7.72154	0.677682	Fully PFF-OFF regions
NC_010443.5	246120000	246215000	95000	306.947	334.225	313.954	45.1779	11.2705	45.2887	21.5011	31.7852	20.6325	14.1971	5.80735	5.88123	13.102	18.7852	1.44122	Fully PFF-OFF regions
NC_010443.5	246585000	246755000	170000	266.132	272.272	289.738	0.0531505	5.58427	0.0506869	4.97608	4.93959	6.30549	2.267	2.37573	3.19333	8.90935	5.83918	0.680749	Fully PFF-OFF regions
NC_010443.5	251115000	251315000	200000	668.921	617.299	674.891	42.2015	5.60977	18.5514	68.7739	131.866	89.9131	212.899	142.148	162.078	342.748	281.587	21.4896	Fully PFF-OFF regions
NC_010443.5	254145000	254255000	110000	80.6185	82.5696	73.2959	0.106301	0.025499	0.0506869	0.519889	0.343624	0.478898	0.736774	1.18787	0.987863	1.87795	1.49821	0.116525	Fully PFF-OFF regions
NC_010443.5	254670000	254765000	95000	180.152	168.878	213.247	50.2272	39.6254	20.2748	40.8113	18.4268	24.344	9.94645	13.8848	11.1422	7.73017	8.79718	0.631686	Fully PFF-OFF regions
NC_010443.5	254850000	255020000	170000	139.085	145.354	158.175	11.2147	1.45344	3.24396	15.8938	7.90334	6.22568	4.42064	9.02779	6.57044	5.98324	7.22214	0.306644	Fully PFF-OFF regions
NC_010443.5	255495000	255680000	185000	1940.91	2027.68	2130.67	0.903558	3.87584	0.0506869	5.38457	10.2228	10.4559	10.0315	14.9671	14.2666	8.77833	8.25936	0.548892	Fully PFF-OFF regions
NC_010443.5	256530000	256820000	290000	469.246	485.343	413.912	0	0.0509979	5.77831	29.2995	17.5248	34.6403	8.50124	4.61948	4.15822	7.77384	9.37342	0.631686	Fully PFF-OFF regions
NC_010443.5	261255000	261440000	185000	1920.33	1867.11	1710.42	36.1689	40.4923	31.7807	64.949	64.1717	53.2774	36.442	28.5616	27.2696	44.7214	43.0255	2.33049	Fully PFF-OFF regions
NC_010443.5	261465000	261575000	110000	207.312	210.423	213.347	1.88684	3.51886	0.152061	3.04507	13.7879	15.644	10.2015	8.15669	8.66103	8.51629	8.98926	1.88586	Fully PFF-OFF regions
NC_010443.5	264255000	264350000	95000	60.7926	63.4072	60.8636	18.6027	12.0865	0.0253435	4.01057	10.0939	8.26099	5.83752	4.4347	4.7785	1.17918	3.9184	0.187053	Fully PFF-OFF regions
NC_010443.5	265080000	265175000	95000	187.385	184.717	204.709	5.84655	1.09646	17.1575	3.49069	11.9409	6.58485	188.019	185.36	237.248	114.162	131.612	9.09198	Fully PFF-OFF regions
NC_010443.5	265575000	265640000	65000	291.471	278.244	304.118	29.7111	19.3027	26.5346	16.6365	7.9463	9.37842	329.395	362.88	414.673	68.9601	59.1217	5.17001	Fully PFF-OFF regions
NC_010443.5	267060000	267110000	50000	56.6959	54.8387	48.8306	10.2049	6.68073	3.14259	4.679	2.57718	2.9133	1.72859	3.6164	4.31903	1.92162	1.88237	0.17172	Fully PFF-OFF regions
NC_010443.5	267600000	267710000	110000	350.392	340.716	352.35	5.66053	24.938	10.3401	13.8142	10.6953	14.2871	0.708437	2.85088	4.36498	4.71671	3.22691	0.202385	Fully PFF-OFF regions
NC_010443.5	267720000	267785000	65000	22.1018	20.5645	18.4238	0	0.458981	0	2.37664	0.7302	1.67614	0.878461	0.607132	1.07976	0.655099	0	0.0214651	Fully PFF-OFF regions
NC_010443.5	267960000	268115000	155000	1333.8	1270.74	1445.45	31.1196	24.836	28.2579	34.3498	49.267	48.3288	171.413	174.643	189.394	118.922	116.246	7.63543	Fully PFF-OFF regions
NC_010443.5	268125000	268220000	95000	127.199	140.368	130.015	17.1942	13.1575	24.5831	21.1669	26.3302	18.9963	23.9452	24.3645	23.5479	49.5255	37.34	1.7632	Fully PFF-OFF regions
NC_010443.5	268290000	268385000	95000	295.365	294.966	314.403	36.5409	36.1575	22.2262	15.1511	11.7262	6.46513	7.22605	4.77787	8.01777	7.64282	4.03364	0.377172	Fully PFF-OFF regions
NC_010443.5	268545000	268805000	260000	1215.45	1177.27	1267.3	129.421	119.361	133.357	274.093	219.661	204.569	317.04	256.104	315.266	398.519	335.714	20.493	Fully PFF-OFF regions
NC_010443.5	268920000	269045000	125000	533.275	519.202	557.109	15.6262	36.3105	11.3792	96.0681	68.424	56.3104	45.51	34.1578	45.5336	38.9565	33.921	2.29369	Fully PFF-OFF regions
NC_010443.5	269175000	269495000	320000	1530.74	1494.09	1566.18	100.773	148.225	176.238	154.407	112.58	111.823	188.898	167.621	205.866	110.275	90.3152	5.71277	Fully PFF-OFF regions
NC_010443.5	269775000	269825000	50000	26.6031	32.4047	27.0116	10.4441	3.87584	2.73709	9.1352	4.63892	3.11284	3.57052	3.85397	3.74469	4.80406	4.34097	0.174787	Fully PFF-OFF regions
NC_010443.5	269865000	269945000	80000	255.612	246.255	281.101	17.9649	10.3016	34.7205	23.4693	20.7033	18.4376	80.28	102.843	101.934	159.407	178.748	7.34718	Fully PFF-OFF regions
NC_010443.5	270225000	270380000	155000	360.962	373.64	367.778	18.3901	9.17962	48.482	39.9572	25.6	24.9825	29.4993	17.8444	24.8344	31.9688	26.6989	1.39216	Fully PFF-OFF regions
NC_010443.5	270660000	270740000	80000	131.65	139.693	149.338	0.637806	6.01775	37.0521	23.1722	20.059	27.7362	5.69583	10.6116	6.57044	19.1726	31.7313	1.7724	Fully PFF-OFF regions
NC_010443.5	271350000	271595000	245000	716.462	743.542	739.699	112.254	16.6253	41.7914	95.0283	81.1381	61.5384	33.8066	31.9932	36.505	59.352	39.7986	2.79352	Fully PFF-OFF regions
NC_010443.5	271965000	272105000	140000	87.9014	98.9796	105.55	5.02272	2.09091	3.77617	9.1352	7.13019	10.4559	7.70779	6.94242	7.81101	9.9575	9.71916	0.720612	Fully PFF-OFF regions
NC_010443.5	272595000	272645000	50000	134.634	136.422	143.596	18.2838	0.433482	25.2674	10.3978	9.79327	4.58944	1.02015	7.47036	11.6016	5.85222	4.80195	0.303577	Fully PFF-OFF regions
NC_010443.5	272760000	272870000	110000	60.9949	61.5896	57.768	4.75697	3.00888	2.30625	9.28374	9.70737	4.74907	8.89796	4.40831	6.29476	6.55099	5.45502	0.377172	Fully PFF-OFF regions
NC_010443.5	272910000	273110000	200000	2450.82	2329.81	2596.91	499.296	504.981	473.365	297.897	389.197	374.658	1053.45	1067.87	1148.13	441.144	376.55	25.4146	Fully PFF-OFF regions
NC_010443.5	273255000	273365000	110000	73.4872	73.5856	73.196	13.2876	0.0509979	0	3.11934	2.06174	3.11284	0.0566749	1.31985	1.51626	4.36733	4.64829	0.294378	Fully PFF-OFF regions
NC_010443.5	273450000	273560000	110000	169.734	165.97	168.311	1.64766	0.713971	0.81099	32.2331	21.906	11.0945	22.3016	15.3367	12.7044	14.1065	9.52708	0.745144	Fully PFF-OFF regions
NC_010443.5	273750000	273845000	95000	64.7881	68.3925	75.6925	0	0	0	0.445619	0.0859059	0.119725	0.0283375	0.607132	0	0.786119	0.230494	0.0245315	Fully PFF-OFF regions
NC_010443.5	273885000	274130000	245000	13312.7	14457.9	12574.4	0	10.5056	3.04121	5.12462	4.63892	1.43669	1.61524	1.71581	1.53923	2.18366	0.998807	0.147189	Fully PFF-OFF regions
NC_010443.5	30225000	30320000	95000	42.6357	39.3114	40.9918	0	0	0	0.259945	0	1.83578	0.0850124	0.237573	0	0.524079	0.153663	0	Fully PFF-OFF regions
NC_010443.5	30885000	30995000	110000	1147.78	1081.19	1259.91	36.1157	48.499	27.4216	20.4242	42.1798	51.2421	226.7	189.346	254.271	115.428	172.409	7.69062	Fully PFF-OFF regions
NC_010443.5	31305000	31385000	80000	23.1133	23.5245	18.8732	0	8.77164	0	8.76385	2.14765	0.239449	0.680099	1.13507	1.95275	1.92162	2.22811	0.153322	Fully PFF-OFF regions
NC_010443.5	31635000	31715000	80000	1020.32	1036.74	724.571	0.106301	20.1952	42.6784	160.423	88.569	151.132	145.768	118.549	183.306	280.819	449.886	15.9853	Fully PFF-OFF regions
NC_010443.5	32925000	33080000	155000	181.771	166.178	144.595	0.478354	0.152994	0.101374	3.71349	0.859059	2.63394	1.44521	0.923897	0.758128	1.61591	2.38177	0.116525	Fully PFF-OFF regions
NC_010443.5	34965000	35075000	110000	23.872	22.6417	25.314	0.106301	0.0509979	0.304121	2.82226	4.68187	2.99311	0.878461	0.501544	0.620286	0.742445	1.69029	0.070528	Fully PFF-OFF regions
NC_010443.5	35085000	35300000	215000	127.503	123.335	125.921	0	0.0509979	0.0506869	1.4854	3.30738	6.3454	0.651762	7.83992	6.4326	6.8567	6.1465	0.671549	Fully PFF-OFF regions
NC_010443.5	37740000	37835000	95000	75.1562	80.4404	67.0048	3.42821	0.101996	0.532213	2.37664	1.58926	1.67614	1.61524	2.21735	0.781101	14.8052	8.25936	0.48143	Fully PFF-OFF regions
NC_010443.5	40050000	40100000	50000	13.959	12.8268	14.2298	2.4715	1.52994	2.05282	1.03978	2.70604	1.27706	7.50943	5.22661	8.66103	16.7269	14.7516	1.10085	Fully PFF-OFF regions
NC_010443.5	40950000	41045000	95000	1527.81	1493.73	1470.31	0	0	0	1.33686	3.43624	2.59403	0.0283375	1.26706	0.137841	0.436733	1.2293	0.122657	Fully PFF-OFF regions
NC_010443.5	4695000	4880000	185000	702.807	698.57	696.311	57.4557	86.263	13.8629	65.8774	78.475	86.3214	127.207	74.6508	110.296	479.838	557.987	24.9915	Fully PFF-OFF regions
NC_010443.5	50655000	50735000	80000	178.433	167.58	191.228	24.024	37.6875	15.4088	26.4772	26.3731	33.8421	9.52139	11.8787	8.17859	93.2861	99.5349	5.66371	Fully PFF-OFF regions
NC_010443.5	50910000	50960000	50000	61.3489	65.796	63.4599	11.2945	3.16187	20.1227	13.7771	8.93421	6.8243	16.0673	11.5355	11.6935	35.9868	37.8778	1.88586	Fully PFF-OFF regions
NC_010443.5	54450000	54560000	110000	293.999	289.824	293.833	11.9057	52.1709	30.8683	43.3365	38.314	48.3288	20.5163	14.9143	15.2085	53.3687	47.3281	3.04804	Fully PFF-OFF regions
NC_010443.5	55680000	55730000	50000	71.5147	75.0397	78.1889	29.9769	5.94126	8.05922	15.2253	9.87918	15.5642	14.8205	13.3041	13.4625	80.2715	74.2574	5.62998	Fully PFF-OFF regions
NC_010443.5	58440000	58490000	50000	118.399	113.936	112.49	18.8684	35.826	2.53435	11.3262	13.3154	12.4514	11.3917	10.9284	13.1868	58.5658	71.2226	3.95264	Fully PFF-OFF regions
NC_010443.5	67320000	67385000	65000	98.9776	94.6694	95.8638	1.83369	27.6919	6.20915	9.84076	8.97717	12.8105	13.3186	9.26536	15.668	29.4795	53.3593	3.37921	Fully PFF-OFF regions
NC_010443.5	67395000	67490000	95000	149.857	145.925	143.097	32.1029	10.7096	5.22075	2.78512	2.74899	2.67385	10.1732	3.06206	7.6502	37.6027	53.3593	3.9373	Fully PFF-OFF regions
NC_010443.5	7320000	7490000	170000	796.676	850.623	788.38	8.07887	1.01996	0.709617	26.5515	15.7208	19.0761	12.4118	6.67845	7.51236	19.3473	24.5476	1.43509	Fully PFF-OFF regions
NC_010443.5	73965000	74015000	50000	126.491	123.751	133.81	56.871	11.5255	7.37494	10.5092	9.19193	13.0101	31.0862	18.6891	24.4898	55.7708	66.1133	3.92504	Fully PFF-OFF regions
NC_010443.5	75000	170000	95000	77.685	75.3512	78.139	10.4706	8.41465	3.21862	20.5356	10.7382	9.45824	8.55791	1.97978	3.14738	5.24079	8.48986	0.601021	Fully PFF-OFF regions
NC_010443.5	75450000	75515000	65000	451.494	448.68	422.949	68.7501	41.2573	44.275	77.2036	85.9488	56.949	264.955	183.195	218.685	357.99	355.229	20.076	Fully PFF-OFF regions
NC_010443.5	78030000	78260000	230000	569.741	592.787	560.953	15.3605	20.1442	31.3752	44.9333	67.2214	72.3136	33.3249	27.3473	23.3182	33.5411	36.5333	2.59114	Fully PFF-OFF regions
NC_010443.5	79740000	79835000	95000	761.88	770.649	769.807	13.1547	3.46786	3.72549	94.9169	53.1757	47.9696	88.923	68.6587	57.8015	70.445	59.5058	5.15468	Fully PFF-OFF regions
NC_010443.5	810000	920000	110000	701.795	704.074	583.971	0.159451	0	0	2.45091	2.23355	0.159633	0.736774	0.237573	0.827048	1.1355	0.768313	0.0735945	Fully PFF-OFF regions
NC_010443.5	81960000	82100000	140000	424.132	414.925	420.103	12.2778	15.4269	11.7594	86.0788	53.0039	68.8017	14.2254	9.08058	6.11097	15.635	16.3651	2.00238	Fully PFF-OFF regions
NC_010443.5	83805000	83885000	80000	58.1626	57.5391	54.7223	6.59066	0.0509979	2.02748	13.8142	8.16106	7.94173	5.83752	5.46419	4.93932	3.31917	7.41422	0.708347	Fully PFF-OFF regions
NC_010443.5	87195000	87260000	65000	89.6716	90.2553	103.753	4.11916	25.4225	9.6812	11.8832	13.5731	15.2848	9.8331	11.8523	16.2193	79.66	70.7616	4.55059	Fully PFF-OFF regions
NC_010443.5	88560000	88640000	80000	228.352	230.52	205.258	0	0	0	5.34743	5.15435	2.03532	0	1.00309	0.0229736	0.436733	1.07564	0.119591	Fully PFF-OFF regions
NC_010443.5	90570000	90695000	125000	503.334	495.21	508.078	31.1462	62.8039	38.5727	35.3153	44.4563	40.3871	62.7108	21.6456	47.1647	91.8449	112.327	7.70595	Fully PFF-OFF regions
NC_010443.5	90705000	90920000	215000	1455.28	1463.09	1588.54	12.0652	28.1253	0.0760304	11.7346	19.157	22.2289	3.06045	8.13029	4.82445	8.51629	13.3686	0.640885	Fully PFF-OFF regions
NC_010443.5	92040000	92285000	245000	512.944	518.163	533.193	0.425204	33.7606	21.2885	28.5939	28.6496	25.9403	10.4565	6.67845	4.7785	15.0236	18.1706	1.69881	Fully PFF-OFF regions
NC_010443.5	92385000	92465000	80000	13559.5	12755.5	15657	2141.96	978.395	1450.51	1429.44	2497.67	3092.05	962.029	652.113	685.278	864.207	936.381	48.9556	Fully PFF-OFF regions
NC_010443.5	9750000	9905000	155000	189.458	184.042	194.174	0.372053	6.65523	1.97679	27.9255	26.7597	22.9871	41.5711	16.0758	38.4807	39.3059	30.041	1.56388	Fully PFF-OFF regions
NC_010443.5	97575000	97670000	95000	133.015	129.151	135.707	0	1.27495	0	7.05564	4.68187	5.18806	0.0850124	2.40213	0.666233	0.611426	0.576235	0.00613287	Fully PFF-OFF regions
NC_010443.5	98205000	98255000	50000	14.6165	15.4753	15.2284	0.212602	0	3.52274	0.259945	4.42415	3.67155	2.0403	0.844705	0.0459471	2.09632	1.42138	0.202385	Fully PFF-OFF regions
NC_010443.5	98415000	98585000	170000	228.301	255.914	234.317	5.74025	0.152994	0.608243	7.16704	9.36374	5.18806	35.8469	14.6768	14.7031	18.3864	19.8609	0.803406	Fully PFF-OFF regions
NC_010443.5	99000000	99155000	155000	1846.89	1901.9	1883.42	197.109	207.612	118.937	143.044	237.83	200.179	400.408	307.473	416.235	501.238	537.857	29.4347	Fully PFF-OFF regions
NC_010444.4	102045000	102245000	200000	313.825	320.515	312.606	21.898	54.9502	18.8809	41.3312	43.855	49.6059	34.0616	42.7896	29.6818	97.173	92.3896	7.11106	Fully PFF-OFF regions
NC_010444.4	102300000	102425000	125000	201.9	217.849	207.655	8.92928	25.091	0	22.8009	19.157	17.1206	10.4282	3.40522	6.01907	15.2856	16.9797	1.60988	Fully PFF-OFF regions
NC_010444.4	102435000	102485000	50000	26.7548	26.5365	23.3668	0	0.305987	0	1.96815	4.29529	1.87568	8.58625	8.47345	7.5583	4.67304	4.60988	0.496763	Fully PFF-OFF regions
NC_010444.4	10755000	10820000	65000	170.442	170.955	189.88	0.159451	0	0	6.1644	1.28859	1.03761	0.0566749	0.501544	0.872995	1.1355	0.806728	0.00613287	Fully PFF-OFF regions
NC_010444.4	112950000	113030000	80000	66.0019	72.3912	64.6582	0.0531505	0	7.37494	1.81961	4.42415	2.59403	2.35201	1.68941	0.160815	3.79957	4.11047	0.226916	Fully PFF-OFF regions
NC_010444.4	1140000	1235000	95000	1392.56	1452.5	1407.3	0.318903	0.305987	0.152061	18.0476	4.46711	2.55412	0.34005	5.51698	3.23927	4.36733	3.07325	0.245315	Fully PFF-OFF regions
NC_010444.4	114315000	114410000	95000	401.929	398.463	397.036	0.850408	14.6874	0	18.1219	28.3489	27.8958	36.1303	61.6635	51.9662	51.0104	30.502	3.37615	Fully PFF-OFF regions
NC_010444.4	116805000	116930000	125000	971.619	935.996	987.947	124.718	106.331	83.456	78.7632	81.3099	70.837	269.178	275.744	293.717	337.332	380.007	28.1223	Fully PFF-OFF regions
NC_010444.4	117990000	118085000	95000	57.3028	66.1595	59.2658	0.106301	1.22395	20.8577	6.20154	4.3812	4.74907	0.963474	1.42544	1.03381	24.7627	20.2835	2.05145	Fully PFF-OFF regions
NC_010444.4	119535000	119615000	80000	109.599	135.123	98.9594	1.24904	0.994459	0.557556	18.3818	12.6711	12.8903	11.4483	10.4532	19.3437	19.7403	12.7156	0.932197	Fully PFF-OFF regions
NC_010444.4	12180000	12245000	65000	17.0948	19.9413	17.1257	0.159451	0	0.0506869	3.56496	4.55301	1.83578	4.98739	0.290367	0.160815	1.52856	1.45979	0.0766609	Fully PFF-OFF regions
NC_010444.4	125565000	125645000	80000	1461.75	1476.07	1388.88	110.898	108.09	54.387	18.4189	22.851	33.3233	34.9401	26.6874	30.6008	74.1572	80.7881	6.31992	Fully PFF-OFF regions
NC_010444.4	132750000	132845000	95000	49.9693	52.9692	44.4868	0.212602	0.509979	0.304121	7.35272	4.68187	5.18806	2.69206	5.12103	4.61769	2.66407	3.95681	0.371039	Fully PFF-OFF regions
NC_010444.4	13305000	13490000	185000	188.447	204.554	248.397	11.9057	28.6098	29.7279	33.9785	28.7785	25.5811	295.135	287.754	336.149	255.663	272.444	18.4691	Fully PFF-OFF regions
NC_010444.4	134460000	134615000	155000	626.336	628.775	601.246	37.0459	0.866964	5.67693	16.4879	17.1382	23.3463	12.5252	12.2218	11.9233	21.0068	17.3639	1.18671	Fully PFF-OFF regions
NC_010444.4	134805000	134855000	50000	14.0602	14.2809	13.8803	0.159451	0	0.202748	1.85675	1.03087	2.07523	4.33563	3.24684	5.62852	13.8444	17.3639	1.64361	Fully PFF-OFF regions
NC_010444.4	1350000	1400000	50000	27.0583	21.4473	26.8119	4.88984	2.3714	0.65893	0.668429	1.24564	1.31697	43.9514	28.4824	45.6485	33.3227	27.4672	2.05145	Fully PFF-OFF regions
NC_010444.4	13635000	13745000	110000	145.558	158.388	155.679	0	0	3.42137	0.14854	0.257718	1.11743	0.141687	0.105588	0.0459471	0.0436733	0.230494	0	Fully PFF-OFF regions
NC_010444.4	136740000	136835000	95000	80.7196	88.6974	89.9722	0.797257	2.3204	0.228091	9.91503	3.82281	5.98623	3.14546	5.86014	2.82575	2.31468	3.76473	0.392504	Fully PFF-OFF regions
NC_010444.4	137160000	137240000	80000	26.0973	29.7043	29.0587	1.11616	2.4479	0.912364	4.86468	1.03087	3.95091	6.4326	6.67845	8.4313	5.45916	4.30255	0.484497	Fully PFF-OFF regions
NC_010444.4	138150000	138260000	110000	123.811	130.761	124.823	0.265752	0.382484	6.43724	17.2678	11.4255	8.73989	7.87782	19.2962	4.52579	6.76936	8.8356	0.622486	Fully PFF-OFF regions
NC_010444.4	139920000	140090000	170000	254.398	258.458	257.834	23.0673	17.4923	7.04548	25.3632	30.7114	33.882	18.136	12.433	13.3017	39.7863	38.262	2.73833	Fully PFF-OFF regions
NC_010444.4	141150000	141200000	50000	83.3496	86.4644	99.6585	17.1145	14.1009	17.8671	10.9548	13.1006	26.3394	39.3041	29.9079	39.2848	46.4247	70.4159	3.53253	Fully PFF-OFF regions
NC_010444.4	141420000	141560000	140000	430.151	440.994	425.446	27.718	26.6719	30.4628	48.1269	26.5879	33.3233	39.134	31.6765	34.1387	85.7743	106.757	8.15979	Fully PFF-OFF regions
NC_010444.4	142230000	142310000	80000	281.709	256.797	275.009	82.1972	16.1153	37.4576	38.8432	52.059	56.4701	132.109	92.3369	102.692	189.891	170.143	10.7939	Fully PFF-OFF regions
NC_010444.4	142845000	142925000	80000	68.4802	66.4711	63.0604	21.2336	8.51665	5.24609	5.94159	7.81744	5.06834	0.878461	2.00618	1.44733	4.67304	7.22214	0.35264	Fully PFF-OFF regions
NC_010444.4	143085000	143375000	290000	802.442	782.438	853.638	92.8804	42.9147	47.1642	119.463	113.568	118.886	59.112	39.49	33.5874	54.8536	44.0627	3.54173	Fully PFF-OFF regions
NC_010444.4	143430000	143540000	110000	122.091	113.78	123.724	0.0797257	14.6874	4.2577	11.4747	6.31408	4.3899	5.80918	3.5372	1.37841	4.411	3.07325	0.328109	Fully PFF-OFF regions
NC_010444.4	144780000	144830000	50000	128.211	126.607	135.508	13.8191	19.1752	19.2864	9.54368	11.1248	10.3362	39.5591	26.4234	25.8453	10.3942	12.1393	1.29097	Fully PFF-OFF regions
NC_010444.4	148620000	148820000	200000	894.592	908.265	942.661	24.6087	7.59869	12.2662	17.899	17.9973	19.9541	5.01573	10.4796	8.36238	4.54202	2.72751	0.303577	Fully PFF-OFF regions
NC_010444.4	150525000	150605000	80000	243.423	237.271	227.177	0	5.76276	19.2103	14.7797	6.52885	4.78898	6.09256	4.88345	9.2124	6.55099	4.80195	0.371039	Fully PFF-OFF regions
NC_010444.4	150975000	151235000	260000	844.622	918.444	770.406	37.79	3.92684	22.1502	95.1397	61.8952	58.8646	54.3513	37.2198	34.8739	38.1268	36.8406	2.10358	Fully PFF-OFF regions
NC_010444.4	151395000	151565000	170000	805.578	813.752	869.865	133.089	95.4681	62.1675	18.3447	25.6	18.5174	863.159	769.025	1023.77	335.673	258.038	17.0034	Fully PFF-OFF regions
NC_010444.4	151575000	151655000	80000	301.03	308.26	291.386	0.0265752	5.20179	10.3401	17.0078	9.23488	4.62935	3.57052	3.5636	0.804075	2.88244	0.921975	0.190119	Fully PFF-OFF regions
NC_010444.4	151725000	151865000	140000	146.013	142.03	157.077	2.65752	6.22174	4.30839	21.0927	14.8617	15.7637	5.63916	12.1426	9.25835	28.6497	21.2823	1.95025	Fully PFF-OFF regions
NC_010444.4	1590000	1685000	95000	649.145	662.79	623.864	71.1153	94.1931	67.515	15.4481	13.659	8.06145	3.54218	6.59926	8.15562	38.8692	34.3436	2.14957	Fully PFF-OFF regions
NC_010444.4	16080000	16295000	215000	929.54	964.818	943.011	15.8123	9.46011	34.8472	50.4293	40.204	31.5674	95.1005	92.68	70.3451	44.1537	54.166	2.50221	Fully PFF-OFF regions
NC_010444.4	16500000	16550000	50000	61.3489	61.5377	65.2573	13.8457	1.52994	14.167	18.4932	9.57851	8.85962	15.8973	18.5307	20.9059	13.4077	14.4443	0.772742	Fully PFF-OFF regions
NC_010444.4	17415000	17540000	125000	281.204	272.843	303.868	13.3408	0	0.354808	1.63394	1.88993	4.8688	7.02769	8.0247	4.96229	9.38975	4.45621	0.12879	Fully PFF-OFF regions
NC_010444.4	18210000	18260000	50000	96.8028	100.174	105.7	16.4235	13.6674	13.5587	13.1086	7.9463	11.7729	15.5856	10.5852	10.2232	13.1457	14.4443	0.797273	Fully PFF-OFF regions
NC_010444.4	18360000	18410000	50000	15.628	18.0199	11.3339	0	0	0.0506869	2.82226	4.98254	1.07752	0.283375	0.184779	0.528392	0.960812	0.729897	0.0459965	Fully PFF-OFF regions
NC_010444.4	2010000	2060000	50000	65.1421	56.4485	47.183	5.2619	0.025499	0.709617	4.01057	1.88993	1.27706	26.8923	79.0064	117.372	55.6397	31.424	4.48313	Fully PFF-OFF regions
NC_010444.4	2115000	2270000	155000	566.504	558.046	560.554	32.2092	21.6996	23.0625	30.0793	11.0819	13.3692	33.5516	26.6346	37.7226	27.9509	21.3975	1.83986	Fully PFF-OFF regions
NC_010444.4	2310000	2435000	125000	63.4225	65.3286	62.0119	0.265752	0.152994	2.17954	15.7452	12.8859	9.01925	1.16184	2.45493	1.95275	13.102	5.37819	0.183986	Fully PFF-OFF regions
NC_010444.4	240000	455000	215000	851.956	869.11	858.381	75.2079	45.1331	53.0692	29.8936	21.004	13.928	40.3526	32.2836	33.7711	39.3933	42.9871	2.45315	Fully PFF-OFF regions
NC_010444.4	25740000	25925000	185000	378.512	398.619	401.679	3.18903	11.3725	11.7594	6.31294	10.91	9.7376	17.9943	21.5928	23.0655	11.0493	16.0577	0.968994	Fully PFF-OFF regions
NC_010444.4	26805000	26915000	110000	797.789	806.533	828.274	73.826	41.7673	75.6755	36.5779	41.063	38.232	97.2825	118.839	92.3767	43.1492	62.0413	3.17683	Fully PFF-OFF regions
NC_010444.4	28650000	28745000	95000	1129.11	1063.07	1198.55	1.06301	17.6708	9.6812	4.23338	6.27113	6.10595	0.991811	3.03566	2.3433	12.8836	9.52708	0.502895	Fully PFF-OFF regions
NC_010444.4	2985000	3095000	110000	736.946	750.968	722.773	70.6104	52.8083	93.4667	211.632	91.5757	77.2622	59.6504	35.8736	42.4781	90.9714	82.5168	6.64497	Fully PFF-OFF regions
NC_010444.4	30000000	30140000	140000	22.6076	19.7855	18.8732	0.0797257	0	0	2.82226	0.944965	4.8688	1.78526	0.184779	0.758128	0.611426	0.460988	0.0551958	Fully PFF-OFF regions
NC_010444.4	30165000	30260000	95000	40.8656	35.6244	41.1416	0.159451	0	0	2.00529	2.14765	6.8243	6.40427	2.03257	0.804075	2.05264	1.7287	0.285179	Fully PFF-OFF regions
NC_010444.4	3195000	3305000	110000	40.3598	43.5178	40.0931	3.82683	1.55544	11.8354	2.07956	3.60805	4.15045	5.15742	7.25919	3.00954	5.59018	6.33858	0.217717	Fully PFF-OFF regions
NC_010444.4	3615000	3680000	65000	663.61	647.055	654.57	27.3193	7.77718	7.62838	5.53311	1.20268	4.11054	3.51385	4.88345	5.62852	6.46364	4.11047	0.530493	Fully PFF-OFF regions
NC_010444.4	4035000	4130000	95000	98.7247	87.5549	104.152	0.930133	0	3.80152	2.30237	0.687247	3.11284	3.79722	2.93007	5.32987	3.31917	3.30374	0.177853	Fully PFF-OFF regions
[truncated: 3,163 more rows]
