# Supplementary material for: TDG is a pig-specific epigenetic regulator with insensitivity to H3K9 and H3K27 demethylation in nuclear transfer embryos
Source: Stem Cell Reports. 2021 Oct 21;16(11):2674–89. doi: 10.1016/j.stemcr.2021.09.012 (PMC8581057; doi:10.1016/j.stemcr.2021.09.012)
Supplement: Table S5. Expression levels of porcine EGA-ON repetitive elements, related to Figure 5 [file mmc5.xlsx]

## Sheet: Repeat Summary
Table S5. Expression levels of porcine EGA-ON repetitive elements, related to Figure 5.
repeat_name	repeat_class	IVO2c_VST_count	IVO4c_VST_count	IVO8c_VST_count	SCNT4c_VST_count	SCNT8c_VST_count	SCNT4c-KG_VST_count	SCNT4c-TDG_VST_count	PFF_VST_count
(AAAAAAC)n	Simple_repeat	5146.55	7900.75	7545.06	3851.53	4398.17	4792.74	2035.85	1844.7
(AAAAAAG)n	Simple_repeat	222.342	3911.73	11495.5	808.285	1823.24	971.89	305.105	705.026
(AAAAACA)n	Simple_repeat	1059.13	4768.08	3553.63	2956.82	8360.73	3880.55	2213.32	1485.96
(AAAAACC)n	Simple_repeat	1400.34	10098.6	5818.9	483.14	1142.97	654.193	383.92	625.502
(AAAAAGC)n	Simple_repeat	4.811	37.495	0.688	13.884	23.66	16.164	3.05993	0.835
(AAAAATA)n	Simple_repeat	344.452	1176.13	1031.29	665.414	2862.11	3167.48	1637.37	317.569
(AAAAATG)n	Simple_repeat	0	49.556	19.631	5.125	37.557	5.038	5.1039	1.663
(AAAAAT)n	Simple_repeat	2186.88	2890.33	3182.04	2489.53	1761.7	1763.37	1368.43	2020.88
(AAAACAAAA)n	Simple_repeat	11.589	25.23	11.223	18.654	84.115	98.465	46.3124	100.286
(AAAACAAA)n	Simple_repeat	53.142	70.142	17.883	37.354	26.385	35.865	12.438	0
(AAAACAG)n	Simple_repeat	0	16.918	10.658	3.108	0	1.518	0	0
(AAAACA)n	Simple_repeat	10735.8	14753.4	17163.7	10798.9	10535.9	13159.8	3638.99	9809.75
(AAAACAT)n	Simple_repeat	15.401	24.369	87.687	6.323	0	1.063	0.599751	0
(AAAACC)n	Simple_repeat	5234.44	5883.8	2474.98	4810.5	3351.39	2618.76	983.786	2793.5
(AAAAGAAAA)n	Simple_repeat	0	58.394	238.654	9.499	70.115	87.036	11.693	71.196
(AAAAGAAA)n	Simple_repeat	2.538	13.05	0.654	2.989	5.344	5.87	11.1449	0
(AAAAGACAAA)n	Simple_repeat	0	10.207	0	7.414	10.317	8.537	1.00276	145.49
(AAAAGACA)n	Simple_repeat	2837.24	5504.09	3962.3	1379.75	1607.38	1474.19	831.669	1352.52
(AAAAGAC)n	Simple_repeat	2072.2	2815.85	4013.09	3450.99	8200.05	3735.21	1397.45	2600.64
(AAAAGA)n	Simple_repeat	814.785	1181.23	693.588	1232.98	1436.72	1420.83	424.258	4157.53
(AAAAGGAC)n	Simple_repeat	0	141.117	33.528	7.401	20.777	18.924	8.87362	0
(AAAAGGC)n	Simple_repeat	214.473	320.271	349.194	474.387	170.827	80.462	40.9298	16.83
(AAAATACA)n	Simple_repeat	1.653	6.389	7.968	5.768	64.564	40.081	60.6571	428.897
(AAAATAT)n	Simple_repeat	11.445	25.019	0	8.879	1.141	7.125	7.07437	0
(AAAATCA)n	Simple_repeat	0	56.394	28.002	2.243	58.879	43.115	18.7317	0
(AAAATCTTT)n	Simple_repeat	0	15.187	1.035	1.626	15.394	2.629	2.43913	1.66
(AAAATT)n	Simple_repeat	387.726	810.432	202.535	307.226	362.86	1994.31	586.938	1029.83
(AAACAAAAC)n	Simple_repeat	0	8.67	0	4.746	7.732	2.546	1.40578	0
(AAACAA)n	Simple_repeat	3788.41	4145.52	8524.41	3418.23	5712.14	6946.49	2656.98	4562.34
(AAACA)n	Simple_repeat	21729.7	23445.1	44832.8	30193.4	30062.7	17497.4	8560.54	21061.4
(AAACAT)n	Simple_repeat	0	98.495	40.678	10.956	35.413	41.58	11.4351	25.045
(AAACC)n	Simple_repeat	7836.05	12366.8	7535.46	4574.4	6152.48	10162.4	3043.03	4246.68
(AAACT)n	Simple_repeat	12.387	55.274	40.215	22.692	239.109	64.916	19.8858	44.301
(AAACTTA)n	Simple_repeat	118.202	273.637	0	175.55	125.074	34.168	47.7778	50.976
(AAAGAA)n	Simple_repeat	1191.01	1784.57	2551.4	2497.58	2804.4	2370.92	1440.2	2978.71
(AAAGACAA)n	Simple_repeat	1.351	51.141	1.996	26.317	50.161	39.044	47.769	69.379
(AAAGACAG)n	Simple_repeat	0	12.326	20.715	2.71	25.707	114.16	4.18675	91.223
(AAAGACA)n	Simple_repeat	17.417	25.395	11.947	36.092	106.398	231.831	95.7802	95.955
(AAAGAG)n	Simple_repeat	86.749	136.854	186.525	135.096	66.756	121.797	37.3281	49.259
(AAAGA)n	Simple_repeat	5744.77	9578.77	16700.2	5417.66	8264.85	6126.78	2645.54	10457.9
(AAAGCCAAA)n	Simple_repeat	2.556	17.808	0	1.558	2.853	10.479	0	5.403
(AAAGGA)n	Simple_repeat	18.103	286.02	3168.73	199.757	1367.59	1861.3	37.0881	634.889
(AAAGGCA)n	Simple_repeat	1678.92	4901.2	3185.25	1098.3	2487.18	708.776	277.428	75.235
(AAAGGGCCAT)n	Simple_repeat	0	7.623	1.756	7.267	18.55	8.696	3.9402	26.741
(AAAGT)n	Simple_repeat	10.426	14.797	5.327	29.985	20.486	29.005	3.30986	376.936
(AAATAAA)n	Simple_repeat	293.773	595.009	2743.24	315.305	713.195	310.926	171.557	740.185
(AAATAAATG)n	Simple_repeat	0.224	51.803	632.406	26.423	40.546	17.268	9.7811	41.546
(AAATAAAT)n	Simple_repeat	16.297	135.394	28.676	77.36	88.243	276.045	69.7904	4.105
(AAATAAGT)n	Simple_repeat	4.967	6.655	0	14.522	20.972	7.064	11.1773	0
(AAATAA)n	Simple_repeat	514.113	638.6	1011.35	630.393	600.683	699.674	266.14	1099.38
(AAATAAT)n	Simple_repeat	0	18.664	1.756	9.598	20.898	75.704	37.7311	19.288
(AAATAC)n	Simple_repeat	849.629	1266.65	3852.91	355.849	1249.21	276.316	336.129	118.182
(AAATACT)n	Simple_repeat	0	31.237	0.38	0.547	16.176	21.689	2.07808	0
(AAATATCA)n	Simple_repeat	5.122	37.474	34.872	5.357	14.767	2.343	12.5796	47.088
(AAATATT)n	Simple_repeat	89.428	320.561	223.731	178.662	89.567	70.891	120.349	395.039
(AAATCC)n	Simple_repeat	5.405	45.398	0	78.224	14.086	12.83	10.9273	0
(AAATC)n	Simple_repeat	160.427	221.171	154.391	228.751	435.094	280.98	167.525	484.889
(AAATGGG)n	Simple_repeat	7.672	10.987	9.56	6.664	47.001	210.748	47.4179	8.163
(AAATGG)n	Simple_repeat	0	13.662	85.38	1.615	6.808	34.222	4.82677	0.831
(AAATG)n	Simple_repeat	489.494	806.882	571.324	583.56	576.265	460.9	304.85	1033.53
(AAAT)n	Simple_repeat	272915	301830	387319	243381	285671	254193	117232	198656
(AAATTAA)n	Simple_repeat	8.309	175.835	215.983	31.298	203.132	245.132	72.0776	161.902
(AAATTA)n	Simple_repeat	81.637	177.879	433.696	82.656	57.021	168.702	67.9827	39.597
(AACAACA)n	Simple_repeat	212.736	225.381	265.796	260.257	344.522	67.607	81.1953	534.296
(AACAACC)n	Simple_repeat	106.558	508.661	1211.59	240.588	1857.85	2420.63	1226.42	1328.88
(AACAACT)n	Simple_repeat	55.695	65.196	53.797	52.438	128.361	354.314	122.556	1067.15
(AACAAGT)n	Simple_repeat	27.076	84.921	200.019	213.203	650.712	52.154	23.1361	42.322
(AACAA)n	Simple_repeat	32871.1	52112.7	60387	31296.2	43445.9	28147	13009.3	33281.9
(AACAATAT)n	Simple_repeat	1.429	35.348	0	32.229	9.91	17.453	4.71395	0
(AACAAT)n	Simple_repeat	1638.81	2403.29	2809.71	2536.87	1646.44	1466.11	1253.25	1365.91
(AACACAA)n	Simple_repeat	58.485	107.276	29.964	42.326	100.306	161.359	81.4626	99.621
(AACACAC)n	Simple_repeat	24.053	25.384	37.633	34.586	51.886	119.117	76.7381	202.529
(AACACAT)n	Simple_repeat	0	15.936	6.468	0.918	6.277	4.051	4.73317	13.109
(AACAC)n	Simple_repeat	244.134	685.74	2902.55	513.723	2478.3	529.4	197.489	613.995
(AACAGAC)n	Simple_repeat	39.437	755.878	720.684	99.283	364.638	161.912	47.8895	146.065
(AACAGAG)n	Simple_repeat	74.32	347.439	912.882	219.259	403.43	253.48	58.2678	4559.49
(AACAGC)n	Simple_repeat	63.206	526.264	122.9	140.269	183.348	151.045	61.0549	168.415
(AACAGG)n	Simple_repeat	54.834	189.524	209.28	69.873	165.426	137.861	133.717	97.667
(AACAGTAA)n	Simple_repeat	7.247	19.089	32.214	3.521	17.208	7.412	10.7952	0.414
(AACATAA)n	Simple_repeat	685.665	2580.02	3010.71	1083.09	1361.07	716.679	469.361	742.698
(AACATATT)n	Simple_repeat	8.49	10.661	0	23.971	8.576	13.889	19.4005	0
(AACAT)n	Simple_repeat	467.386	502.846	471.246	391.86	462.193	769.046	402.515	461.115
(AACATTA)n	Simple_repeat	13.959	30.043	55.219	27.371	24.21	64.322	28.9745	0
(AACCAT)n	Simple_repeat	40.528	51.156	0	33.083	59.135	30.943	25.0596	0
(AACCCA)n	Simple_repeat	44.599	74.092	56.617	56.915	22.078	23.367	7.26942	47.965
(AACCTCA)n	Simple_repeat	13.872	17.371	35.076	14.353	38.689	11.407	5.49724	11.91
(AACCTC)n	Simple_repeat	0.224	11.428	0	6.692	41.485	816.778	3.45158	0.414
(AACCTCT)n	Simple_repeat	0	33.112	0	0	0.571	7.644	27.9079	0
(AACCT)n	Simple_repeat	13.866	115.942	52.035	50.696	82.147	45.766	55.0666	57.195
(AACCTTA)n	Simple_repeat	4.028	32.145	0	58.908	29.099	11.885	15.343	0
(AACCTTG)n	Simple_repeat	0	15.262	0	1.198	2.708	2.554	0.372424	0
(AACGA)n	Simple_repeat	42.956	44.47	1.031	51.164	3.537	20.849	8.03518	0
(AACG)n	Simple_repeat	0.902	6.058	1.359	35.452	19.393	45.623	9.92451	63.72
(AACTAAT)n	Simple_repeat	0	15.436	63.071	4.986	6.295	10.48	2.93574	0.417
(AACTAGA)n	Simple_repeat	99.085	414.21	102.263	123.773	287.735	241.415	75.7476	116.699
(AACTAG)n	Simple_repeat	18.64	87.876	214.465	76.586	133.134	66.03	25.2142	200.492
(AACTATA)n	Simple_repeat	0.601	99.202	12.193	16.292	43.777	39.985	113.34	253.299
(AACTATC)n	Simple_repeat	58.048	166.239	63.547	57.082	38.994	12.171	18.6784	3.687
(AACTCA)n	Simple_repeat	4.252	76.405	0.688	32.292	36.247	438.316	94.8501	297.604
(AACTCC)n	Simple_repeat	67.606	74.705	0	52.572	23.288	16.467	15.754	0
(AACTC)n	Simple_repeat	62.435	100.408	121.837	118.672	134.763	476.775	98.6794	454.867
(AACTCTT)n	Simple_repeat	0	19.856	5.304	4.763	13.318	49.886	14.3945	4.115
(AACTGAA)n	Simple_repeat	302.992	1931.59	1198.93	208.575	549.574	272.725	204.985	190.587
(AACTGAG)n	Simple_repeat	2.685	6.897	1.702	1.74	10.689	4.348	0	0
(AACTGAT)n	Simple_repeat	0.224	43.839	4.185	0.65	0.989	2.298	6.05855	0
(AACTGG)n	Simple_repeat	1.119	41.306	0	7.577	25.558	19.469	10.7917	126.702
(AACTG)n	Simple_repeat	37.268	302.675	384.173	70.71	151.587	96.557	57.9114	135.698
(AACTTAT)n	Simple_repeat	6.881	41.384	57.557	18.443	43.818	50.471	15.4575	201.233
(AACTTCA)n	Simple_repeat	1.875	13.811	2.553	2.789	4.325	12.612	2.65509	8.229
(AACTTTTTA)n	Simple_repeat	103.641	584	120.839	143.497	314.017	165.123	94.1653	110.021
(AAGAAAG)n	Simple_repeat	3.01	9.929	0	1.29	14.516	105.272	13.0167	0
(AAGAACAA)n	Simple_repeat	67.364	89.385	22.35	63.681	17.914	79.17	44.5293	0
(AAGAAGA)n	Simple_repeat	132.384	345.354	105.492	205.065	87.756	88.698	72.7136	0
(AAGAATA)n	Simple_repeat	571.916	1419.34	1067.28	576.641	1078.62	632.33	272.101	2141.91
(AAGAATGG)n	Simple_repeat	11.266	17.345	0	25.136	3.457	8.137	8.76527	0.401
(AAGAATTGA)n	Simple_repeat	0	25.694	0	0.65	0	5.027	1.57193	0
(AAGAATT)n	Simple_repeat	43.505	102.557	28.589	30.843	29.121	12.823	19.9197	4.095
(AAGACAG)n	Simple_repeat	83.356	94.007	11.627	345.138	206.896	252.291	56.8264	267.603
(AAGACCA)n	Simple_repeat	7.811	91.527	46.461	36.281	120.015	411.98	190.131	69.795
(AAGACCC)n	Simple_repeat	6.026	14.44	74.167	7.028	24.337	12.215	0.299875	55.448
(AAGACTA)n	Simple_repeat	233.205	269.909	75.513	85.651	414.801	372.8	264.705	2811.7
(AAGAGAAC)n	Simple_repeat	0	25.9	0	2.579	16.665	280.357	40.5556	0.828
(AAGAGAA)n	Simple_repeat	1.35	25.477	112.579	11.408	6.393	5.697	1.27205	1.236
(AAGAGAC)n	Simple_repeat	119.848	152.141	93.298	51.554	41.131	34.878	23.2454	62.812
(AAGAGC)n	Simple_repeat	341.952	379.549	473.772	581.349	518.566	884.157	219.385	1162.03
(AAGAGGAC)n	Simple_repeat	28.72	29.141	65.289	14.33	31.899	19.1	1.99416	52.99
(AAGAGTC)n	Simple_repeat	28.9	56.441	0	48.954	8.157	14.976	8.15767	0
(AAGATAG)n	Simple_repeat	257.874	461.753	331.241	521.657	321.695	234.662	300.136	232.094
(AAGATA)n	Simple_repeat	1201.47	1630.66	980.982	1803.69	3081.47	1542	952.49	754.161
(AAGATC)n	Simple_repeat	4.217	6.307	7.229	3.806	17.779	48.451	11.345	1.637
(AAGATTA)n	Simple_repeat	81.136	133.034	149.962	126.837	109.437	251.543	293.074	118.182
(AAGATTT)n	Simple_repeat	47.879	65.081	119.611	74.275	187.749	69.927	21.0713	1128.88
(AAGCCA)n	Simple_repeat	0.224	5.632	1.375	1.74	8.977	4.082	0	0
(AAGCC)n	Simple_repeat	1.653	11.013	1.031	14.505	46.747	34.555	31.849	2.488
(AAGC)n	Simple_repeat	3665.27	6287.37	4765.4	7697.91	8771.86	4561.03	2030.15	3454.69
(AAGCTA)n	Simple_repeat	11.416	32.643	70.382	18.046	11.211	15.294	3.42099	0.414
(AAGCTG)n	Simple_repeat	60.084	80.021	182.304	16.661	13.726	25.774	2.46187	69.447
(AAGCTTT)n	Simple_repeat	0.973	96.424	32.165	4.126	22.978	11.312	4.88795	5.38
(AAGGAAC)n	Simple_repeat	1.343	55.281	9.5	9.424	19.882	134.539	37.4144	2.07
(AAGGAAGA)n	Simple_repeat	58.935	167.592	124.01	28.139	74.62	51.298	76.12	56.68
(AAGGAAGG)n	Simple_repeat	13.482	190.043	1260.34	158.332	971.002	176.332	47.2088	284.776
(AAGGAAG)n	Simple_repeat	0	18.858	0	3.439	10.136	11.995	0	2.468
(AAGGA)n	Simple_repeat	448.325	753.526	325.81	408.386	713.552	1657.22	598.991	963.662
(AAGGAT)n	Simple_repeat	0	13.228	0	0.325	1.712	1.291	0.330465	0.401
(AAGGCA)n	Simple_repeat	27.635	478.977	2388.86	295.96	992.185	563.609	79.0374	428.025
(AAGGCC)n	Simple_repeat	3.452	7.952	0.327	3.731	0.498	19.726	0.6723	9.866
(AAGGC)n	Simple_repeat	120.288	516.41	1781.45	384.067	499.122	610.611	177.296	547.505
(AAGGGA)n	Simple_repeat	14.153	584.68	1445.55	131.639	1060.04	1123.37	260.339	194.887
(AAGGG)n	Simple_repeat	270.956	357.254	436.61	267.948	878.032	638.877	271.552	273.718
(AAGG)n	Simple_repeat	20468	33411	34877.3	22875.2	23818.9	19472.2	8140.84	20626.4
(AAGGTAG)n	Simple_repeat	27.262	53.701	24.151	49.637	12.58	13.644	0.960805	1.219
(AAGGTG)n	Simple_repeat	8.65	27.602	425.725	54.776	126.656	191.442	44.0036	151.17
(AAG)n	Simple_repeat	16567.1	49831.1	53230.7	28258.7	48913.3	67434.7	18613.5	37961.5
(AAGTAAC)n	Simple_repeat	1.73	20.606	36.777	9.554	11.509	44.691	29.4274	190.103
(AAGTACA)n	Simple_repeat	0	16.772	24.299	5.658	20.936	171.861	28.5013	711.713
(AAGTACT)n	Simple_repeat	1.196	56.847	49.199	4.815	7.039	15.904	9.44109	7.398
(AAGTACTT)n	Simple_repeat	4.059	13.725	0	13.03	8.36	14.076	0.63034	25.897
(AAGTA)n	Simple_repeat	890.729	1559.27	4245.13	871.944	1848.18	2343.86	1316.12	1143.51
(AAGTATA)n	Simple_repeat	52.525	201.943	1204.63	233.345	724.319	1005.3	632.208	305.995
(AAGTATT)n	Simple_repeat	1.727	58.437	32.824	19.319	80.579	69.632	43.8219	61.632
(AAGTCC)n	Simple_repeat	3.536	7.198	55.719	30.074	45.091	58.688	7.24668	300.206
(AAGTTACA)n	Simple_repeat	83.505	551.083	40.925	137.962	61.391	40.129	61.6908	8.673
(AAGTTA)n	Simple_repeat	118.645	136.959	28.449	65.681	44.131	26.749	11.6529	168.139
(AAGTT)n	Simple_repeat	865.51	1674.69	1724.52	959.871	2443.42	1404.77	363.579	181.035
(AAGTTTA)n	Simple_repeat	108.534	223.226	76.896	82.904	93.897	254.172	247.816	187.678
(AATAAAA)n	Simple_repeat	24.64	38.161	341.519	45.959	54.699	38.642	19.1767	206.785
(AATAAAATAC)n	Simple_repeat	4.437	138.461	36.279	37.584	61.817	25.542	16.4909	19.228
(AATAAA)n	Simple_repeat	1936.5	2254.98	837.605	1686.66	1813.3	936.388	459.497	3623.92
(AATAAATG)n	Simple_repeat	0.603	20.827	1.309	13.181	29.489	15.463	6.48261	0.401
(AATAAAT)n	Simple_repeat	138.949	181.938	22.176	85.443	87.674	212.108	154.467	145.11
(AATAAG)n	Simple_repeat	1014.04	1305.57	750.568	1067.58	1073.21	2349.54	681.912	972.045
(AATAAGTA)n	Simple_repeat	29.777	92.265	111.221	65.721	171.855	525.238	45.8316	55.855
(AATAATAA)n	Simple_repeat	5.122	19.946	0	22.77	7.902	5.549	2.12972	0.414
(AATAATC)n	Simple_repeat	17.976	29.216	19.941	26.818	18.567	126.071	74.8045	58.038
(AATACA)n	Simple_repeat	845.563	875.758	910.365	1516.52	1765.39	914.021	673.026	1799.21
(AATACCA)n	Simple_repeat	3.079	57.602	5.124	10.19	17.665	8.637	17.4405	19.731
(AATACC)n	Simple_repeat	10.215	21.631	107.16	32.865	81.118	137.885	68.6699	50.893
(AATAC)n	Simple_repeat	1718.83	8854.95	4259.89	2996.73	4671.44	2120.61	2648.28	809.172
(AATACTA)n	Simple_repeat	590.939	744.515	255.867	1262.46	1680.56	1118.91	736.48	1713.88
(AATACTC)n	Simple_repeat	8.042	23.549	22.711	8.546	17.384	53.43	62.4714	31.572
(AATACTG)n	Simple_repeat	319.751	671.167	2139.14	414.114	2271.98	359.523	210.101	458.313
(AATACT)n	Simple_repeat	1369.14	3677.44	2547.59	1151.69	1836.64	1496.97	1351.13	837.444
(AATAGAATAC)n	Simple_repeat	0	24.4	0	0	10.612	5.99	1.03335	0
(AATAGAT)n	Simple_repeat	109.63	258.234	368.077	183.097	139.721	785.56	372.76	264.836
(AATAGCA)n	Simple_repeat	111.892	130.385	0	92.654	44.216	45.084	72.5728	8.212
(AATAGCATAA)n	Simple_repeat	0	6.625	0	11.314	17.258	31.224	21.6999	17.674
(AATAGC)n	Simple_repeat	115.16	202.227	1628.47	124.041	171.413	347.687	103.349	107.853
(AATAGG)n	Simple_repeat	15.654	28.569	28.138	50.011	55.387	55.38	65.9401	32.936
(AATAG)n	Simple_repeat	1981.81	2292.47	6800.02	2076.41	1960.21	3419.89	934.31	1765.48
(AATAGTAAT)n	Simple_repeat	2.703	8.572	0.761	3.817	1.632	1.584	0.702889	1.65
(AATAGTA)n	Simple_repeat	254.875	376.161	191.329	143.247	102.397	391.319	129.102	128.03
(AATAGT)n	Simple_repeat	1949.24	5383.13	9280.04	3154.9	9878.98	3274.64	1946.92	2698.89
(AATA)n	Simple_repeat	140917	145375	168317	131498	139045	124046	62496	104565
(AATATAA)n	Simple_repeat	5747.73	11090	11459.4	4478.09	5341.67	3043	2579.7	2171.07
(AATATATA)n	Simple_repeat	0	23.684	0	3.835	13.634	12.93	1.29127	7.808
(AATATC)n	Simple_repeat	411.904	517.025	149.496	1116.32	527.867	1371.21	228.075	235.583
(AATATCT)n	Simple_repeat	3.899	154.065	24.541	49.462	33.928	134.47	28.6694	6.139
(AATATGAT)n	Simple_repeat	8.711	56.979	6.059	6.105	48.823	126.92	83.9326	1.249
(AATATG)n	Simple_repeat	1258.39	3871.32	4028.39	1072.88	1545.34	1012.51	663.921	696.519
(AATATTAT)n	Simple_repeat	18.162	75.509	31.65	13.18	11.358	35.57	53.4133	59.621
(AATATTG)n	Simple_repeat	29.076	72.161	49.058	37.606	23.787	24.873	19.7554	32.42
(AATATT)n	Simple_repeat	6233.22	10497.6	13197.2	8683.22	13291.8	4959.29	3565.86	5316.67
(AATATTT)n	Simple_repeat	4708.21	5249.6	3982.36	6117.73	6974.89	10619.9	2834.92	1439.81
(AATCAAG)n	Simple_repeat	0	21.103	2.063	17.054	12.405	11.678	2.76006	0
(AATCAA)n	Simple_repeat	235.548	785.405	437.517	358.066	336.43	412.966	718.424	642.015
(AATCAATT)n	Simple_repeat	1.506	11.701	0	7.857	29.354	17.601	11.5235	5.324
(AATCA)n	Simple_repeat	473.787	1036.37	3516.29	771.875	1078.38	1387.13	623.645	1486.89
(AATCATG)n	Simple_repeat	2.477	19.544	0	4.758	1.993	5.232	1.33323	0
(AATCAT)n	Simple_repeat	14.753	39.383	9.124	36.663	82.599	53.889	27.1587	209.517
(AATCC)n	Simple_repeat	139.118	822.009	760.661	349.965	647.916	476.664	124.242	202.093
(AATCCTT)n	Simple_repeat	1.506	26.141	45.382	21.776	12.281	6.967	9.06515	6.517
(AATC)n	Simple_repeat	5171.52	5661.62	12006.3	5661.59	9572.09	6623.67	3973.57	6803.8
(AATCTAA)n	Simple_repeat	437.01	480.784	165.366	540.352	430.337	246.564	238.206	278.794
(AATCTGG)n	Simple_repeat	2.78	9.958	2.283	1.146	9.516	14.171	7.17596	660.718
(AATCTG)n	Simple_repeat	52.671	73.679	269.076	90.635	240.696	176.084	57.8929	49.67
(AATCTTA)n	Simple_repeat	62.485	151.159	7.701	194.502	56.156	60.902	53.3107	229.819
(AATCTTT)n	Simple_repeat	48.281	76.903	35.009	35.613	14.174	61.874	9.3117	4.864
(AATGAAC)n	Simple_repeat	919.914	1492.56	456.231	1469.37	812.006	2396.29	756.719	36.104
(AATGAAG)n	Simple_repeat	60.319	250.656	127.607	203.419	197.843	476.171	248.804	323.674
(AATGAAT)n	Simple_repeat	35.822	64.361	179.331	124.823	139.913	52.882	59.7129	82.978
(AATGACA)n	Simple_repeat	109.721	554.54	51.957	1019.92	385.601	205.594	130.316	121.217
(AATGAGAG)n	Simple_repeat	4452.81	4652.49	208.638	2375.34	744.095	223.322	57.1401	34.941
(AATGAGA)n	Simple_repeat	164.668	169.231	25.234	227.573	86.559	89.207	66.7937	4.059
(AATGAG)n	Simple_repeat	526.458	1028.01	1002.16	372.626	258.681	230.132	183.11	140.731
(AATGA)n	Simple_repeat	1911.67	9170.44	13698	2962.61	6228.42	1475.99	1032.23	1933.95
(AATGATA)n	Simple_repeat	283.995	582.903	795.565	254.019	166.23	200.803	65.5034	373.16
(AATGATAT)n	Simple_repeat	1.804	9.958	0	0.547	0.571	0.814	0	0
(AATGAT)n	Simple_repeat	341.42	542.043	135.907	571.613	320.359	326.289	228.807	232.784
(AATGCAA)n	Simple_repeat	92.348	111.893	0	59.97	21.743	63.097	46.0127	155.777
(AATGCC)n	Simple_repeat	17.2	343.708	306.43	158.96	329.581	990.25	143.552	2334.28
(AATGCT)n	Simple_repeat	34.969	132.263	45.475	86.495	109.488	218.895	87.8038	0.414
(AATGGA)n	Simple_repeat	41.317	246.277	291.477	146.829	200.118	383.692	94.0973	37.277
(AATGGC)n	Simple_repeat	1.498	6.78	7.411	3.207	36.92	39.459	13.4233	60.692
(AATGTAA)n	Simple_repeat	419.578	435.322	205.968	583.265	279.131	1030	841.96	109.789
(AATGTACA)n	Simple_repeat	0	32.669	15.22	7.704	30.729	4.127	2.17168	15.22
(AATGTAC)n	Simple_repeat	4.507	5.128	1.963	9.413	4.405	174.754	47.4256	0
(AATGTAT)n	Simple_repeat	358.574	4127.36	2864.14	318.88	817.093	392.989	386.357	383.78
(AATGTCA)n	Simple_repeat	0	6.906	0.761	2.557	2.282	30.691	2.8343	0
(AATGTCTTA)n	Simple_repeat	64.947	72.006	8.066	9.785	24.487	1.832	6.34874	60.712
(AATGTT)n	Simple_repeat	196.958	386.623	408.254	272.071	759.344	814.658	972.142	223.952
(AATTAAA)n	Simple_repeat	50.054	95.768	202.289	72.191	248.937	54.498	47.1421	212.691
(AATTAAATT)n	Simple_repeat	228.785	277.559	0	338.577	63.891	38.606	22.5994	0
(AATTAAC)n	Simple_repeat	470.681	606.22	493.414	353.654	422.284	146.177	144.937	90.989
(AATTAAT)n	Simple_repeat	762.33	767.511	166.638	663.251	434.045	781.733	509.195	669.541
(AATTAGC)n	Simple_repeat	45.024	47.277	248.209	56.248	129.471	26.361	32.0193	85.333
(AATTATA)n	Simple_repeat	2117.68	2667.09	2367.67	3753.93	3352.12	3097.18	1358.1	639.012
(AATTATGT)n	Simple_repeat	117.704	152.584	88.037	72.662	34.969	25.07	41.0488	43.919
(AATTCAA)n	Simple_repeat	135.24	193.467	113.313	75.121	207.825	141.168	149.848	217.295
(AATTCAATAT)n	Simple_repeat	2778.22	7928.22	3305.1	2025.41	2995.49	998.39	585.746	295.411
(AATTCAC)n	Simple_repeat	5.423	198.402	22.63	56.263	287.241	40.902	44.8342	23.353
(AATTCAT)n	Simple_repeat	170.162	239.328	48.696	96.235	123.331	99.85	57.3641	15.991
(AATTCTG)n	Simple_repeat	326.326	384.414	1096.67	343.354	1356.27	334.211	83.8429	117.577
(AATTGAA)n	Simple_repeat	163.032	183.624	74.071	126.543	295.485	1001.34	351.629	146.151
(AATTGGA)n	Simple_repeat	23.357	25.873	89.003	14.342	15.208	12.724	8.65429	112.628
(AATTGG)n	Simple_repeat	0.524	48.149	5.798	12.145	37.067	19.079	11.4754	68.921
(AATTGT)n	Simple_repeat	13.527	26.643	8.987	9.363	35.469	78.52	45.5292	156.499
(AATT)n	Simple_repeat	52683.6	59047.3	81855	47190.7	54522.6	35003.6	19889.9	27371.3
(AATTTAA)n	Simple_repeat	2003.82	2331.54	3146.09	2455.72	1761.8	1841.16	1433.58	2272.73
(AATTTAG)n	Simple_repeat	236.579	273.702	256.398	439.881	506.645	255.741	297.248	274.187
(AATTTA)n	Simple_repeat	7356	9004.69	8125.29	6345.9	5139.65	3791.32	2815.08	5353.72
(AATTTAT)n	Simple_repeat	2090.71	11491.5	7019.79	2105.37	3789.37	3464.91	797.634	926.071
(AATTTATT)n	Simple_repeat	3.237	7.244	24.722	150.952	129.113	107.127	209.086	88.121
(AATTTGA)n	Simple_repeat	128.015	155.068	431.641	122.869	165.753	269.645	349.639	4414.73
(AATTTGT)n	Simple_repeat	31.301	38.954	97.89	35.552	97.436	105.154	44.4469	65.626
(AATTTGTT)n	Simple_repeat	6.753	112.29	694.112	36.062	57.531	133.03	45.407	435.551
(AATTTTT)n	Simple_repeat	2715.5	3232.04	3740.07	2736.4	3267.09	2661.14	1571.07	5065.02
(ACAAAAA)n	Simple_repeat	280.326	391.884	853.346	283.747	211.14	427.568	190.95	214.545
(ACAAA)n	Simple_repeat	7113.42	20931.8	15274.8	8917.02	16805.9	8755.22	4450.95	9407.15
(ACAAAT)n	Simple_repeat	0	33.462	5.327	5.489	11.188	24.757	10.0276	0
(ACAACAAC)n	Simple_repeat	0.301	5.726	0	1.238	6.702	2.333	2.32462	0
(ACAACAA)n	Simple_repeat	102.682	662.191	98.177	150.68	658.708	586.029	298.412	623.397
(ACAACAG)n	Simple_repeat	0	19.448	0	0.32	15.959	25.781	2.36658	0
(ACAACA)n	Simple_repeat	219.648	272.877	573.603	177.521	160.064	161.295	144.11	673.123
(ACAACC)n	Simple_repeat	0	30.906	0	2.482	5.055	1.529	2.49246	0.414
(ACAACG)n	Simple_repeat	3.917	112.271	298.453	17.023	112.277	39.344	4.85905	124.474
(ACAACTT)n	Simple_repeat	57.897	69.921	11.689	23.999	9.013	10.034	0.63034	10.73
(ACAAGAC)n	Simple_repeat	25.592	49.504	304.412	58.633	130.5	17.118	9.29234	193.069
(ACAAGAG)n	Simple_repeat	0.603	6.678	1.031	0.639	6.527	2.661	0	0
(ACAAGAT)n	Simple_repeat	109.824	204.277	23.893	129.655	90.465	552.966	169.506	0.831
(ACAAGC)n	Simple_repeat	0	54.241	6.217	2.487	26.22	30.946	6.85937	0.831
(ACAAGG)n	Simple_repeat	1.05	16.935	29.774	7.965	87.212	403.834	100.754	155.059
(ACAAG)n	Simple_repeat	387.947	711.239	1172	566.961	422.455	124.216	45.3126	555.743
(ACAAGT)n	Simple_repeat	65.603	189.944	92.166	66.412	41.86	124.824	105.57	268.405
(ACAATAC)n	Simple_repeat	103.253	281.269	710.842	84.459	158.731	59.036	52.6205	318.481
(ACAATA)n	Simple_repeat	448.069	635.366	378.287	428.132	336.152	453.306	312.498	746.738
(ACAATAT)n	Simple_repeat	2.41	42.247	42.604	11.478	33.795	176.503	54.4233	215.728
(ACAATCA)n	Simple_repeat	0	41.214	5.377	0.821	10.031	16.561	0.899626	0
(ACACAAA)n	Simple_repeat	0	1316.9	593.426	38.588	118.499	90.694	39.836	7.407
(ACACACACAG)n	Simple_repeat	126.84	206.05	22.69	79.029	86.574	53.896	63.4437	471.134
(ACACACAG)n	Simple_repeat	0.904	43.98	63.089	5.191	49.693	61.123	6.19228	1.232
(ACACACAT)n	Simple_repeat	4.028	136.762	517.067	5.375	29.508	47.002	12.5184	7.375
(ACACACC)n	Simple_repeat	0	7.967	7.986	12.226	58.514	7.219	19.0087	40.38
(ACACAGACAC)n	Simple_repeat	41.662	61.595	1264.96	28.911	72.688	8.431	27.9542	69.865
(ACACAGAG)n	Simple_repeat	4.519	18.542	1.375	4.69	27.542	6.501	1.23009	4.091
(ACACATGCC)n	Simple_repeat	10.596	22.54	0	24.944	3.544	10.625	5.94404	0
(ACACATGC)n	Simple_repeat	0.224	24.913	0	3.812	18.729	3.433	1.00276	8.206
(ACACCAA)n	Simple_repeat	7.153	10.842	0.761	15.895	17.916	7.198	7.57714	100.628
(ACACCA)n	Simple_repeat	42.518	65.246	9.787	74.119	138.878	928.224	282.077	159.768
(ACACTAT)n	Simple_repeat	9.942	28.085	0	118.171	27.271	5.179	2.02475	1.232
(ACACTCC)n	Simple_repeat	9.309	41.988	8.595	24.109	10.07	29.536	7.68996	0
(ACACTC)n	Simple_repeat	46.828	80.056	195.974	139.846	121.638	41.019	16.8905	249.612
(ACAGAAG)n	Simple_repeat	0.524	8.339	12.24	22.608	57.127	76.515	36.1413	23.803
(ACAGACAC)n	Simple_repeat	31.283	47.894	328.648	55.349	72.544	137.829	94.5648	231.743
(ACAGACA)n	Simple_repeat	22.474	63.088	74.648	121.511	75.527	54.01	98.6847	419.515
(ACAGAC)n	Simple_repeat	70.278	280.486	378.339	107.635	226.631	259.642	46.253	483.262
(ACAGAGG)n	Simple_repeat	3.307	27.994	120.897	4.877	17.427	14.192	2.36658	217.742
(ACAGAG)n	Simple_repeat	556.452	678.085	1514.14	558.678	486.615	764.308	479.172	1876.48
(ACAGATAG)n	Simple_repeat	6.539	52.273	53.898	2.425	10.802	21.556	2.6245	6.57
(ACAGAT)n	Simple_repeat	287.005	467.142	673.548	460.911	402.828	470.629	94.5344	1639.5
(ACAGCAG)n	Simple_repeat	0	6.707	11.505	5.252	16.117	7.729	6.66615	4.578
(ACAGCA)n	Simple_repeat	28.651	148.242	51.604	67.638	1103.26	13059.1	1026.41	333.867
(ACAGCGG)n	Simple_repeat	0	22.494	20.82	1.284	0.491	0.283	1.07531	36.893
(ACAGC)n	Simple_repeat	41.22	81.25	116.03	53.006	129.451	73.693	29.3767	278.471
(ACAGGAG)n	Simple_repeat	4.35	49.528	29.551	6.703	6.896	23.175	22.9325	1.249
(ACAGGC)n	Simple_repeat	59.211	147.138	364.033	107.898	133.327	175.427	40.9211	332.101
(ACAGG)n	Simple_repeat	227.189	296.961	474.772	823.35	662.737	809.636	226.671	429.766
(ACAGTA)n	Simple_repeat	677.471	1734.75	2526.39	428.188	735.837	104.605	82.3798	164.387
(ACATAA)n	Simple_repeat	190.074	339.54	202.714	156.372	155.392	409.915	180.281	626.727
(ACATACAG)n	Simple_repeat	36.25	68.206	52.876	10.56	20.849	51.436	69.342	186.038
(ACATACT)n	Simple_repeat	17.474	41.305	38.936	8.41	47.697	4.482	5.00428	8.223
(ACATATATAT)n	Simple_repeat	1.798	33.997	0	11.238	1.494	4.825	0.330465	36.598
(ACATAT)n	Simple_repeat	3927.79	5140.85	8052.07	4919.28	4911.16	4207.64	2051.23	8476.96
(ACATATT)n	Simple_repeat	721.949	947.32	2032.32	337.195	269.089	368.811	277.002	218.152
(ACATCC)n	Simple_repeat	6.09	79.296	149.917	7.085	16.594	44.488	10.0679	2.038
(ACATGAA)n	Simple_repeat	45.086	1265.16	1205.2	606.348	1702.01	362.456	109.212	153.667
(ACATGTG)n	Simple_repeat	4.66	19.201	12.584	16.518	83.202	11.318	14.7207	43.301
(ACATTA)n	Simple_repeat	36.466	180.464	25.088	252.109	119.141	137.032	38.1871	116.491
(ACATTC)n	Simple_repeat	0	61.47	161.402	14.839	28.862	96.074	25.7737	121.122
(ACATTCT)n	Simple_repeat	3.314	10.842	0.761	12.701	2.05	5.073	6.90484	100.628
(ACATTGA)n	Simple_repeat	0	5.245	0	1.29	4.483	1.777	3.09221	0
(ACATT)n	Simple_repeat	79.713	119.923	118.774	539.218	295.044	180.959	103.192	85.445
(ACATTT)n	Simple_repeat	101.697	158.547	60.862	290.136	657.37	1310.72	585.14	317.814
(ACATTTT)n	Simple_repeat	1567.16	3863.17	4200.92	988.668	958.458	3467.14	572.197	235.519
(ACATTTTT)n	Simple_repeat	32.189	43.565	41.894	39.494	133.295	40.179	21.5092	5.682
(ACCAAA)n	Simple_repeat	23.948	32.988	19.686	90.421	45.005	167.936	53.3643	5.33
(ACCAA)n	Simple_repeat	4133.25	7007.94	6734.07	4089.02	7960.82	2587.55	1699.16	1737.95
(ACCAATC)n	Simple_repeat	1.79	11.84	23.712	11.771	74.045	53.92	43.1521	9.452
(ACCAATT)n	Simple_repeat	13.413	107.817	0.38	15.224	59.319	144.923	157.542	0
(ACCACAG)n	Simple_repeat	1.952	74.457	448.989	33.459	49.208	6.49	1.44774	342.175
(ACCACCC)n	Simple_repeat	301.568	391.764	663.313	116.512	215.417	314.928	71.6396	184.951
(ACCACC)n	Simple_repeat	16.058	18.289	310.654	30.278	54.662	62.842	14.9305	899.506
(ACCAC)n	Simple_repeat	7.643	20.383	7.107	51.713	29.817	54.408	22.7734	8.219
(ACCAGA)n	Simple_repeat	75.507	147.115	327.201	216.456	561.603	758.07	392.497	342.672
(ACCAGGC)n	Simple_repeat	0.224	7.498	1.395	6.178	56.1	51.342	2.58254	7.427
(ACCAGGT)n	Simple_repeat	167.15	253.28	36.568	123.802	54.861	35.201	28.2628	15.62
(ACCAG)n	Simple_repeat	101.204	422.836	944.738	111.064	257.602	397.223	60.4526	1383.61
(ACCAT)n	Simple_repeat	9.251	359.411	991.989	86.142	293.01	40.654	16.1229	228.902
(ACCCAA)n	Simple_repeat	0	30.101	2.75	7.498	14.284	2.654	0.63034	112.493
(ACCCACC)n	Simple_repeat	0.671	11.701	11.193	0.274	3.271	6.653	0.330465	67.853
(ACCCAGC)n	Simple_repeat	5.997	13.484	8.248	1.466	16.395	48.832	0.330465	0.835
(ACCCAG)n	Simple_repeat	113.975	192.834	227.842	158.431	177.215	139.465	94.7938	77.748
(ACCCCAG)n	Simple_repeat	91.052	101.158	70.844	127.414	144.46	301.909	82.1056	334.04
(ACCCCA)n	Simple_repeat	32.773	135.235	17.522	58.653	54.195	46.191	15.3283	94.092
(ACCCCCC)n	Simple_repeat	361.704	364.39	782.674	185.852	882.762	786.504	189.559	959.496
(ACCCCCT)n	Simple_repeat	0.301	20.583	31.41	5.054	25.714	27.046	5.97632	25.709
(ACCCCG)n	Simple_repeat	11.018	13.492	219.963	8.9	71.184	84.257	11.3415	212.069
(ACCCC)n	Simple_repeat	6611.91	8420.15	18209.8	7477.24	13699.3	5778.61	2365.39	6119.57
(ACCCCTCCTG)n	Simple_repeat	0	30.279	139.166	2.836	20.754	27.952	17.345	119.667
(ACCCCT)n	Simple_repeat	4.129	37.44	137.728	25.847	86.654	68.159	31.8322	66.947
(ACCCGC)n	Simple_repeat	8.526	26.084	31.187	29.126	123.543	128.94	14.7643	546.757
(ACCCTA)n	Simple_repeat	316.893	570.523	13223.7	680.898	685.582	489.518	189.841	407.252
(ACCCTCC)n	Simple_repeat	1.196	23.918	3.555	3.755	28.376	5.959	11.7604	41.891
(ACCCTC)n	Simple_repeat	53.123	197.877	501.091	47.718	154.122	127.02	33.8973	1287.99
(ACCCTG)n	Simple_repeat	26.091	89.358	180.722	66.629	71.768	102.724	27.4455	207.578
(ACCCT)n	Simple_repeat	0.904	63.703	184.188	14.9	93.035	119.402	11.7901	170.068
(ACCGCC)n	Simple_repeat	387.053	2162.97	6476.11	511.828	1829.07	948.002	169.919	404.548
(ACC)n	Simple_repeat	9109.17	19125.8	29703.3	9054.45	10339	11294.2	4413.79	22447.7
(ACCTACC)n	Simple_repeat	6.713	31.916	102.371	8.33	3.487	4.513	0.930216	0
(ACCTAG)n	Simple_repeat	7.798	68.927	0	7.866	0.571	1.877	7.43374	0.802
(ACCTCAA)n	Simple_repeat	0	9.418	0	0.593	6.903	25.184	1.89102	0.414
(ACCTCC)n	Simple_repeat	70.089	1007.62	2055.88	226.799	970.496	901.752	67.1493	299.532
(ACCTCGG)n	Simple_repeat	36.47	114.666	149.293	40.613	19.962	31.915	18.0516	76.24
(ACCTCT)n	Simple_repeat	15.118	48.808	1.375	26.45	15.186	20.759	10.4308	2.478
(ACCTGCC)n	Simple_repeat	2.41	12.841	0	14.318	6.695	16.001	3.59667	0
(ACCTGC)n	Simple_repeat	39.619	127.468	43.559	35.19	57.146	212.812	6.62419	72.385
(ACCTG)n	Simple_repeat	24.352	33.604	45.405	33.449	26.276	42.348	27.2844	93.845
(ACCT)n	Simple_repeat	630.58	1210.99	351.096	1379.08	898.243	878.591	418.969	201.925
(ACCTT)n	Simple_repeat	1725.62	11768.3	13646.8	2111	2714.4	1797.1	1414.09	0.815
(ACGAGCCC)n	Simple_repeat	7.652	35.07	24.146	8.311	28.074	109.451	42.3816	576.154
(ACGAGG)n	Simple_repeat	19.321	531.241	311.995	43.832	121.931	55.401	12.9004	370.642
(ACGATG)n	Simple_repeat	13.727	133.138	323.344	50.146	126.738	14.615	16.5312	219.128
(ACGCAGG)n	Simple_repeat	5.254	110.269	247.063	61.067	731.277	755.248	69.0743	13.967
(ACGCA)n	Simple_repeat	31.316	31.334	248.91	23.506	131.687	12.636	0.66093	58.76
(ACGGAG)n	Simple_repeat	33.9	205.761	113.246	63.935	267.679	262.937	19.3987	124.265
(ACGGA)n	Simple_repeat	14.992	20.138	43.924	31.281	4.628	1.353	0.372424	0.414
(ACGG)n	Simple_repeat	93.906	124.742	339.518	2406.06	1014.74	4037.34	484.073	1786.48
(ACG)n	Simple_repeat	33.012	65.372	54.275	74.041	65.905	80.07	15.7218	188.469
(ACGTTCACT)n	Simple_repeat	0	15.871	0	0.593	8.319	5.963	0.930216	0.835
(ACTAAGA)n	Simple_repeat	193.548	984	1470.18	296.44	517.974	250.917	177.013	108.456
(ACTAA)n	Simple_repeat	674.462	1260.63	730.378	1245.81	1783.96	4907.28	2219.77	1274.82
(ACTAATA)n	Simple_repeat	0	60.086	71.404	40.962	244.366	195.59	406.273	196.477
(ACTACAC)n	Simple_repeat	11.304	49.196	27.947	12.516	33.352	24.718	10.8626	182.874
(ACTAC)n	Simple_repeat	369.932	3219.16	2956.56	119.842	396.766	238.982	276.285	166.619
(ACTAGAA)n	Simple_repeat	90.751	126.605	27.761	55.154	35.178	15.28	4.18675	0
(ACTAG)n	Simple_repeat	39.423	53.66	7.671	49.706	39.087	19.213	27.9918	0
(ACTATA)n	Simple_repeat	15.21	32.513	1025.46	8.233	45.228	30.185	11.6608	68.929
(ACTATAT)n	Simple_repeat	1007.79	1613.57	210.497	570.07	380.989	123.983	148.66	433.708
(ACTATC)n	Simple_repeat	70.882	1864.03	5271.39	1150.02	5690.03	1304.11	233.84	227.037
(ACTATG)n	Simple_repeat	19.932	78.008	210.763	21.852	50.777	94.817	74.0524	235.494
(ACTAT)n	Simple_repeat	810.568	2761.97	1891.93	851.646	2869.38	2782.32	731.26	1146.35
(ACTATTATC)n	Simple_repeat	12.021	24.825	16.103	32.505	13.794	20.346	25.2185	119.75
(ACTATTT)n	Simple_repeat	237.544	3373.47	2737.53	580.775	880.563	774.544	605.95	1425.2
(ACTATTTT)n	Simple_repeat	6.969	36.193	57.649	45.306	87.182	154.146	31.4976	0
(ACTCACC)n	Simple_repeat	9.532	41.278	10.017	46.34	59.048	144.735	42.8863	211.144
(ACTCAT)n	Simple_repeat	25.567	62.793	20.918	15.219	20.326	15.772	41.5505	2.054
(ACTCCAA)n	Simple_repeat	0.224	5.312	13.159	17.784	90.926	6.55	17.9483	91.906
(ACTCCAT)n	Simple_repeat	0	9.121	5.831	12.38	23.278	25.344	6.08914	1.232
(ACTCCC)n	Simple_repeat	381.871	464.818	736.892	52.572	392.996	242.292	154.482	244.599
(ACTCC)n	Simple_repeat	0.301	25.132	6.189	19.011	42.949	55.364	26.7233	24.578
(ACTCCT)n	Simple_repeat	168.195	195.353	48.63	86.419	19.384	20.656	53.5995	211.941
(ACTCTAG)n	Simple_repeat	1201.19	1886.15	1386.55	3007.44	3989.64	2763.08	1677.31	152.82
(ACTCTGA)n	Simple_repeat	0	32.622	0	2.493	0	5.28	1.04472	0
(ACTGAGA)n	Simple_repeat	0.301	6.014	29.515	4.126	10.398	41.465	8.48631	13.481
(ACTGAGC)n	Simple_repeat	0	10.839	11.934	2.013	7.828	8.637	5.01382	33.761
(ACTGA)n	Simple_repeat	22.623	41.818	42.302	47.14	61.313	33.137	78.9571	174.499
(ACTGAT)n	Simple_repeat	25.423	34.241	0	50.636	8.865	35.784	20.0518	0.835
(ACTGCC)n	Simple_repeat	0.902	5.312	0	1.244	10.117	24.569	4.19812	63.349
(ACTGGA)n	Simple_repeat	23.908	683.07	1081.87	161.14	212.191	89.521	69.9314	139.463
(ACTGGCC)n	Simple_repeat	17.463	22.075	35.201	90.919	177.043	20.635	5.72808	1142.06
(ACTG)n	Simple_repeat	1266.74	1611.58	824.056	983.003	869.193	964.589	414.673	1176.42
(ACTGTT)n	Simple_repeat	304.836	897.964	785.036	178.993	288.562	692.676	728.951	530.48
(ACT)n	Simple_repeat	1669.06	1839.92	2985.27	2117.29	2250.48	1412.97	1034.69	1493.61
(ACTTAAT)n	Simple_repeat	0.525	92.193	3.061	12.609	232.024	394.482	76.4339	7876.2
(ACTTATA)n	Simple_repeat	111.905	222.57	4.924	413.432	173.153	361.726	233.437	56.91
(ACTTATATT)n	Simple_repeat	5.423	5.858	35.965	4.837	38.666	19.052	3.87733	44.027
(ACTTAT)n	Simple_repeat	26.905	93.946	88.992	31.393	96.784	160.895	178.479	113.669
(ACTTCCC)n	Simple_repeat	5.482	24.966	6.593	17.798	34.718	30.669	10.6291	62.225
(ACTTC)n	Simple_repeat	731.665	1230.08	371.233	771.4	746.215	260.194	141.156	65.681
(ACTTCTT)n	Simple_repeat	90.867	94.032	34.58	59.633	61.298	151.92	62.8736	61.842
(ACTTG)n	Simple_repeat	81.123	279.661	298.043	72.475	148.609	180.979	64.1622	81.59
(ACTTTAA)n	Simple_repeat	15.812	38.163	29.785	22.884	42.603	10.476	4.16584	2.846
(ACTTTAT)n	Simple_repeat	12.161	50.291	7.674	21.03	64.892	100.792	125.948	157.657
(ACTTTATT)n	Simple_repeat	11.325	24.384	126.45	16.953	14.265	7.17	8.30108	69.467
(ACTTTCA)n	Simple_repeat	0	58.335	491.698	8.683	37.667	4.482	10.3773	0
(ACTTTC)n	Simple_repeat	120.118	147.63	185.578	68.84	96.446	44.766	39.1674	60.308
(ACTTTGC)n	Simple_repeat	8.82	23.402	7.229	9.361	11.251	39.64	26.8859	22.584
(ACTTT)n	Simple_repeat	576.823	769.943	1136.12	905.533	1495.1	913.12	646.985	190.053
(ACTTTTT)n	Simple_repeat	89.583	208.162	393.689	78.813	44.396	94.947	72.4268	7.007
(AGAAAAAG)n	Simple_repeat	2.703	15.494	7.61	12.506	62.956	103.397	84.6077	17.178
(AGAAAAA)n	Simple_repeat	2.84	7.661	234.189	18.828	131.026	65.366	33.8518	139.63
(AGAAAAC)n	Simple_repeat	46.65	223.967	1024.05	70.838	149.352	36.606	40.5895	18.929
(AGAAAAT)n	Simple_repeat	0	5.389	1.035	0	7.836	21.004	0	0
(AGAAAC)n	Simple_repeat	28.733	117.439	1.309	42.789	3.134	5.452	3.32739	3.267
(AGAAACT)n	Simple_repeat	0	14.528	131.58	4.986	4.13	11.154	4.24008	0
(AGAAAGAA)n	Simple_repeat	9.919	10.171	29.14	24.888	5.161	3.261	0.599751	0
(AGAAAT)n	Simple_repeat	3.881	14.748	58.959	1.414	13.358	13.047	3.43405	51.27
(AGAACAA)n	Simple_repeat	477.764	534.443	1969.35	394.683	669.152	667.157	321.421	1034.13
(AGAACAC)n	Simple_repeat	32.594	142.425	721.081	99.473	180.503	40.457	17.8111	199.762
(AGAACAG)n	Simple_repeat	0.826	8.435	0.344	0.599	8.197	8.233	1.99416	19.84
(AGAACC)n	Simple_repeat	5.091	23.161	82.206	4.497	16.221	25.711	4.4674	105.973
(AGAAC)n	Simple_repeat	220.323	387.753	364.035	336.242	258.957	337.677	181.761	1337.85
(AGAACTA)n	Simple_repeat	10.337	34.635	12.556	18.492	16.085	20.584	13.3403	100.74
(AGAAGAC)n	Simple_repeat	2385.69	13624.8	6624.37	7391.69	12936.8	8727.98	5533.27	2889.93
(AGAAGAT)n	Simple_repeat	151.088	482.104	686	182.396	424.636	148.731	33.6621	104.253
(AGAAGCC)n	Simple_repeat	32.656	35.109	19.946	15.95	22.253	21.659	19.3813	35.933
(AGAAGTA)n	Simple_repeat	0	58.524	3.272	1.244	6.88	3.506	4.19643	0
(AGAAGTG)n	Simple_repeat	33.746	7290.27	1612.05	711.853	1231.58	1111.79	219.294	80.462
(AGAAGT)n	Simple_repeat	6.735	48.599	98.209	49.87	232.097	298.856	400.968	219.63
(AGAATAT)n	Simple_repeat	68.733	136.452	170.845	102.426	156.263	260.999	115.145	453.985
(AGAATGG)n	Simple_repeat	78.811	109.18	35.443	70.682	34.096	73.835	30.9275	1.229
(AGAATG)n	Simple_repeat	171.604	359.321	44.11	332.464	282.764	699.646	280.43	253.437
(AGAATGT)n	Simple_repeat	5.622	11.089	1.702	7.605	20.075	9.941	23.0136	340.176
(AGAATTA)n	Simple_repeat	432.649	2453.2	619.333	211.281	180.556	137.163	62.3738	0
(AGACAAAA)n	Simple_repeat	8.113	277.374	5045.55	387.865	2576.48	1706.49	541.858	8128.85
(AGACAAA)n	Simple_repeat	6.742	15.623	3.695	18.803	47.075	83.744	67.9845	51.711
(AGACAAT)n	Simple_repeat	32.981	50.496	141.346	10.118	45.72	22.244	7.7127	43.469
(AGACACAC)n	Simple_repeat	6.979	14.839	15.628	9.837	13.795	19.918	4.65277	0
(AGACACAG)n	Simple_repeat	0	16.126	9.893	2.972	5.499	24.672	9.4725	0
(AGACACA)n	Simple_repeat	19.831	43.893	151.352	6.297	28.279	150.66	5.04272	10.628
(AGACAC)n	Simple_repeat	1529.89	5891.18	7826.78	2065.23	2915.45	1543.1	694.988	5354.6
(AGACAGA)n	Simple_repeat	32.367	33.743	2.945	31.121	23.16	46.436	27.9681	0.401
(AGACAT)n	Simple_repeat	16.185	46.175	57.638	24.453	28.747	21.85	11.451	93.399
(AGACCC)n	Simple_repeat	0.224	5.029	6.978	18.561	43.888	104.007	4.34152	2.051
(AGACTC)n	Simple_repeat	5.113	124.625	37.249	25.26	42.082	57.14	43.5796	189.011
(AGACTGA)n	Simple_repeat	103.641	617.039	120.839	145.96	319.563	165.095	94.1653	110.021
(AGACTGC)n	Simple_repeat	25.015	26.948	269.62	11.889	18.692	4.944	3.9402	48.789
(AGACTGG)n	Simple_repeat	512.653	566.118	431.609	74.968	176.509	66.037	171.106	85.442
(AGAGAAGTA)n	Simple_repeat	9.482	106.749	71.26	23.054	45.589	12.054	2.6892	4.996
(AGAGAA)n	Simple_repeat	342.538	1302.07	4324.81	485.199	1133.72	388.42	115.965	941.343
(AGAGACA)n	Simple_repeat	0	7.968	0	0	7.499	7.644	0	0.401
(AGAGACT)n	Simple_repeat	1.575	372.884	30.545	22.832	76.017	198.294	53.649	1.646
(AGAGAGAC)n	Simple_repeat	7.591	96.409	281.389	33.501	103.265	44.21	17.3145	83.235
(AGAGAGT)n	Simple_repeat	38.868	85.838	33.41	34.299	46.022	118.711	85.5138	259.895
(AGAGCAG)n	Simple_repeat	13.917	22.243	0	5.061	12.997	16.563	6.38549	4.483
(AGAGCC)n	Simple_repeat	8.72	99.119	124.803	5.544	21.68	53.099	25.9226	14.762
(AGAGCGC)n	Simple_repeat	9.622	13.387	187.021	0.867	16.109	6.571	0.63034	2.471
(AGAGCTC)n	Simple_repeat	0	9.303	9.219	4.073	15.157	48.691	6.47293	12.294
(AGAGCT)n	Simple_repeat	126.263	2057.53	2082.09	177.637	774.486	955.888	552.059	126.65
(AGAGGAC)n	Simple_repeat	1.205	80.46	311.744	71.519	149.741	166.677	111.228	374.91
(AGAGGCA)n	Simple_repeat	0.603	31.067	5.305	15.946	16.443	35.167	14.6498	69.026
(AGAGGCC)n	Simple_repeat	4.114	96.677	371.961	15.632	67.605	48.436	10.6983	69.316
(AGAGGCG)n	Simple_repeat	0	9.494	0	6.955	0.989	0.797	1.96357	0
(AGAGGC)n	Simple_repeat	342.981	389.352	886.45	305.758	482.198	614.588	224.225	1852.29
(AGAGGG)n	Simple_repeat	237.423	628.526	1373.67	374.173	699.579	528.014	255.19	3203.61
(AGAGGTC)n	Simple_repeat	29.392	393.596	376.166	38.847	80.592	108.311	26.4197	25.357
(AGAGGTG)n	Simple_repeat	112.992	311.522	215.39	354.999	497.157	568.958	217.596	187.682
(AGAGTAA)n	Simple_repeat	6.429	23.565	2.283	11.383	25.539	17.157	48.2472	16.866
(AGAGTAC)n	Simple_repeat	24.489	36.469	10.797	108.458	25.54	3.278	11.5367	0
(AGAGTA)n	Simple_repeat	103.997	425.943	79.245	77.645	79.174	177.51	273.926	103.786
(AGAGTC)n	Simple_repeat	73.695	133.873	180.382	127.216	186.288	55.663	35.0838	210.138
(AGAGTT)n	Simple_repeat	1207.16	2856.32	2023.19	1027.07	1054.33	919.643	633.995	548.514
(AGA)n	Simple_repeat	6211.95	6695.22	11405.7	4760.97	8449.29	8153.28	2826.47	10585.8
(AGATAAG)n	Simple_repeat	10.087	54.797	0.688	11.051	5.634	18.427	5.42652	0
(AGATAA)n	Simple_repeat	207.969	210.566	149.973	236.53	333.431	490.339	180.593	154.523
(AGATAC)n	Simple_repeat	1868.5	4305.58	4936	1148.24	2070.36	580.883	440.76	522.567
(AGATATG)n	Simple_repeat	52.998	112.998	26.92	253.244	78.33	62.389	62.093	9.465
(AGATATT)n	Simple_repeat	22.267	25.382	13.875	13.179	55.15	15.118	27.6114	237.111
(AGATCAA)n	Simple_repeat	0	26.419	0	1.095	0	7.053	0	0
(AGATC)n	Simple_repeat	199.171	280.74	63.076	361.162	129.498	120.148	42.1521	103.792
(AGATCTC)n	Simple_repeat	218.374	1223.43	676.549	208.989	323.539	90.669	148.892	103.12
(AGATGAG)n	Simple_repeat	0	28.685	23.971	2.509	8.615	6.373	8.70579	48.412
(AGATGA)n	Simple_repeat	402.488	721.727	1527.95	519.919	882.449	1039.23	345.257	2395.32
(AGATGATT)n	Simple_repeat	113.939	124.871	225.105	159.328	108.233	73.358	146.12	44.067
(AGATG)n	Simple_repeat	433.091	550.918	49.29	374.931	141.255	192.924	592.537	43.476
(AGAT)n	Simple_repeat	24231.2	31023.8	27042.9	26926.2	24289.5	18196.3	9802.51	15665
(AGATTAA)n	Simple_repeat	35.488	49.208	1.415	44.664	6.971	15.828	28.178	18.482
(AGATTA)n	Simple_repeat	27.317	140.231	52.351	31.607	9.549	6.611	3.32739	0.401
(AGATTTTG)n	Simple_repeat	17.776	33.974	1.719	15.918	5.804	80.465	41.2033	15.637
(AGCAAA)n	Simple_repeat	0	10.873	0	0.913	1.712	2.409	0	13.188
(AGCAAC)n	Simple_repeat	140.155	151.345	127.195	146.876	171.611	39.345	11.43	54.153
(AGCAAG)n	Simple_repeat	14.757	16.867	17.047	43.446	14.894	17.958	6.75975	195.047
(AGCACAG)n	Simple_repeat	2.712	24.657	3.782	13.131	15.842	26.084	7.72224	56.693
(AGCACCC)n	Simple_repeat	71.981	103.157	385.058	69.249	178.116	61.641	13.9076	339.625
(AGCACC)n	Simple_repeat	332.112	594.626	1815.35	155.259	160.503	175.264	114.696	714.317
(AGCACGC)n	Simple_repeat	1.05	19.117	37.611	4.741	27.674	63.15	4.92205	15.137
(AGCAC)n	Simple_repeat	181.237	469.588	1575.92	454.957	1246.74	367.126	132.352	1882.99
(AGCACTG)n	Simple_repeat	0	84.21	360.742	20.251	45.4	29.383	5.89254	106.761
(AGCAGAG)n	Simple_repeat	176.558	201.951	444.238	81.956	134.002	74.517	22.1412	561.953
(AGCAGA)n	Simple_repeat	234.538	586.893	872.001	559.644	817.023	249.308	30.5873	199.436
(AGCAGG)n	Simple_repeat	120.831	347.945	525.438	230.621	434.036	926.855	107.582	9635.27
(AGCAGGT)n	Simple_repeat	1.205	19.448	0.327	2.829	0.571	6.415	1.04472	314.377
(AGCAGT)n	Simple_repeat	6781.55	26002.9	26197.2	17792.5	38556.3	6651.56	594.591	2059.72
(AGCATCT)n	Simple_repeat	4.958	32.301	0	26.047	1.712	2.881	1.62174	0.414
(AGCCAC)n	Simple_repeat	3490.24	4588.09	3353.81	4928.1	3864.14	1991.78	1079.77	3399.97
(AGCCCAC)n	Simple_repeat	13.13	22.643	24.412	42.513	663.472	1566.91	455.056	480.945
(AGCCCA)n	Simple_repeat	74.914	90.033	50.285	36.341	62.793	27.727	19.8183	173.095
(AGCCCCA)n	Simple_repeat	0.902	17.737	3.768	3.981	36.802	38.643	11.6913	224.743
(AGCCCCC)n	Simple_repeat	1.351	26.273	194.451	18.888	61.892	71.751	9.46031	293.079
(AGCCCCGC)n	Simple_repeat	0	943.459	330.088	11.625	28.637	40.551	4.95264	117.047
(AGCCCGG)n	Simple_repeat	0	56.865	116.013	14.825	71.798	34.919	13.6645	83.888
(AGCCCG)n	Simple_repeat	37.592	46.898	903.752	29.292	224.556	139.901	38.1899	351.722
(AGCCC)n	Simple_repeat	1076.84	1553.53	2874.17	942.93	1899.43	1282.25	271.767	4356.02
(AGCCCT)n	Simple_repeat	16.713	26.232	17.066	17.389	27.125	52.099	7.3306	15.587
(AGCCGC)n	Simple_repeat	6.551	9.763	13.381	5.368	18.263	24.538	6.27619	179.041
(AGCCTAG)n	Simple_repeat	28.273	77.525	26.483	74.148	47.857	87.202	16.8581	398.11
(AGCCTG)n	Simple_repeat	24.623	38.247	12.176	31.853	70.602	88.085	16.5845	999.174
(AGCGCC)n	Simple_repeat	1.273	9.138	5.748	2.75	18.428	31.091	5.0461	1032.85
(AGCGCG)n	Simple_repeat	12.381	18.849	6.71	23.047	33.883	120.375	189.603	141.31
(AGCGC)n	Simple_repeat	8.357	11.635	44.294	12.763	52.865	22.054	10.79	211.856
(AGCGGCG)n	Simple_repeat	1.119	13.903	21.167	12.404	30.587	28.226	24.0533	76.671
(AGCGG)n	Simple_repeat	141.642	195.651	1339.95	131.799	409.636	617.459	110.973	539.722
(AGCG)n	Simple_repeat	530.896	942.05	79.777	813.01	582.761	666.427	244.642	979.066
(AGCGTC)n	Simple_repeat	0	23.124	21.029	2.19	1.639	8.475	3.00829	47.324
(AGC)n	Simple_repeat	12630.1	45164.4	47224.9	20318.1	32398.3	34526.8	12278.7	60870.4
(AGCTAA)n	Simple_repeat	1.573	7.222	0	13.485	2.628	12.591	5.88286	0
(AGCTAAT)n	Simple_repeat	49.201	72.104	112.498	38.394	75.104	16.622	24.3871	77.242
(AGCTAC)n	Simple_repeat	18.41	268.991	390.66	73.591	86.04	64.093	110.113	197.156
(AGCTAG)n	Simple_repeat	6.042	26.775	34.245	7.783	6.888	4.679	0.744849	0
(AGCTATCA)n	Simple_repeat	16.547	46.878	287.651	10.362	47.302	25.954	21.2276	168.321
(AGCTCAG)n	Simple_repeat	8.729	43.479	3.855	21.516	18.597	34.746	24.7841	2.886
(AGCTCA)n	Simple_repeat	0	5.858	7.525	5.287	23.417	30.46	6.34705	0.417
(AGCTCCA)n	Simple_repeat	0.301	6.868	1.325	2.647	9.148	17.339	0.66093	0
(AGCTCCC)n	Simple_repeat	11.273	45.784	203.024	3.725	14.676	51.477	9.35535	129.164
(AGCTC)n	Simple_repeat	11.954	85.949	26.148	38.381	36.094	63.512	12.0043	16.074
(AGCTCT)n	Simple_repeat	3.308	7.879	0.688	2.539	3.994	10.959	6.16182	25.893
(AGCTGA)n	Simple_repeat	0.301	8.467	0	6.389	9.113	14.588	7.30001	37.035
(AGCTGCTC)n	Simple_repeat	0	14.738	19.609	5.489	20.709	7.885	8.49599	190.174
(AGCTGG)n	Simple_repeat	210.027	235.579	468.377	265.244	317.02	203.253	42.1983	1242.66
(AGCTG)n	Simple_repeat	1.196	46.958	46.994	8.878	24.352	75.129	46.4902	4.969
(AGCT)n	Simple_repeat	205.939	698.423	134.755	103.582	126.796	751.779	246.974	133.271
(AGCTTAA)n	Simple_repeat	11.494	23.915	15.124	26.829	158.721	1253.97	242.277	263.803
(AGCTTTA)n	Simple_repeat	0.826	52.968	227.788	38.547	146.229	249.039	95.732	279.891
(AGCTTT)n	Simple_repeat	10.128	149.675	185.953	85.638	900.03	1220.32	606.023	1005.67
(AGGAAAGCAA)n	Simple_repeat	1.808	61.249	22.247	10.923	34.403	35.905	67.7	124.392
(AGGAAGGC)n	Simple_repeat	148.205	207.604	60.606	257.642	173.551	109.562	18.751	553.852
(AGGAAGT)n	Simple_repeat	10.811	31.105	0	0.593	15.13	3.751	6.45804	37.283
(AGGAAT)n	Simple_repeat	51.994	74.415	1.141	72.623	26.641	36.101	13.7545	6.162
(AGGACAG)n	Simple_repeat	42.356	115.613	541.822	99.468	614.546	173.878	101.003	763.074
(AGGACC)n	Simple_repeat	7.519	160.093	498.765	79.15	480.112	39.179	26.7886	4155.58
(AGGACCTTTC)n	Simple_repeat	74.218	84.47	171.604	73.316	197.561	19.801	7.69165	187.851
(AGGACGC)n	Simple_repeat	8.321	12.481	15.34	3.628	24.906	19.863	10.8721	174.778
(AGGACG)n	Simple_repeat	26.821	145.679	812.955	40.254	148.558	101.805	22.693	3083.67
(AGGACTC)n	Simple_repeat	6.542	63.088	38.582	6.115	45.068	68.002	13.2711	68.597
(AGGACTG)n	Simple_repeat	14.218	32.765	18.566	15.708	3.279	1.929	1.1995	1.216
(AGGAGAC)n	Simple_repeat	72.523	114.924	152.591	72.878	136.463	42.216	31.2823	239.478
(AGGAGAT)n	Simple_repeat	0	37.677	45.763	9.692	51.601	16.939	15.4995	10.296
(AGGAGCC)n	Simple_repeat	2.702	200.575	894.833	46.401	127.14	235.949	22.8214	120.984
(AGGAGC)n	Simple_repeat	122.886	1372.61	1229.93	373.984	1101.5	1790.43	156.905	1849.78
(AGGAGGA)n	Simple_repeat	1.496	27.543	33.26	4.061	26.365	16.719	6.37764	4.154
(AGGAGGC)n	Simple_repeat	104.982	308.976	1006.41	181.377	313.157	207.046	77.3911	329.004
(AGGAGG)n	Simple_repeat	0.902	54.566	1.031	4.523	4.565	16.733	3.72255	223.568
(AGGAGGT)n	Simple_repeat	0	6.092	17.655	1.609	11.125	38.343	6.58223	87.732
(AGGAG)n	Simple_repeat	11118.1	11851.8	1013.59	8568.33	3055.35	1973.18	501.875	6963.35
(AGGATG)n	Simple_repeat	770.306	7215.77	4007.81	6199.75	35111.5	62412.1	1491.3	1702.37
(AGGAT)n	Simple_repeat	7.728	11.702	2.618	4.359	0.491	12.181	17.1083	13.576
(AGGCAA)n	Simple_repeat	24.117	41.289	74.967	38.524	80.608	48.642	94.4417	41.425
(AGGCACA)n	Simple_repeat	0	31.289	11.452	12.493	25.693	82.59	2.82293	9.849
(AGGCACC)n	Simple_repeat	21.639	77.091	0	16.762	4.027	1.929	0.744849	0
(AGGCAGG)n	Simple_repeat	57.252	136.221	193.695	80.098	220.213	446.797	213.877	1349.73
(AGGCAG)n	Simple_repeat	51.16	208.163	1268.33	64.827	274.804	293.025	167.038	1441.68
(AGGCCA)n	Simple_repeat	14.911	151.39	141.535	53.194	295.703	984.261	61.0943	334.864
(AGGCCCG)n	Simple_repeat	28.766	32.839	5.441	32.081	49.995	88.391	34.4517	6.159
(AGGCCC)n	Simple_repeat	148.25	251.211	460.841	576.807	345.014	497.258	130.652	1050.99
(AGGCCG)n	Simple_repeat	90.205	910.27	1618.05	436.211	1077.57	318.412	175.93	408.867
(AGGCC)n	Simple_repeat	325.24	646.636	2050.52	371.845	1157.19	1783.54	396.719	1783.29
(AGGCCTC)n	Simple_repeat	82.919	334.261	2093.08	236.047	783.074	282.743	63.2867	498.348
(AGGCCTG)n	Simple_repeat	21.567	24.443	152.708	70.05	94.853	79.001	32.3368	158.686
(AGGCGA)n	Simple_repeat	0.748	9.998	1.636	10.37	65.193	38.486	24.3059	271.586
(AGGCGG)n	Simple_repeat	63.109	238.319	33.032	70.169	99.648	55.869	50.0848	159.553
(AGGCG)n	Simple_repeat	23.245	148.026	103.28	11.369	33.571	46.268	40.7924	33.682
(AGGCTA)n	Simple_repeat	0.224	46.558	0.344	3.8	27.958	33.1	8.7897	0
(AGGCTC)n	Simple_repeat	58.401	77.889	997.52	59.237	114.099	93.124	52.0004	277.652
(AGGCTGG)n	Simple_repeat	86.418	1467.34	3757.39	232.603	859.051	172.38	100.89	527.833
(AGGGAGGA)n	Simple_repeat	0	11.95	0	0	1.141	2.674	0	0
(AGGGA)n	Simple_repeat	1743.39	2752.37	2444.09	1850.55	3149.5	2120.75	664.382	292.841
(AGGGCAGG)n	Simple_repeat	0	21.396	0.38	0.593	1.712	1.794	0.66093	0.414
(AGGGC)n	Simple_repeat	111.293	444.713	391.777	101.542	202.492	163.364	91.9476	659.305
(AGGGGA)n	Simple_repeat	72.855	377.561	228.501	108.574	518.99	811.178	242.335	147.656
(AGGGGATGGA)n	Simple_repeat	0	15.734	17.502	1.295	7.864	72.907	19.5842	0
(AGGGGG)n	Simple_repeat	461.875	507.634	1122	419.878	342.426	241.695	191.732	144.701
(AGGGGGTG)n	Simple_repeat	0	12.218	26.243	35.922	62.453	36.49	6.27633	526.611
(AGGGG)n	Simple_repeat	91.608	528.462	1076.23	288.177	1031.75	5998.23	849.249	12993.5
(AGGGGTAG)n	Simple_repeat	1.049	17.998	3.805	0.274	3.264	0	0.372424	0
(AGGGTT)n	Simple_repeat	1066.46	2522.42	8493.51	1578.3	1395.06	752.854	309.703	422.679
(AGG)n	Simple_repeat	4568.15	12870.9	16324.4	7123.17	9275.01	13076.7	4093.99	13392
(AGGTCAG)n	Simple_repeat	18.484	21.669	22.617	22.899	83.245	17.347	5.42469	2.879
(AGGTCA)n	Simple_repeat	31.21	168.668	22.347	53.752	60.425	50.99	6.97739	66.356
(AGGTCCG)n	Simple_repeat	0	144.199	15.282	40.3	48.092	534.508	48.9414	0.414
(AGGTCC)n	Simple_repeat	87.926	35892.4	7029.66	2209.01	9297.4	4907.9	1677.84	649.177
(AGGTC)n	Simple_repeat	50.642	138.124	99.259	26.803	71.493	55.987	21.511	11.976
(AGGTCTAGA)n	Simple_repeat	0	57.629	2.777	2.168	10.576	12.481	17.9615	0
(AGGTCTC)n	Simple_repeat	0	110.512	352.612	17.644	94.288	155.176	4.76376	71.748
(AGGTGAA)n	Simple_repeat	1.343	19.785	0.38	3.336	2.708	0.549	1.36382	0
(AGGTGAG)n	Simple_repeat	4.14	9.431	7.335	30.968	20.312	17.791	5.81816	207.064
(AGGTGA)n	Simple_repeat	29.222	38.295	38.443	28.96	98.009	277.303	405.281	600.326
(AGGTT)n	Simple_repeat	1194.44	3367.58	3221.41	1164.71	2218.22	889.409	502.894	344.449
(AGTAAGG)n	Simple_repeat	9.805	11.278	0	12.532	10.227	15.115	10.2113	82.237
(AGTAAG)n	Simple_repeat	294.187	1084.27	790.512	561.867	981.512	1007.61	621.249	160.082
(AGTAA)n	Simple_repeat	311.841	1089.67	1227.2	538.71	1133.27	3811.47	606.933	413.974
(AGTAAT)n	Simple_repeat	1071.57	1686.47	352.206	1472.97	857.933	809.146	363.839	609.86
(AGTACAA)n	Simple_repeat	6.133	19.888	2.357	25.111	38.658	16.49	23.3976	8.574
(AGTACAC)n	Simple_repeat	5.099	100.573	26.447	4.587	7.588	33.355	22.4142	0
(AGTACT)n	Simple_repeat	28.923	2589.19	1793.36	138.264	276.02	185.095	61.4188	68.301
(AGTAGC)n	Simple_repeat	159.496	349.584	196.193	122.204	66.389	237.585	129.31	110.09
(AGTAG)n	Simple_repeat	34.78	139.093	389.508	78.585	150.008	233.183	129.22	1158.12
(AGTAGT)n	Simple_repeat	0.826	31.033	207.83	39.095	152.826	248.7	94.3358	279.891
(AGTATAA)n	Simple_repeat	335.922	469.379	19.83	296.854	279.097	178.536	258.031	258.376
(AGTATA)n	Simple_repeat	131.069	152.643	132.821	113.062	87.703	46.01	30.1809	165.075
(AGTAT)n	Simple_repeat	672.574	705.807	378.181	865.729	964.049	253.715	145.464	412.699
(AGTATTA)n	Simple_repeat	9.684	137.797	124.163	27.536	381.342	602.523	183.097	685.041
(AGTATTT)n	Simple_repeat	3.44	55.092	14.259	30.49	156.542	628.625	249.071	100.797
(AGTCAA)n	Simple_repeat	5.112	33.794	35.961	4.894	11.51	11.95	7.56577	78.641
(AGTCAAT)n	Simple_repeat	7.794	27.43	10.143	17.613	14.189	22.985	6.61634	0.414
(AGTCAC)n	Simple_repeat	192.865	229.316	194.225	123.258	147.442	52.595	37.3024	110.159
(AGTCC)n	Simple_repeat	3.839	27.17	0	21.996	38.769	765.789	5.43437	0
(AGTC)n	Simple_repeat	393.212	630.094	1642.37	355.434	878.106	544.778	120.867	695.523
(AGTCTC)n	Simple_repeat	0	17.821	7.564	5.072	16.659	13.058	31.3917	1.219
(AGTCT)n	Simple_repeat	1.203	53.236	0	14.435	12.514	19.8	12.3409	5.731
(AGTGAAC)n	Simple_repeat	8.056	46.613	334.567	48.657	33.526	110.625	5.71319	4.499
(AGTGAA)n	Simple_repeat	0.525	16.375	18.222	8.996	31.887	15.71	3.65	0.417
(AGTGACA)n	Simple_repeat	28.9	53.703	0	49.553	8.728	15.242	8.60265	0
(AGTGAC)n	Simple_repeat	682.26	2024.92	205.47	598.512	514.531	200.341	443.693	170.255
(AGTGAGC)n	Simple_repeat	5.42	5.979	0.38	8.698	22.728	12.339	4.19643	2.064
(AGTGAGGA)n	Simple_repeat	11.047	16.326	0	11.437	2.282	89.349	27.7102	14.296
(AGTGAGG)n	Simple_repeat	335.534	408.154	245.15	293.355	593.087	115.809	40.5136	140.228
(AGTGAG)n	Simple_repeat	38.037	65.569	328.911	31.196	49.6	50.244	35.9205	4.091
(AGTGA)n	Simple_repeat	0.448	21.291	16.539	18.239	6.986	7.999	6.80171	3.717
(AGTGATG)n	Simple_repeat	0	11.903	3.028	8.347	0.571	7.261	0.744849	0
(AGTGCC)n	Simple_repeat	0	8.465	0	0.599	5.892	9.352	2.49077	0.802
(AGTGCTG)n	Simple_repeat	95.658	277.769	230.449	40.258	125.462	31.239	9.89209	279.69
(AGTGCTTA)n	Simple_repeat	0.902	6.458	0	6.641	5.063	6.553	2.78097	0.835
(AGTGGAG)n	Simple_repeat	9.999	18.804	0	8.963	4.203	19.293	14.2774	1.604
(AGTGG)n	Simple_repeat	366.228	823.174	590.523	293.806	151.286	175.756	180.455	477.383
(AGTG)n	Simple_repeat	973.846	1422.56	1975.75	1291.82	1093.25	832.999	415.956	1315.13
(AGTGTGT)n	Simple_repeat	0	8.98	7.607	3.891	28.135	13.514	16.7165	171.529
(AGTGT)n	Simple_repeat	1263.01	1911.7	1435.65	3181.36	4051.42	2907.83	1746.7	152.82
(AGTGTT)n	Simple_repeat	127.985	184.1	7.704	15.724	37.467	66.673	114.134	54.186
(AGTGTTTGA)n	Simple_repeat	0.224	13.411	22.838	18.433	5.191	6.039	3.22594	0
(AGT)n	Simple_repeat	2017.11	2220.19	3684.42	1945.56	2358.6	2829.34	2704.83	8195.85
(AGTTAA)n	Simple_repeat	15.881	80.65	88.201	20.556	47.603	59.157	33.6507	155.514
(AGTTACT)n	Simple_repeat	23.456	130.645	76.456	36.01	80.802	27.368	35.624	79.714
(AGTTAGA)n	Simple_repeat	49.168	71.551	54.724	83.644	98.995	29.396	49.0367	37.224
(AGTTAG)n	Simple_repeat	5.41	10.531	15.928	7.326	4.959	9.502	5.5733	0.414
(AGTTAGT)n	Simple_repeat	194.511	413.815	21.894	249.437	123.954	87.789	233.326	0
(AGTTATA)n	Simple_repeat	0	10.563	0.327	0.32	2.491	6.919	1.11727	0
(AGTTATT)n	Simple_repeat	18.37	42.55	36.512	13.812	44.146	136.854	23.3863	0.818
(AGTTCAT)n	Simple_repeat	228.088	232.356	143.03	257.833	269.291	138.731	87.4821	66.361
(AGTTCCA)n	Simple_repeat	0	14.293	0	8.788	9.622	1.08	5.96495	5.294
(AGTTCT)n	Simple_repeat	10.824	33.849	0	15.06	13.631	18.448	39.7191	186.627
(AGTTCTT)n	Simple_repeat	16.697	19.415	15.211	9.545	9.524	10.797	23.3155	411.378
(AGTTGATA)n	Simple_repeat	6.265	29.357	0	8.674	4.445	4.569	2.39717	0
(AGTTTACTT)n	Simple_repeat	0	12.749	0	0.32	1.061	1.346	0	0
(AGTTTAG)n	Simple_repeat	53.317	192.43	21.418	161.076	60.443	44.178	37.2589	0
(AGTTTCA)n	Simple_repeat	2.633	5.281	0.327	1.284	5.561	29.681	166.369	43.962
(AGTTTCC)n	Simple_repeat	0.826	6.745	0	34.825	7.877	8.24	11.8381	0
(AGTTTC)n	Simple_repeat	7.207	30.732	23.012	12.072	99.383	26.277	5.86012	82.3
(AGTTTCT)n	Simple_repeat	23.59	102.851	561.359	259.324	636.769	293.39	27.7155	361.758
(AGTTTGA)n	Simple_repeat	1.35	12.498	0.327	3.24	15.252	14.407	4.52858	0
(AGTTT)n	Simple_repeat	505.33	2397.03	663.639	895.258	953.307	1125.01	455.242	213.051
(AGTTTTA)n	Simple_repeat	6.617	29.138	50.782	19.829	74.367	37.678	94.5879	108.072
(AGTTTTG)n	Simple_repeat	0	6.358	0	1.604	7.193	28.186	27.1192	58.911
(AGTTTT)n	Simple_repeat	336.151	1449.04	1104.68	957.954	5188.83	1018.4	776.538	1171.63
(AGTTTTT)n	Simple_repeat	13.964	14.984	11.964	59.256	72.16	77.051	108.036	929.655
ALTR2B2_SSc	LTR	60344.6	64983	44230.2	61463.5	55678.2	64762.3	28253.2	32097.1
ALTR2C_SSc	LTR	43335.1	48909.6	114676	49090.2	44785.1	47112.1	20978	37497.2
AmnSINE2	SINE	21577.3	34890.5	20634	27726.9	24719.2	23436.6	12552.1	12267.1
ARLTR2	LTR	21.136	54.196	18.625	50.51	74.251	132.491	25.5868	268.69
(ATAAA)n	Simple_repeat	3654.95	4236.94	3898.88	3803.38	4085.44	5303.55	2366.26	9083.92
(ATAAATAA)n	Simple_repeat	8.769	9.261	5.388	21.921	18.801	10.497	3.49354	1071.55
(ATAAATAC)n	Simple_repeat	7.546	8.408	1.342	10.262	22.826	27.266	13.6934	16.504
(ATAAATCT)n	Simple_repeat	11.957	15.703	0	21.3	12.245	4.879	9.29417	0
(ATAACAA)n	Simple_repeat	833.685	1056.51	186.481	178.129	183.635	227.636	115.042	136.181
(ATAACAT)n	Simple_repeat	15.181	29.165	12	22.243	110.655	69.62	22.4254	42.338
(ATAACC)n	Simple_repeat	57.963	110.098	46.414	44.74	107.586	133.536	127.184	602.364
(ATAAC)n	Simple_repeat	1139.9	2092.91	9070.82	2356.36	2733.41	885.783	622.64	1761.14
(ATAACTA)n	Simple_repeat	3.985	73.384	103.047	15.552	128.049	12.102	8.10604	6.156
(ATAACTG)n	Simple_repeat	0	14.587	50.407	2.509	7.844	16.191	9.71992	5.367
(ATAACT)n	Simple_repeat	272.858	350.31	316.95	624.896	297.649	707.105	310.641	122.136
(ATAAGAA)n	Simple_repeat	656.967	915.586	588.934	516.135	283.998	189.105	249.163	324.663
(ATAAGATG)n	Simple_repeat	115.15	232.211	43.432	23.563	4.252	6.859	10.4517	63.821
(ATAAGG)n	Simple_repeat	3.3	10.544	18.628	5.147	9.021	7.364	4.45603	7.825
(ATAAG)n	Simple_repeat	51.411	199.473	348.128	74.647	198.822	157.583	47.6135	401.035
(ATAAGTA)n	Simple_repeat	23.905	54.785	7.426	40.951	37.511	50.006	25.0577	4.949
(ATAAGTATGA)n	Simple_repeat	1225.37	1329.29	348.783	1700.06	646.851	303.872	203.208	0.414
(ATAATAGTAT)n	Simple_repeat	0	9.168	0	4.148	4.928	3.606	3.65	6.142
(ATAATCA)n	Simple_repeat	0.224	6.374	0	4.94	11.945	2.398	4.33015	10.681
(ATAATGA)n	Simple_repeat	407.416	495.571	414.797	866.582	932.878	900.885	275.614	136.181
(ATAAT)n	Simple_repeat	8379.64	9585.45	18284.3	7517.25	7475.68	8200.88	4342.89	3989.8
(ATAATTAC)n	Simple_repeat	4.509	21.663	4.42	7.469	15.559	25.766	12.7991	79.228
(ATAATTC)n	Simple_repeat	5.678	34.613	82.26	20.2	35.912	14.851	13.6113	662.107
(ATACAAA)n	Simple_repeat	78.096	385.052	395.48	52.214	65.109	116.381	36.6232	70.23
(ATACAAG)n	Simple_repeat	131.474	294.692	63.543	135.895	65.728	13.44	12.8681	34.062
(ATACAA)n	Simple_repeat	1375.4	1789.48	11326	1561.08	1876.78	889.124	544.804	3963.45
(ATACAATAT)n	Simple_repeat	679.833	1576.35	71.541	1004.51	661.306	306.788	160.148	0
(ATACAATT)n	Simple_repeat	0	7.324	1.756	3.167	17.585	19.912	4.63003	8.998
(ATACACAC)n	Simple_repeat	109.75	234.35	1.485	106.111	82.577	47.035	54.2666	19.242
(ATACAC)n	Simple_repeat	25118.8	26203.8	17010	19072.3	16749.5	17799.6	6648.69	5959.16
(ATACAGA)n	Simple_repeat	3.21	25.113	135.968	38.985	174.347	73.998	27.1471	174.466
(ATACA)n	Simple_repeat	832.786	878.6	971.42	359.443	261.22	271.295	347.536	715.734
(ATACATA)n	Simple_repeat	125.368	380.991	622.425	238.096	896.307	720.586	525.46	185.835
(ATACATAT)n	Simple_repeat	196.697	647.924	60.565	194.313	141.276	86.81	47.9071	51.429
(ATACCAT)n	Simple_repeat	5.317	42.009	9.834	14.663	29.938	47.677	58.2655	41.427
(ATAC)n	Simple_repeat	48995.6	65989.4	62616.5	47493.1	61118.8	47434.7	28746.2	53477.3
(ATACTAG)n	Simple_repeat	134.678	147.48	3.478	128.897	31.789	30.002	115.129	6.563
(ATACTC)n	Simple_repeat	446.414	595.625	2137.44	891.244	1748.82	118.827	97.6993	376.823
(ATACTGC)n	Simple_repeat	3.156	8.234	15.438	7.695	41.38	24.27	16.3748	152.382
(ATACT)n	Simple_repeat	530.979	1524.85	559.029	1030.88	1449.1	275.394	321.244	314.557
(ATACTTA)n	Simple_repeat	0	129.346	0	10.645	13.273	17.664	22.1876	0
(ATACTTG)n	Simple_repeat	56.569	84.107	87.689	35.561	154.585	270.718	80.7815	200.442
(ATACTT)n	Simple_repeat	5.258	7.37	0	20.297	21.259	176.807	4.90101	16.754
(ATACTTT)n	Simple_repeat	155.249	581.038	752.846	335.615	599.08	449.277	235.366	194.376
(ATAGAAT)n	Simple_repeat	14.013	38.436	15.154	30.883	97.117	33.472	47.3293	111.524
(ATAGAGAA)n	Simple_repeat	50.851	54.83	0	49.727	15.329	10.37	5.39593	0.414
(ATAGAGC)n	Simple_repeat	4.045	18.001	98.13	29.179	327.273	158.672	265.279	452.631
(ATAGATA)n	Simple_repeat	141.164	285.944	181.627	238.755	172.491	114.854	98.1835	161.525
(ATAGATG)n	Simple_repeat	100.008	169.427	4.529	148.5	37.149	142.767	141.251	32.348
(ATAGATT)n	Simple_repeat	7.067	7.185	0	1.94	7.988	46.912	2.6245	15.666
(ATAGCAC)n	Simple_repeat	356.184	426.85	0	295.871	87.753	41.324	70.7716	35.736
(ATAGG)n	Simple_repeat	75.877	157.943	368.674	121.612	187.075	204.956	135.091	277.397
(ATAGTCA)n	Simple_repeat	9.486	34.465	0	16.282	6.959	5.128	4.12557	0
(ATAGTCT)n	Simple_repeat	6.959	7.952	0	18.168	6.621	1.877	1.98279	3.253
(ATAGTG)n	Simple_repeat	1.506	30.092	74.267	26.557	187.318	161.64	79.5453	52.973
(ATAGT)n	Simple_repeat	456.43	595.466	281.418	336.916	625.012	700.905	516.551	1085.99
(ATAGTT)n	Simple_repeat	40.641	47.825	12.211	50.304	57.741	130.652	67.4073	59.637
(ATATAAA)n	Simple_repeat	0	6.092	0	0.867	2.13	1.611	0.899626	5.768
(ATATACACAC)n	Simple_repeat	22.387	39.865	148.011	62.492	2526.54	290.23	182.593	275.718
(ATATAGAT)n	Simple_repeat	3.752	15.421	0.344	4.403	16.387	48.841	28.8548	5.344
(ATATAGC)n	Simple_repeat	3.15	6.009	5.548	9.709	15.897	15.146	23.1039	49.676
(ATATATACAT)n	Simple_repeat	56.271	61.42	0	29.458	6.457	8.034	3.55641	1.617
(ATATATAC)n	Simple_repeat	78.378	100.986	490.857	94.593	121.854	161.436	67.1346	324.506
(ATATATA)n	Simple_repeat	4328.01	5706.76	1679.97	4869.22	3737.8	3583.07	1918.26	2262.29
(ATATATATC)n	Simple_repeat	2.762	6.971	0	2.834	2.853	2.077	0.744849	0
(ATATATATGA)n	Simple_repeat	0.301	34.206	0.654	2.647	17.32	3.378	5.26822	2.889
(ATATATATT)n	Simple_repeat	0	24.199	11.002	9.337	13.344	9.176	2.99692	0
(ATATATCA)n	Simple_repeat	0	5.578	30.091	6.051	6.157	13.606	10.8739	151.239
(ATATATCC)n	Simple_repeat	75.853	171.618	19.007	40.148	58.219	54.874	46.3044	165.27
(ATATATC)n	Simple_repeat	1405.92	7303.3	7381.48	1721	2879.97	819.388	293.665	537.503
(ATATATGGC)n	Simple_repeat	0	5.546	0	0	0	1.884	0	0
(ATATATG)n	Simple_repeat	108.148	271.355	197.961	378.894	292.581	219.783	234.899	709.197
(ATATATGT)n	Simple_repeat	258.049	386.969	630.975	187.304	580.006	540.204	172.899	259.12
(ATATAT)n	Simple_repeat	8914.64	15826.6	10518.7	10347	13178.5	9844.63	6061.34	6011.99
(ATATATTT)n	Simple_repeat	9.382	96.799	110.694	6.587	26.513	63.69	10.4342	0
(ATATCAC)n	Simple_repeat	0	13.26	0.327	12.477	2.853	13.168	7.48355	0
(ATATCCCC)n	Simple_repeat	2.685	49.245	766.214	21.589	50.921	32.543	14.8912	44.846
(ATATC)n	Simple_repeat	517.084	602.428	487.969	429.259	529.816	808.157	662.558	457.449
(ATATCTA)n	Simple_repeat	136.542	1436.46	932.121	311.88	1647.82	950.316	483.943	207.42
(ATATCTT)n	Simple_repeat	7.659	24.427	0	190.083	55.629	67.006	13.5805	13.165
(ATATGCA)n	Simple_repeat	16.109	38.979	0	28.546	9.496	3.81	2.22149	0
(ATATGTG)n	Simple_repeat	24.462	39.558	58.416	15.495	22.901	30.943	6.5132	51.323
(ATATTA)n	Simple_repeat	5454.87	7541.63	7350.12	6823.99	5665.21	4015.2	2411.9	3198.76
(ATATTATA)n	Simple_repeat	8.927	57.046	157.457	26.984	94.13	26.36	30.8375	58.651
(ATATTAT)n	Simple_repeat	3288.34	4300.32	4089.99	3124.24	3664.13	1740.45	1132.86	1189.09
(ATATTATT)n	Simple_repeat	33.382	42.402	61.983	23.75	23.807	34.101	9.37809	9.442
(ATATTCAT)n	Simple_repeat	161.727	395.194	124.253	94.136	57.47	38.658	25.1995	394.529
(ATATTCT)n	Simple_repeat	287.465	496.849	152.2	314.048	149.924	115.102	72.9082	414.751
(ATATTGT)n	Simple_repeat	35.069	81.041	62.454	60.544	128.849	68.199	29.6169	251.671
(ATATT)n	Simple_repeat	12592.9	13192	15581.4	15305.3	17866.7	8740.89	6668.63	5801.85
(ATATTTA)n	Simple_repeat	6182.55	7566.1	1817.31	4492	2374.96	2151.74	1165.77	593.626
(ATATTTG)n	Simple_repeat	50.011	59.259	0.761	30.44	16.211	57.367	37.0264	175.164
(ATATTTGT)n	Simple_repeat	0	230.226	533.748	80.38	424.427	84.644	66.9667	29.587
(ATATTT)n	Simple_repeat	7857.33	9021.68	16028.8	8578.62	9865.24	6122.03	3746.12	6252.88
(ATATTTTT)n	Simple_repeat	18.031	20.455	10.127	22.211	23.484	119.807	15.3947	8.61
(ATCAAGA)n	Simple_repeat	3.83	5.608	22.319	0.639	7.523	6.999	3.24699	15.032
(ATCAA)n	Simple_repeat	1090.73	2808.22	643.622	1944.55	2864.25	6152.17	1004.45	1296.66
(ATCAAT)n	Simple_repeat	31.015	116.205	36.204	73.689	23.656	40.972	15.7427	15.936
(ATCAATT)n	Simple_repeat	0	7.732	0	2.653	5.135	1.722	2.53273	28.279
(ATCACAA)n	Simple_repeat	0.825	13.532	33.149	10.333	25.192	15.235	10.4386	58.711
(ATCACAC)n	Simple_repeat	0	5.578	0	0	7.988	0	0	0
(ATCACC)n	Simple_repeat	1005.09	3159.21	2717.47	1879.31	1302.09	642.179	185.048	700.789
(ATCAC)n	Simple_repeat	22.79	78.952	66.704	71.739	61.446	107.09	32.5675	454.319
(ATCAGA)n	Simple_repeat	0	15.187	0	5.255	2.989	2.333	1.65233	0.401
(ATCAGG)n	Simple_repeat	24.645	138.172	24.588	34.686	17.445	46.033	23.2874	178.318
(ATCA)n	Simple_repeat	3257.93	5041.33	2899.08	3435.38	3303.61	3025.26	1317.58	2033.23
(ATCATAT)n	Simple_repeat	62.748	74.591	103.117	153.716	223.411	375.476	92.9025	56.617
(ATCATC)n	Simple_repeat	567.06	571.593	321.681	348.454	1055.87	1943.98	1388.77	202.145
(ATCATGA)n	Simple_repeat	0	24.437	79.936	3.012	4.027	0.98	1.00276	7.401
(ATCATTTA)n	Simple_repeat	0	6.64	0	0.599	0	0.266	0	0
(ATCCAA)n	Simple_repeat	0	18.745	0	1.688	2.453	1.694	0	71.678
(ATCCAGA)n	Simple_repeat	11.266	16.314	0	41.87	6.511	10.932	10.3678	0.401
(ATCCA)n	Simple_repeat	57.384	122.882	307.052	22.213	54.5	9.814	20.8307	124.695
(ATCCAT)n	Simple_repeat	26.347	61.819	1.636	24.547	43.497	27.105	21.4663	49.111
(ATCCC)n	Simple_repeat	131.842	240.526	729.829	201.589	308.115	134.033	74.8359	211.032
(ATCCCTA)n	Simple_repeat	1.119	7.669	0.327	6	4.42	7.481	3.23562	0.417
(ATCCGATCCA)n	Simple_repeat	128.211	131.59	408.091	136.15	118.059	124.759	44.3796	34.451
(ATCCTAG)n	Simple_repeat	15.365	47.401	19.631	55.583	36.203	38.841	14.6236	138.293
(ATCCTC)n	Simple_repeat	125.837	540.821	262.592	184.231	358.178	403.906	266.67	343.051
(ATCCTGA)n	Simple_repeat	5.266	38.838	41.121	3.913	20.164	11.139	1.71702	411.917
(ATC)n	Simple_repeat	55138.8	83766.5	44787.8	44211.8	55009.6	25438.3	14058.6	12359
(ATCTAA)n	Simple_repeat	25.32	55.314	111.989	33.128	66.788	118.229	69.4802	288.011
(ATCTAAT)n	Simple_repeat	11.12	82.394	180.682	21.659	60.72	17.105	28.7218	31.602
(ATCTACA)n	Simple_repeat	53.024	77.945	0.688	67.408	35.083	53.122	16.2042	1.653
(ATCTAC)n	Simple_repeat	21.495	52.828	1.375	60.608	32.84	17.944	39.8797	70.703
(ATCTAG)n	Simple_repeat	4.363	16.465	62.319	15.766	10.828	7.599	14.5221	42.345
(ATCTATC)n	Simple_repeat	0.224	8.102	3.698	3.211	25.848	21.614	8.71012	3.671
(ATCTCC)n	Simple_repeat	153.355	412.641	570.042	340.069	221.631	168.092	71.7489	210.764
(ATCTCCT)n	Simple_repeat	0	16.929	0	0.918	2.122	7.512	0	19.676
(ATCTGC)n	Simple_repeat	38.541	530.895	14201.2	110.767	355.362	314.487	206.643	232.021
(ATCTG)n	Simple_repeat	0.895	83.993	1.412	14.582	187.899	496.808	91.116	58.977
(ATCTGTCT)n	Simple_repeat	0.448	23.9	4.581	10.122	32.906	27.833	13.6111	2.034
(ATCTGTG)n	Simple_repeat	57.17	224.732	32.403	63.5	34.951	19.056	58.8266	22.091
(ATCTGTT)n	Simple_repeat	11.671	117.035	111.455	39.951	67.643	159.739	77.6409	0
(ATCTTAA)n	Simple_repeat	2507.42	3913.34	4746.27	6246.41	8720.16	5669.47	3404.2	401.321
(ATCTTAT)n	Simple_repeat	6.92	83.756	53.411	21.713	112.792	818.687	585.875	194.731
(ATCTTC)n	Simple_repeat	398.21	5603.1	1126.15	476.188	1651.53	1227.62	665.672	346.391
(ATCTTCT)n	Simple_repeat	89.378	131.065	83.934	671.476	190.815	123.919	54.6958	0
(ATCTTTAG)n	Simple_repeat	1.049	7.155	0	1.883	0.498	1.777	25.9784	0
(ATCTTTA)n	Simple_repeat	47.381	97.976	136.112	66.249	113.899	430.641	95.9385	219.776
(ATCTTT)n	Simple_repeat	685.385	748.31	745.664	755.925	384.487	713.237	614.739	384.566
(ATGAAGA)n	Simple_repeat	9.777	23.866	35.412	34.237	120.524	34.714	39.1235	328.781
(ATGAATC)n	Simple_repeat	43.241	71.707	0	136.007	47.799	35.628	19.6217	0
(ATGAATT)n	Simple_repeat	142.052	319.176	126.308	135.653	207.955	373.422	50.2975	210.483
(ATGACA)n	Simple_repeat	52.756	69.765	2.07	79.091	165.831	724.926	595.882	0.414
(ATGAC)n	Simple_repeat	20.506	147.438	84.81	38.266	108.597	143.188	55.7368	80.436
(ATGACT)n	Simple_repeat	49.384	163.608	129.906	45.843	90.238	67.231	45.246	45.171
(ATGAGAAC)n	Simple_repeat	1977.66	3872.97	2000.27	321.697	391.786	99.371	347.822	357.092
(ATGAGA)n	Simple_repeat	108.46	151.542	235.534	201.703	328.103	175.646	109.474	350.658
(ATGAGT)n	Simple_repeat	0	53.927	27.878	3.389	7.944	57.746	17.4789	76.398
(ATGATC)n	Simple_repeat	33.682	46.232	1.522	60.992	40.762	65.598	24.9755	0
(ATGATTA)n	Simple_repeat	19.539	19.621	4.246	28.872	12.023	61.846	20.5388	2.439
(ATGATTT)n	Simple_repeat	4.512	236.852	184.127	1.466	13.26	21.823	3.75314	29.048
(ATGCAA)n	Simple_repeat	178.342	326.191	47.297	324.362	162.433	169.123	74.8202	96.603
(ATGCACA)n	Simple_repeat	3.888	7.527	69.551	8.604	6.222	23.914	2.64372	2.504
(ATGCAGAT)n	Simple_repeat	0	19.123	0	0	0	0.266	0	0
(ATGCATA)n	Simple_repeat	6.615	13.263	17.603	6.566	2.282	9.069	1.04472	0
(ATGCATT)n	Simple_repeat	29.655	37.097	0.688	117.751	58.833	26.631	17.5	0
(ATGCC)n	Simple_repeat	529.074	1193.01	352.061	1279.1	1127.28	2730.58	323.744	143.972
(ATGCTG)n	Simple_repeat	48.544	143.273	213.368	121.437	67.548	213.924	72.1643	115.729
(ATGCTT)n	Simple_repeat	5.119	56.868	42.163	18.392	11.182	5.504	11.2123	52.204
(ATGGAC)n	Simple_repeat	91.695	1200.12	1165.16	283.53	3033.98	1552.42	1441.31	711.115
(ATGGAGAG)n	Simple_repeat	8.503	76.918	7.22	10.223	110.528	12.146	5.08637	47.662
(ATGGAGA)n	Simple_repeat	0	12.498	2.36	8.849	0	1.857	0.744849	0
(ATGGAGG)n	Simple_repeat	32.507	296.58	5.501	25.952	88.13	45.189	49.5404	869.477
(ATGGAT)n	Simple_repeat	439.456	13585.7	13057.2	5213	11319.6	6319.58	1621.1	1983.36
(ATGGGAGGTC)n	Simple_repeat	0	12.809	0.688	3.863	4.83	12.992	4.63003	1.232
(ATGGGCAC)n	Simple_repeat	1.343	5.228	0	0.913	1.494	0.266	3.51628	0
(ATGGTAA)n	Simple_repeat	0	32.956	1.485	4.604	30.848	32.344	18.0728	0
(ATGGTA)n	Simple_repeat	201.995	346.739	49.812	84.758	31.305	5.604	20.7356	210.055
(ATGGTAT)n	Simple_repeat	31.098	374.401	348.098	32.954	107.433	113.935	140.647	185.307
(ATGGTG)n	Simple_repeat	13.084	264.08	53.788	27.43	35.533	48.59	16.7663	90.369
(ATGGT)n	Simple_repeat	0.748	5.229	2.884	6.088	27.531	14.162	1.74761	0.835
(ATGTAATA)n	Simple_repeat	32.522	40.405	10.775	30.841	89.794	354.247	516.691	151.952
(ATGTAC)n	Simple_repeat	3834.58	7486.1	6005.42	3477.79	6227.89	2725.32	1343.79	1098.97
(ATGTA)n	Simple_repeat	1813.74	1851.43	1840.2	1429.93	1041.15	670.017	627.549	1903.67
(ATGTATA)n	Simple_repeat	70.456	91.221	51.563	165.524	86.955	51.703	18.7851	29.604
(ATGTATGTAT)n	Simple_repeat	0	12.812	4.5	1.872	3.264	6.649	1.04472	0.401
(ATGTAT)n	Simple_repeat	5647.6	10198.9	5305.06	6822.49	5111.05	5144.77	2847.48	3103.59
(ATGTATT)n	Simple_repeat	496.815	807.882	1167.75	404.28	751.739	347.432	372.783	677.173
(ATGTCAC)n	Simple_repeat	38.08	40.286	27.91	78.223	36.306	28.426	1.71702	2.886
(ATGTCAG)n	Simple_repeat	4.212	14.231	93.323	6.117	29.043	67.002	33.5098	445.679
(ATGTC)n	Simple_repeat	0.904	12.448	3.926	1.74	10.537	7.902	6.1311	11.956
(ATGTCT)n	Simple_repeat	34.367	147.155	461.107	119.462	958.462	149.343	91.2002	522.628
(ATGTGGGTAT)n	Simple_repeat	59.067	122.432	0	236.49	23.791	12.568	10.2244	0
(ATGTGG)n	Simple_repeat	8.521	26.551	111.522	15.398	12.444	30.9	4.34152	2.054
(ATGTGTC)n	Simple_repeat	14.152	31.764	13.408	10.23	42.993	4.703	6.29724	11.969
(ATGTGT)n	Simple_repeat	2309.07	3012.62	2040.49	3342.21	3004.67	3476.47	2594.2	3116.59
(ATGTTAC)n	Simple_repeat	5.624	5.74	0.761	5.888	9.886	58.248	10.547	0
(ATGTTA)n	Simple_repeat	158.542	268.512	338.125	127.357	217.104	381.154	384.928	280.159
(ATGTT)n	Simple_repeat	1508.4	13435	10345.6	2120.51	6462.7	2032.2	1284.05	1166.62
(ATGTTT)n	Simple_repeat	463.595	683.052	1883.79	722.643	459.659	357.967	288.616	931.608
(ATGTTTTA)n	Simple_repeat	10.952	35.859	81.254	6.251	22.547	21.802	25.3463	169.062
(ATTAAA)n	Simple_repeat	42.749	44.451	6.122	37.784	7.724	71.555	15.8991	14.871
(ATTAAAT)n	Simple_repeat	0.224	22.77	2.016	0.32	0.571	6.84	2.00553	0
(ATTAACA)n	Simple_repeat	217.679	744.088	574.248	36.653	53.828	32.226	66.5277	1631.51
(ATTAACT)n	Simple_repeat	14.607	737.834	473.574	91.402	541.801	565.443	138.33	245.67
(ATTAAG)n	Simple_repeat	25.368	28.267	3.866	80.542	120.882	162.86	131.946	135.097
(ATTAAGT)n	Simple_repeat	22.542	42.627	33.3	43.936	62.639	36.413	46.3493	229.524
(ATTAA)n	Simple_repeat	16663.4	18141.3	13785.5	10655.8	8998.59	7292.47	3884.91	6151.32
(ATTAATC)n	Simple_repeat	79.49	249.93	141.493	84.765	108.013	42.576	58.0904	95.022
(ATTACATG)n	Simple_repeat	0	22.639	0	0	3.264	0.531	0	0
(ATTAC)n	Simple_repeat	730.633	1494.11	1109.04	632.009	974.364	655.591	348.603	814.09
(ATTACTC)n	Simple_repeat	91.788	129.041	35.372	90.765	175.072	184.378	72.1273	85.834
(ATTACTG)n	Simple_repeat	40.081	55.357	2.07	87.096	35.691	65.214	9.65522	0
(ATTACT)n	Simple_repeat	1921.32	1940.8	1489.35	1539.03	1878.49	1748.48	841.42	980.504
(ATTAGAG)n	Simple_repeat	28.96	99.072	14.713	57.893	87.48	100.823	49.4624	22.265
(ATTAGA)n	Simple_repeat	432.205	822.84	734.065	455.994	397.874	170.533	135.08	813.532
(ATTAGTACA)n	Simple_repeat	10.463	12.5	0	38.441	11.051	28.975	17.4518	83.691
(ATTA)n	Simple_repeat	15244	18300.8	18685.9	15226.9	23510.8	14446	7825.75	11226.3
(ATTATCA)n	Simple_repeat	100.102	153.987	77.695	132.108	148.49	78.21	77.2804	205.323
(ATTATG)n	Simple_repeat	497.346	636.376	2587.52	243.179	319.218	381.906	297.773	620.903
(ATTATTAC)n	Simple_repeat	0	10.23	0.688	1.598	1.712	1.749	0.6723	0
(ATTATTCAG)n	Simple_repeat	15.643	18.326	0	8.562	0.981	0.714	2.57469	1.646
(ATTATTC)n	Simple_repeat	318.293	711.58	3169.96	244.976	259.639	223.06	140.253	476.892
(ATTATTG)n	Simple_repeat	311.166	396.862	68.398	741.729	106.784	62.883	41.9862	31.966
(ATTATTTA)n	Simple_repeat	10.06	225.795	166.519	19.621	25.554	38.852	26.2652	87.476
(ATTATTTC)n	Simple_repeat	80.593	95.632	57.073	123.536	52.052	14.655	21.5065	0
(ATTATTT)n	Simple_repeat	4941.64	17965.3	9819.48	4296.54	7309.04	2472.72	1901.16	2233.03
(ATTCAAT)n	Simple_repeat	680.265	3260.45	2148.29	1570.05	2166.86	2209.45	717.11	367.923
(ATTCACA)n	Simple_repeat	16.96	30.461	0	12.9	4.991	4.596	2.00553	0
(ATTCAGT)n	Simple_repeat	4.056	16.843	18.979	30.931	143.783	284.084	328.972	71.387
(ATTCATAATC)n	Simple_repeat	0	34.709	0	9.344	22.794	14.201	2.94711	0.818
(ATTCCAT)n	Simple_repeat	0.301	115.64	148.335	60.903	254.025	65.62	137.005	21.329
(ATTCC)n	Simple_repeat	68.597	161.568	62.435	100.181	119.851	66.389	31.1006	56.16
(ATTCCTG)n	Simple_repeat	3.007	6.107	32.342	2.463	10.877	16.143	4.19812	557.688
(ATTCCT)n	Simple_repeat	106.605	672.088	1617.1	16.802	40.835	49.542	510.487	335.281
(ATTCTAT)n	Simple_repeat	148.017	222.149	51.95	104.913	113.529	32.989	85.7159	36.87
(ATTCTCAGT)n	Simple_repeat	5.937	69.919	1.379	13.252	67.444	14.02	3.97695	17.95
(ATTCTCT)n	Simple_repeat	0	21.128	0	10.445	13.445	49.721	6.56301	0
(ATTCTGA)n	Simple_repeat	53.543	543.991	727.651	75.587	175.242	51.382	69.6969	2090.86
(ATTCTG)n	Simple_repeat	23.472	57.747	1.342	128.5	56.893	63.425	62.1199	72.416
(ATTCTGT)n	Simple_repeat	2.031	15.923	36.36	2.842	13.007	25.646	29.9588	91.775
(ATTCTTC)n	Simple_repeat	0.524	132.86	3.438	30.815	14.38	30.271	20.4033	8.21
(ATTCTT)n	Simple_repeat	982.861	1360.74	960.64	698.291	1599.17	1742.66	1192.61	1353.13
(ATTGAAT)n	Simple_repeat	5.25	6.807	10.928	23.928	32.865	137.776	23.1249	12.354
(ATTGAG)n	Simple_repeat	8.526	12.184	100.48	8.946	17.319	16.236	2.82293	95.074
(ATTGA)n	Simple_repeat	339.872	553.704	1491.27	338.242	532.707	316.514	148.56	778.609
(ATTGATA)n	Simple_repeat	14.188	24.554	193.98	24.075	28.056	45.987	27.942	25.075
(ATTGAT)n	Simple_repeat	29.749	37.605	2.59	77.578	30.289	37.225	20.3859	79.076
(ATTGCTT)n	Simple_repeat	207.202	605.849	284.208	467.663	188.365	112.522	58.4535	20.178
(ATTGGC)n	Simple_repeat	0.224	15.405	5.558	5.425	10.102	11.594	2.50214	1.229
(ATTGGGATTT)n	Simple_repeat	0	5.245	0	1.929	4.483	2.015	3.09221	0
(ATTG)n	Simple_repeat	5188.37	6008.26	9162.66	4562.42	6459.31	4803.16	2918.54	5644.54
(ATTGTAA)n	Simple_repeat	59.939	64.467	128.782	53.932	185.935	324.108	98.3035	166.328
(ATTGTG)n	Simple_repeat	19.339	22.538	25.098	34.086	1.632	25.135	6.45987	88.308
(ATTGTTA)n	Simple_repeat	32.999	53.362	155.95	78.536	203.702	45.576	19.1626	323.428
(ATTGTTG)n	Simple_repeat	5.818	51.507	436.143	83.093	402.831	16.488	31.2552	42.253
(ATTTAAC)n	Simple_repeat	432.386	1019.13	293.71	543.14	423.847	1008.6	925.942	206.708
(ATTTAA)n	Simple_repeat	10449.6	13771.1	4543.39	10236.4	7879.65	12006.2	3684.21	4282.6
(ATTTAATC)n	Simple_repeat	21.723	154.469	214	60.275	172.506	86.264	97.1055	108.841
(ATTTACT)n	Simple_repeat	63.559	84.411	16.687	50.245	56.887	93.738	38.0703	75.429
(ATTTAGA)n	Simple_repeat	18.57	76.759	24.066	51.575	137.616	16.799	9.86333	101.911
(ATTTAGT)n	Simple_repeat	994.961	2241.41	7544.14	811.599	2246.98	469.944	147.814	1108.7
(ATTTATAC)n	Simple_repeat	3.533	18.747	0.344	7.49	11.18	8.603	1.90239	0.417
(ATTTATAT)n	Simple_repeat	55.322	190.362	194.19	94.107	224.615	13.875	25.4758	126.979
(ATTTATG)n	Simple_repeat	0.224	15.215	9.97	3.086	13.396	10.839	5.54102	145.767
(ATTTATGT)n	Simple_repeat	0.224	14.025	1.375	6.747	35.98	102.98	35.519	44.957
(ATTTAT)n	Simple_repeat	12343.4	19200.3	13220.1	12400.3	9402.22	12463.2	5206.35	7349.59
(ATTTCA)n	Simple_repeat	279.48	344.244	254.862	275.437	325.041	607.146	143.802	368.484
(ATTTCATT)n	Simple_repeat	0	5.642	5.651	0.645	6.63	2.809	12.0393	64.419
(ATTTCGT)n	Simple_repeat	22.052	77.545	161.621	46.939	212.991	48.227	23.1782	71.695
(ATTTC)n	Simple_repeat	2397.11	2964.13	5463.82	2757.97	3019.31	2463.28	1567.78	3408.25
(ATTTCTG)n	Simple_repeat	53.907	103.346	256.934	135.585	151.714	226.798	47.6651	481.531
(ATTTCTTA)n	Simple_repeat	23.444	24.4	0.344	8.763	9.243	6.421	4.63003	0
(ATTTCTTG)n	Simple_repeat	3.664	13.412	13.065	3.138	15.035	6.566	8.47677	0.815
(ATTTGAAT)n	Simple_repeat	2.625	13.356	0	0.65	2.491	2.07	0.330465	0
(ATTTGAT)n	Simple_repeat	83.234	109.474	116.28	69.429	62.249	76.564	74.9697	108.9
(ATTTGG)n	Simple_repeat	0	9.622	0	8.193	12.161	1.529	2.60528	16.051
(ATTTG)n	Simple_repeat	535.774	637.737	596.352	594.108	666.665	760.913	574.752	1510.79
(ATTTGTA)n	Simple_repeat	20.059	56.396	14.839	32.065	63.199	99.28	30.7099	1.663
(ATTTGTC)n	Simple_repeat	0	10.656	0	0.274	5.474	6.322	1.00276	29.998
(ATTTTAAC)n	Simple_repeat	1780.03	6014.05	2584.56	1849.95	2552.65	1098.51	645.373	285.447
(ATTTTAAT)n	Simple_repeat	24.344	88.42	53.518	37.64	28.175	7.525	27.1646	92.334
(ATTTTACA)n	Simple_repeat	5.912	6.151	1.375	37.491	31.034	33.267	5.21841	2.468
(ATTTTAC)n	Simple_repeat	3760.17	4021.03	4781.6	2435.62	5041.88	1683.76	1742.03	666.315
(ATTTTATA)n	Simple_repeat	106.576	2319.45	567.589	78.716	161.021	89.797	42.6373	9.945
(ATTTTATT)n	Simple_repeat	14.112	44.919	7.618	9.31	54.25	105.753	194.449	0
(ATTTTCA)n	Simple_repeat	139.181	342.775	352.142	220.089	670.521	710.546	741.394	436.494
(ATTTTCTA)n	Simple_repeat	0.903	7.518	6.112	0.959	46.572	56.608	9.65691	213.414
(ATTTTCTAT)n	Simple_repeat	65.201	92.469	0	386.517	135.223	185.221	169.662	1.656
(ATTTTGA)n	Simple_repeat	199.62	492.686	375.195	104.024	73.902	132.252	165.664	220.919
(ATTTTGT)n	Simple_repeat	198.137	571.037	277.808	153.225	446.14	577.033	440.76	988.47
(ATTTTTC)n	Simple_repeat	3205.33	5972.04	2203.87	2331.49	2433.23	1391.38	941.591	581.513
(ATTTTTGC)n	Simple_repeat	361.372	441.166	2386.57	150.741	203.109	75.125	71.5154	146.451
(ATTTTTGT)n	Simple_repeat	387.743	903.986	2985.02	372.044	440.305	137.456	30.5306	162.148
(ATTTTT)n	Simple_repeat	14329.5	24146.1	24883.9	14860.4	16976.1	21645.9	12037	13855.9
(ATTTTTTA)n	Simple_repeat	32.068	35.565	12.739	30.797	53.279	39.11	26.2765	23.747
(CAAAAA)n	Simple_repeat	1419.61	1651.31	1572.7	1061.86	986.441	789.23	532.661	1132.96
(CAAAAC)n	Simple_repeat	9.761	20.525	59.176	8.906	41.679	49.475	8.98292	5.37
(CAAAA)n	Simple_repeat	20941.1	22188.7	28028	22435.1	24226.6	17299.1	8434.45	22542.4
(CAAAATA)n	Simple_repeat	9.082	15.295	0	2.122	8.672	9.9	11.7543	32.96
(CAAAC)n	Simple_repeat	749.521	983.592	582.821	1376.69	959.073	754.884	507.214	655.948
(CAAAG)n	Simple_repeat	83.728	6534.43	2289.78	3791.3	11030.9	4078.63	1441.45	411.283
(CAAA)n	Simple_repeat	30054.3	30391.7	43568.7	30607.6	37426.6	41668.3	19905.3	35971.9
(CAAATTACA)n	Simple_repeat	3.309	8.047	2.013	9.909	62.847	62.325	16.1606	0.414
(CAACAGT)n	Simple_repeat	6.327	10.588	65.08	34.541	74.401	10.498	5.3137	564.678
(CAACAGTTTT)n	Simple_repeat	45.872	53.591	3.272	19.079	8.423	13.609	14.774	0
(CAACATT)n	Simple_repeat	8.85	16.266	0.327	13.742	85.815	39.646	36.6933	44.747
(CAACCA)n	Simple_repeat	27.204	93.171	106.948	30.564	323.347	595.68	98.5014	467.623
(CAACCCC)n	Simple_repeat	8.056	28.362	323.117	129.343	346.346	147.774	73.672	4.906
(CAACCC)n	Simple_repeat	78.054	186.566	90.408	90.396	254.73	1283.43	557.299	263.79
(CAACC)n	Simple_repeat	0.301	380.685	865.481	42.931	70.23	66.345	36.7115	95.568
(CAACCTG)n	Simple_repeat	7.955	9.501	2.483	8.887	394.872	541.242	32.7685	66.585
(CAACTACT)n	Simple_repeat	20.103	55.935	118.412	46.866	69.531	213.881	39.0755	190.021
(CAACTC)n	Simple_repeat	11.747	15.479	0	18.631	23.296	33.018	0.6723	27.496
(CAACTCT)n	Simple_repeat	28.559	36.829	594.298	12.993	20.471	24.413	30.0348	101.604
(CAACT)n	Simple_repeat	1239.18	3166.59	888.347	1697.25	674.209	438.358	309.985	59.667
(CAAGAA)n	Simple_repeat	1837.18	2051.35	719.315	2714.91	1168.46	1337.35	702.12	614.826
(CAAGAATG)n	Simple_repeat	7.962	29.875	125.215	6.139	32.953	25.907	23.2185	409.577
(CAAGAAT)n	Simple_repeat	3.314	99.632	26.362	9.042	9.637	27.04	3.33876	182.791
(CAAGAGA)n	Simple_repeat	12.552	13.944	10.007	10.743	9.973	18.956	7.70302	183.34
(CAAGAGG)n	Simple_repeat	6.689	29.398	3.943	36.051	13.163	28.288	21.8223	3.286
(CAAGAG)n	Simple_repeat	155.231	398.414	100.805	724.024	297.819	515.636	242.356	536.12
(CAAGCT)n	Simple_repeat	1.651	19.622	16.091	1.62	24.817	169.571	17.5533	29.587
(CAAGG)n	Simple_repeat	18.862	166.555	25.285	15.729	57.861	244.146	184.545	98.114
(CAAGGTG)n	Simple_repeat	0	10.207	0.688	10.149	37.535	11.263	5.59252	8.995
(CAAGTCG)n	Simple_repeat	4.93	35.606	0.344	50.03	2.563	7.012	2.90516	1.232
(CAAGTCT)n	Simple_repeat	1.205	13.099	22.645	18.725	28.681	109.993	47.3066	39.178
(CAAGTGC)n	Simple_repeat	0	6.458	0.38	6.549	5.489	6.946	2.65509	0.835
(CAATAAT)n	Simple_repeat	1.505	9.841	0	3.433	10.312	12.443	2.29403	0
(CAATAGG)n	Simple_repeat	6.684	21.264	8.641	3.897	13.19	17.283	2.56332	0
(CAATA)n	Simple_repeat	798.412	807.791	831.864	928.692	751.136	1152.94	100.52	83.533
(CAATATT)n	Simple_repeat	177.885	2501.34	661.332	556.159	1253.57	819.591	169.616	406.21
(CAATGG)n	Simple_repeat	3.524	5.781	4.75	3.178	1.559	24.786	8.84737	0
(CAATG)n	Simple_repeat	207.534	249.593	45.183	166.089	155.291	130.127	42.5405	20.474
(CAAT)n	Simple_repeat	2980.99	3284.81	3823.07	3377.93	4747.6	3198.12	1618.02	2426.74
(CAATTAA)n	Simple_repeat	195.301	451.985	363.127	305.868	435.808	213.61	135.963	24.191
(CAATT)n	Simple_repeat	311.174	337.617	6421.58	179.949	498.197	481.517	124.216	380.07
(CAATTTT)n	Simple_repeat	50.939	122.814	413.574	60.295	49.903	60.417	92.9961	21.736
(CACAA)n	Simple_repeat	837.958	1549.49	7808.7	1062.46	1048.55	371.868	233.088	913.164
(CACAATGA)n	Simple_repeat	24.177	25.012	31.84	45.866	36.95	203.064	101.797	7.368
(CACACACAGA)n	Simple_repeat	6.916	18.011	0	12.823	8.173	1.097	0	0
(CACACCC)n	Simple_repeat	54.618	221.722	671.749	138.437	769.002	1288.89	284.85	1003.02
(CACACC)n	Simple_repeat	1430.24	1774.07	819.636	1716.34	904.962	950.119	421.99	5452.22
(CACACCT)n	Simple_repeat	0.671	34.818	169.378	23.811	241.819	44.309	51.0856	9.001
(CACACGCAGT)n	Simple_repeat	0	44.825	68.705	6.081	29.809	137.554	20.3779	54.803
(CACACG)n	Simple_repeat	469.39	963.58	2299.28	462.481	614.99	365.865	121.031	1670.24
(CACAC)n	Simple_repeat	0	15.293	26.587	50.188	116.055	55.51	13.7537	527.4
(CACACT)n	Simple_repeat	625.347	650.933	571.346	455.483	555.806	632.957	190.611	1003.87
(CACAGAA)n	Simple_repeat	1.496	10.705	0	1.831	6.8	19.633	2.26345	23.849
(CACAGAG)n	Simple_repeat	8.737	654.301	279.028	48.985	117.59	36.737	6.27619	53.937
(CACAGA)n	Simple_repeat	196.929	397.913	210.191	448.023	379.458	290.907	145.17	1246.56
(CACAGGA)n	Simple_repeat	31.524	41.741	475.873	17.091	32.413	18.268	10.0582	100.944
(CACAGG)n	Simple_repeat	290.291	323.881	215.359	473.814	459.123	531.104	179.671	912.47
(CACAG)n	Simple_repeat	17.774	22.916	36.505	43.983	91.216	47.327	26.0893	650.507
(CACAGT)n	Simple_repeat	0.448	11.574	0.344	3.527	17.778	15.453	2.88242	2.432
(CACA)n	Simple_repeat	9199.11	15864.2	11869.3	12627.7	11739.9	10456.2	4905.39	11077.2
(CACATACA)n	Simple_repeat	0	13.356	0.344	6.726	44.148	10.739	3.95157	0
(CACATAG)n	Simple_repeat	3.147	30.637	11.871	12.107	12.594	16.273	5.3137	6.142
(CACATC)n	Simple_repeat	25.827	33.266	3.372	7.759	5.464	46.259	13.2248	9.07
(CACATGCA)n	Simple_repeat	47.678	76.903	0	33.491	9.679	58.955	8.93927	4.864
(CACATG)n	Simple_repeat	765.261	983.519	248.592	585.245	496.804	936.413	495.844	1531.93
(CACATTT)n	Simple_repeat	105.695	522.437	3067.36	138.291	393.749	235.316	139.091	476.863
(CACCACC)n	Simple_repeat	2.238	19.856	6.085	6.788	4.485	13.792	4.69121	29.952
(CACCAG)n	Simple_repeat	32.805	74.7	32.79	115.911	115.74	152.577	44.3446	494.539
(CACCA)n	Simple_repeat	4.274	9.034	5.872	6.161	81.557	132.723	127.221	28.998
(CACCAT)n	Simple_repeat	65.079	103.508	423.456	97.11	775.534	575.735	87.8046	65.638
(CACCCA)n	Simple_repeat	54.032	150.647	1015.14	184.538	644.36	1866.45	228.48	1295.87
(CACCCAT)n	Simple_repeat	21.727	29.339	79.373	47.984	38.538	50.121	39.3482	9.8
(CACCCC)n	Simple_repeat	1942.02	58223.2	110047	12379.4	52745.1	34391.3	2597.74	4484.86
(CACCCTA)n	Simple_repeat	8.537	45.832	0.344	8.825	0.498	7.967	2.40854	20.881
(CACCCTG)n	Simple_repeat	21.304	25.525	0.654	5945.62	1581.02	147.671	167.398	66.049
(CACCCT)n	Simple_repeat	115.721	6834.72	14442.6	454.273	614.476	482.229	122.689	4487.15
(CACCGAG)n	Simple_repeat	58.687	60.204	52.975	52.259	390.884	447.973	38.5211	64.801
(CACCG)n	Simple_repeat	0.903	14.261	23.035	9.703	72.964	19.238	13.5483	8.236
(CACC)n	Simple_repeat	3508.59	4609.02	8217.37	2837.7	3364.75	3545.04	1395.07	9616.34
(CACCTAA)n	Simple_repeat	4.51	11.071	0	0	0	0.283	0	0
(CACCTCA)n	Simple_repeat	45.634	70.172	0	58.084	15.684	6.95	9.05195	0
(CACCTCC)n	Simple_repeat	112.375	126.813	510.449	116.764	227.421	105.044	33.0991	1001.52
(CACCTCG)n	Simple_repeat	4.433	115.126	50.942	5.305	27.001	13.465	19.3768	243.618
(CACCTCT)n	Simple_repeat	39.35	64.144	39.399	30.277	33.588	117.933	18.3933	98.187
(CACCTGG)n	Simple_repeat	14.608	42.104	48.711	7.6	2.491	6.822	1.27205	16.044
(CACCTG)n	Simple_repeat	246.899	259.322	759.335	384.952	320.493	426.635	186.224	351.257
(CACCT)n	Simple_repeat	380.338	771.69	812.749	239.233	384.32	424.5	105.877	258.006
(CACCTTC)n	Simple_repeat	0	22.184	41.474	2.019	0	7.902	1.67506	0
(CACCTTG)n	Simple_repeat	8.275	9.463	0	5.197	15.865	32.394	34.0713	49.302
(CACCTT)n	Simple_repeat	13.625	23.816	137.111	20.178	59.386	110.388	10.4709	4.098
(CACCTTT)n	Simple_repeat	90.403	217.62	259.393	34.941	49.163	28.359	15.6491	130.554
(CACGCC)n	Simple_repeat	4.63	83.091	34.163	22.175	28.66	45.61	17.0697	116.613
(CACGCG)n	Simple_repeat	96.852	272.609	214.526	98.779	190.627	546.016	188.653	667.677
(CACGCT)n	Simple_repeat	0.224	86.134	392.107	10.541	43.401	53.733	12.8183	84.772
(CACGGC)n	Simple_repeat	108.787	124.244	455.668	92.226	153.796	83.974	17.1309	503.948
(CACG)n	Simple_repeat	6360.37	7281.51	5925.32	6117.79	4617.99	5509.48	2746.05	10922.6
(CACGTA)n	Simple_repeat	12.247	55.972	5.327	19.666	18.701	6.125	3.41131	55.07
(CACGTG)n	Simple_repeat	47.391	61.806	30.232	8.142	17.047	32.053	1.60252	716.952
(CAC)n	Simple_repeat	11239.5	16221.1	26765.8	11241.6	12268.6	14256.8	5618.39	19461.2
(CACTAGC)n	Simple_repeat	0.224	14.339	0.654	13.972	10.216	15.925	5.30402	111.375
(CACTATA)n	Simple_repeat	7.186	8.897	16.902	6.235	3.351	11.442	38.0519	6.993
(CACTCAA)n	Simple_repeat	0	15.465	0	3.929	13.11	28.843	4.07224	2.481
(CACTCAC)n	Simple_repeat	0	12.697	0	5.459	8.897	4.12	1.40578	0
(CACTCAGT)n	Simple_repeat	23.844	27.243	37.858	19.209	8.64	2.271	3.94988	0
(CACTCA)n	Simple_repeat	27.317	50.042	220.571	68.846	142.963	224.013	39.7478	19.281
(CACTCCA)n	Simple_repeat	6.231	12.208	91.791	10.027	30.512	15.939	2.06671	136.953
(CACTCCG)n	Simple_repeat	2.847	5.041	2.39	12.055	1087.06	927.49	365.058	70.722
(CACTCCT)n	Simple_repeat	4.699	78.429	54.388	6.85	31.054	37.499	8.5816	116.565
(CACTC)n	Simple_repeat	59.969	153.049	63.985	277.566	145.814	29.905	15.8055	3498.87
(CACTCTC)n	Simple_repeat	26.339	39.191	30.551	44.833	35.961	36.387	40.9454	46.692
(CACTCT)n	Simple_repeat	76.955	282.462	1248.26	207.301	569.053	445.551	76.4374	307.792
(CACTGA)n	Simple_repeat	36.294	62.663	63.891	63.391	146.894	382.534	85.9731	37.386
(CACTGCT)n	Simple_repeat	6.607	6.903	2.36	9.191	9.539	27.943	7.81584	136.003
(CACTG)n	Simple_repeat	11.448	122.333	63.196	46.968	120.789	29.94	44.8474	438.363
(CACTTAG)n	Simple_repeat	5.616	36.738	20.477	20.228	14.612	24.575	6.3392	53.863
(CACTTC)n	Simple_repeat	22.884	28.636	23.309	42.888	57.634	61.41	18.7642	66.565
(CACTTT)n	Simple_repeat	29.423	100.958	62.458	50.962	41.831	91.889	99.9811	223.78
(CAGAACA)n	Simple_repeat	0.748	6.07	0	4.82	8.687	81.685	47.8634	2.031
(CAGAACT)n	Simple_repeat	0	18.085	46.835	18.332	58.801	430.773	214.648	18.443
(CAGAAGAG)n	Simple_repeat	14.43	279.264	420.081	67.187	76.902	30.79	64.8388	173.05
(CAGAAGA)n	Simple_repeat	831.404	1120.17	2491.95	333.243	676.83	280.513	268.266	449.89
(CAGAAGG)n	Simple_repeat	5.938	11.965	0	22.593	10.36	26.843	18.8314	0.815
(CAGAA)n	Simple_repeat	23.499	24.413	5.401	38.539	56.849	118.482	49.7753	757.268
(CAGAATA)n	Simple_repeat	0.224	67.75	2.283	21.744	18.557	9.721	1.62174	36.2
(CAGAATG)n	Simple_repeat	0.224	6.109	9.697	0.821	8.166	15.93	8.54749	0.401
(CAGAATT)n	Simple_repeat	8.286	16.245	80.503	23.482	22.421	13.237	20.0956	77.957
(CAGACACTG)n	Simple_repeat	0	62.012	27.51	0.867	14.079	176.933	15.6658	0
(CAGACA)n	Simple_repeat	222.049	513.336	237.873	224.122	471.783	370.049	115.689	2388.52
(CAGACCC)n	Simple_repeat	1.804	6.64	2.663	0.639	4.485	17.195	2.26345	0.417
(CAGACTA)n	Simple_repeat	2.108	40.068	69.631	25.656	108.247	20.448	11.4623	25.443
(CAGACT)n	Simple_repeat	6.369	7.967	28.846	8.45	2.065	14.99	1.65233	140.958
(CAGAGAA)n	Simple_repeat	92.855	100.284	242.648	163.647	97.777	65.333	34.1518	157.847
(CAGAGAG)n	Simple_repeat	15.321	20.309	345.451	27.096	40.048	31.311	10.1037	54.675
(CAGAGCA)n	Simple_repeat	26.079	500.762	1039.08	51.834	98.264	121.411	36.9072	69.202
(CAGAGGA)n	Simple_repeat	6.454	80.044	41.991	35.186	90.75	52.624	27.5614	88.557
(CAGAGG)n	Simple_repeat	410.629	635.72	817.978	283.078	405.357	390.023	248.314	2522.28
(CAGAGGT)n	Simple_repeat	48.796	234.955	17.036	47.916	79.188	122.468	48.09	402.797
(CAGAGTC)n	Simple_repeat	20.973	46.006	42.862	25.503	43.229	14.815	3.35798	18.536
(CAGAGTG)n	Simple_repeat	273.855	319.982	42.11	501.635	299.725	123.607	67.124	716.832
(CAGA)n	Simple_repeat	15600.8	15625.5	9699.41	10133.3	10973.5	9752.67	4064.98	13111.3
(CAGATGAG)n	Simple_repeat	12.531	34.928	0	36.388	32.32	5.083	5.03656	0
(CAGATG)n	Simple_repeat	120.878	962.109	1736.84	168.301	252.667	96.21	92.5531	82.878
(CAGCAAG)n	Simple_repeat	18.772	75.383	8.077	33.151	27.383	98.205	19.9199	0.401
(CAGCAA)n	Simple_repeat	29.26	43.31	39.124	79.229	115.867	45.069	35.7807	30.774
(CAGCACC)n	Simple_repeat	95.235	205.68	910.423	83.414	406.714	499.868	72.8067	180.486
(CAGCACT)n	Simple_repeat	3.307	5.682	9.059	0.97	3.279	1.398	0	0
(CAGCAGC)n	Simple_repeat	0.902	64.234	19.784	2.168	4.412	7.944	6.10836	167.43
(CAGCAGG)n	Simple_repeat	5.647	94.072	432.425	28.726	56.528	23.638	7.15308	112.834
(CAGCAG)n	Simple_repeat	427.225	564.101	517.318	380.185	445.707	270.26	102.628	1066.42
(CAGCATC)n	Simple_repeat	0.448	17.186	14.721	0.599	6.831	10.642	5.51829	0
(CAGCAT)n	Simple_repeat	200.572	423.118	1451.96	211.642	297.282	121.684	29.6169	241.703
(CAGCCAC)n	Simple_repeat	61.595	151.148	34.533	87.06	76.378	33.292	6.05855	305.107
(CAGCCAG)n	Simple_repeat	0	48.473	90.019	8.573	44.43	36.961	20.9016	96.103
(CAGCCA)n	Simple_repeat	12637.8	14697.2	18850	14386.7	22623.2	15907.3	7757.69	20924.9
(CAGCCCA)n	Simple_repeat	21.714	40.363	145.296	45.8	56.265	810.073	6.66967	3.27
(CAGCCCC)n	Simple_repeat	178.216	243.104	1131.43	537.6	1939.14	551.003	121.871	1138.61
(CAGCCC)n	Simple_repeat	942.912	2563.83	5098.91	1385	5014.78	2573.92	626.106	12413.6
(CAGCCCT)n	Simple_repeat	253.701	466.931	118.132	441.771	202.319	252.612	92.7894	240.228
(CAGCCG)n	Simple_repeat	85.576	240.008	650.454	64.443	408.28	330.068	38.2483	703.283
(CAGCC)n	Simple_repeat	1650.57	1851.78	5832.57	1909.79	4059.43	2364.93	288.241	2802.61
(CAGCCTC)n	Simple_repeat	11.936	111.658	268.806	66.814	232.307	223.932	18.2622	504.876
(CAGCCTG)n	Simple_repeat	0.826	19.49	30.705	20.585	83.132	42.222	26.4216	67.01
(CAGCCT)n	Simple_repeat	693.561	2311.17	2454.43	446.798	1231.4	2386.54	539.714	1395.78
(CAGCGA)n	Simple_repeat	35.73	70.08	121.369	57.559	39.484	85.032	41.1003	94.72
(CAGCGC)n	Simple_repeat	8.191	71.204	72.422	42.285	168.125	226.114	125.283	185.198
(CAGCG)n	Simple_repeat	3.14	67.678	182.506	62.527	582.561	2126.09	150.822	775.969
(CAGC)n	Simple_repeat	300.181	673.257	3073.14	369.688	676.708	697.023	236.008	3066.49
(CAGCTCC)n	Simple_repeat	0	13.063	89.79	2.237	9.756	10.225	3.48386	32.778
(CAGCTC)n	Simple_repeat	559.045	938.429	1058.63	360.973	489.265	329.207	170.853	666.329
(CAGCTCT)n	Simple_repeat	7.161	27.856	12.147	9.273	38.32	53.866	15.1062	166.409
(CAGCTGG)n	Simple_repeat	1.503	6.092	5.561	0	9.483	49.304	1.07531	32.108
(CAGCTG)n	Simple_repeat	26.336	135.168	107.191	67.308	135.956	147.314	56.6286	245.146
(CAGCT)n	Simple_repeat	27.897	231.362	820.836	91.943	570.879	198.326	61.7804	1226.4
(CAGCTTC)n	Simple_repeat	0	157.934	0.327	25.662	6.39	39.277	22.6028	0
(CAGCTTT)n	Simple_repeat	124.182	154.861	29.298	101.958	26.13	25.734	25.1269	0
(CAGGAAC)n	Simple_repeat	0	45.821	0.654	4.65	0	4.982	0.372424	1.236
(CAGGACC)n	Simple_repeat	0	20.882	149.557	8.683	28.575	10.258	6.02965	32.029
(CAGGAGA)n	Simple_repeat	0	19.523	64.179	10.177	20.2	6.277	9.41484	43.189
(CAGGAGC)n	Simple_repeat	117.035	190.962	708.47	85.794	88.864	59.242	24.8532	798.691
(CAGGAGGA)n	Simple_repeat	6.911	49.63	6.029	16.612	21.586	139.76	8.98461	73.309
(CAGGAGG)n	Simple_repeat	12.383	222.751	1862.51	122.016	487.156	295.719	29.8654	638.597
(CAGGAG)n	Simple_repeat	55.493	88.478	272.203	69.191	198.277	250.714	104.537	737.999
(CAGGA)n	Simple_repeat	55.366	144.134	440.878	77.402	263.096	415.23	70.7251	1913.55
(CAGGATA)n	Simple_repeat	1.953	5.928	1.522	4.677	19.811	20.248	2.15063	0.815
(CAGGATCCCA)n	Simple_repeat	0	14.759	0	0.599	3.914	1.456	0	0
(CAGGAT)n	Simple_repeat	5.224	58.058	21.356	139.101	110.335	95.887	21.79	379.202
(CAGGCAG)n	Simple_repeat	237.411	738.034	5991.04	881.075	3129.44	1131.22	127.932	158.978
(CAGGCCA)n	Simple_repeat	23.587	103.658	647.227	100.982	185	338.572	44.1007	22.163
(CAGGCCCG)n	Simple_repeat	4.129	6.774	1.031	8.397	6.18	65.914	31.974	48.398
(CAGGCCC)n	Simple_repeat	43.012	222.402	528.164	34.635	164.215	182.232	19.5359	860.373
(CAGGCCG)n	Simple_repeat	0	18.354	1.105	0	0.981	0.531	1.00276	0
(CAGGCCT)n	Simple_repeat	0.301	85.146	53.469	3.565	14.754	30.069	5.89071	0.815
(CAGGCGC)n	Simple_repeat	0	39.365	6.225	0.274	20.13	15.538	3.18398	2.875
(CAGGCGGG)n	Simple_repeat	25.812	38.633	225.703	10.405	12.194	1.556	0.372424	0.831
(CAGGCG)n	Simple_repeat	28.908	104.039	588.128	140.612	366.091	328.193	168.756	271.8
(CAGGC)n	Simple_repeat	119.06	240.438	1019.74	149.026	372.115	639.243	190.482	1654.08
(CAGGGCCT)n	Simple_repeat	0.224	8.714	1.375	4.666	5.306	3.513	0.930216	0
(CAGGGC)n	Simple_repeat	0	5.535	1.379	0.913	6.615	16.751	4.22871	1.232
(CAGGG)n	Simple_repeat	257.586	786.622	717.333	234.314	595.206	352.827	149.98	8144.38
(CAGGGT)n	Simple_repeat	63.575	140.063	161.557	137.575	196.125	88.917	34.6501	88.992
(CAGGTCT)n	Simple_repeat	34.235	44.398	0.654	92.135	32.707	113.108	31.5098	6.606
(CAGGTGA)n	Simple_repeat	0	51.678	111.575	0	1.141	1.263	0.372424	0
(CAGGTG)n	Simple_repeat	0.224	62.426	19.237	57.756	48.922	68.725	22.0629	16.905
(CAG)n	Simple_repeat	14864.1	25914	43451.5	17010.9	22271.1	23262.7	6708.75	31641.6
(CAGTAC)n	Simple_repeat	3484.38	6345.37	1544.58	3076.99	1754.83	455.374	321.694	7.752
(CAGTA)n	Simple_repeat	8.825	51.231	1338.22	50.626	121.285	39.401	18.5979	130.689
(CAGTATG)n	Simple_repeat	27.244	40.269	0.327	9.505	14.709	40.077	32.2449	26.081
(CAGTATT)n	Simple_repeat	133.517	187.636	185.116	36.217	57.008	96.404	45.9761	0
(CAGTCA)n	Simple_repeat	0.602	2337.13	1951.45	112.642	353.684	130.654	44.4993	31.996
(CAGTCT)n	Simple_repeat	104.482	229.223	1.309	60.324	18.493	20.9	33.3092	0
(CAGTGAG)n	Simple_repeat	3.91	387.113	83.546	18.654	56.373	178.82	14.5905	0.828
(CAGTGC)n	Simple_repeat	400.15	425.539	278.801	548.91	192.306	389.809	119.8	1265.45
(CAGTGGC)n	Simple_repeat	8.041	28.821	435.56	13.554	30.38	28.327	5.13618	55.116
(CAGTGTA)n	Simple_repeat	0	17.518	3.588	1.233	9.798	32.261	4.7865	46.059
(CAGTGT)n	Simple_repeat	22.148	1486.38	1477.75	419.056	3163.39	9257.12	2882.29	422.77
(CAGT)n	Simple_repeat	231.749	552.301	631.281	288.536	399.694	321.372	64.267	173.903
(CAGTTA)n	Simple_repeat	4.429	45.767	54.796	12.602	51.966	42.107	39.7898	12.669
(CAGTTG)n	Simple_repeat	2.252	11.203	6.369	9.003	0.996	3.423	1.37519	8.587
(CAGTT)n	Simple_repeat	30.813	33.09	10.617	26.723	69.373	39.404	33.5685	3.654
(CAGTTTA)n	Simple_repeat	159.971	187.035	56.468	22.013	10.728	4.113	4.06439	18.515
(CAGTTT)n	Simple_repeat	89.155	111.991	166.952	110.267	27.869	25.891	18.6286	6.182
(CAGTTTT)n	Simple_repeat	0.301	34.455	0.654	3.15	11.05	18.854	5.98431	44.436
(CATAAC)n	Simple_repeat	10.983	25.478	13.221	9.988	9.466	69.423	29.4508	22.982
(CATAA)n	Simple_repeat	590.179	4239.69	1966.95	1032.56	3676.69	6551.36	1476.03	1059.65
(CATAATA)n	Simple_repeat	22.789	52.026	389.792	63.002	47.237	67.303	53.0297	61.574
(CATAATATA)n	Simple_repeat	0	7.031	0	0.639	1.141	6.395	0.330465	0
(CATAAT)n	Simple_repeat	15.819	229.551	80.673	31.779	73.683	448.245	343.684	423.978
(CATAATT)n	Simple_repeat	299.133	978.849	2457.16	271.984	440.187	127.289	116.759	251.627
(CATAATTT)n	Simple_repeat	2.857	34.862	19.292	12.335	53.482	112.284	42.0743	14.42
(CATACAGT)n	Simple_repeat	1.119	7.669	0.327	5.076	6.793	4.323	2.33599	0
(CATACTT)n	Simple_repeat	89.508	226.305	21.202	65.689	54.819	62.704	71.3197	0
(CATAGAA)n	Simple_repeat	23.909	36.565	39.079	14.9	55.591	32.266	10.5416	122.434
(CATAG)n	Simple_repeat	9.636	18.183	192.731	14.321	84.891	34.779	12.0043	56.151
(CATATACA)n	Simple_repeat	6.006	88.795	107.657	153.341	106.396	441.401	10.0888	94.099
(CATATAC)n	Simple_repeat	87.371	110.719	3.535	125.384	88.753	82.096	83.9412	9.093
(CATATGATAT)n	Simple_repeat	0	5.644	25.769	2.19	14.224	1.097	0.599751	9.067
(CATATTAA)n	Simple_repeat	171.833	686.566	1728.5	23.945	46.915	30.311	372.667	333.538
(CATCATT)n	Simple_repeat	0	11.95	0	0	0	0	0	0
(CATCCAC)n	Simple_repeat	28.21	112.459	132.072	56.414	20.478	20.041	9.23732	307.058
(CATCCCAG)n	Simple_repeat	0	42.785	7.133	234.499	251.791	981.506	88.6548	0
(CATCCC)n	Simple_repeat	137.778	206.915	1270.64	563.754	2679.81	553	101.202	12519
(CATCCCT)n	Simple_repeat	169.044	223.814	0.327	194.182	43.968	53.349	65.5864	247.22
(CATCCT)n	Simple_repeat	86.198	492.752	286.693	108.929	115.896	190.595	71.3884	170.352
(CATCGT)n	Simple_repeat	6.608	44.73	206.428	115.085	320.57	81.63	23.8293	495.654
(CATCTA)n	Simple_repeat	12.393	19.093	1.035	20.258	19.793	103.346	16.4456	0.802
(CATCTC)n	Simple_repeat	215.419	257.405	141.527	294.226	259.7	147.063	30.1101	3.263
(CATCTGC)n	Simple_repeat	17.765	52.071	0	20.766	5.427	14.442	4.36257	2.869
(CATCTT)n	Simple_repeat	517.545	1215.16	533.617	856.854	2939.2	2756.9	955.387	826.22
(CATGA)n	Simple_repeat	2.479	35.32	54.341	68.051	91.789	29.245	42.3242	92.098
(CATGATTG)n	Simple_repeat	35.876	36.055	43.668	18.726	16.333	61.858	100.26	118.44
(CATGCC)n	Simple_repeat	11.475	44.888	76.274	56.773	26.392	32.166	39.3527	53.36
(CATGCG)n	Simple_repeat	24.769	70.931	616.82	21.701	33.073	53.004	25.2692	837.87
(CATGC)n	Simple_repeat	0	6.747	0	0	6.938	8.078	9.33782	52.388
(CATGGAC)n	Simple_repeat	10.584	36.193	61.074	47.246	87.68	153.349	31.2703	0
(CATGG)n	Simple_repeat	10.064	25.886	0.761	8.43	26.714	74.002	18.3383	6.944
(CATGGT)n	Simple_repeat	4.821	6.209	32.545	4.348	14.629	47.665	0.330465	190.212
(CATG)n	Simple_repeat	2004.37	2045.13	1800.54	2262.29	1862.55	1557.46	1048.25	1919.11
(CATGTAT)n	Simple_repeat	37.764	72.395	123.755	43.301	70.54	23.288	25.1383	126.433
(CATGTGA)n	Simple_repeat	0	6.265	0	1.233	2.282	2.874	2.04749	70.2
(CATGTG)n	Simple_repeat	79.942	304.391	2090.72	335.274	1556.64	2048.01	618.892	383.738
(CATGTT)n	Simple_repeat	0	9.373	0.761	0	1.141	2.423	1.78957	514.831
(CATGTTT)n	Simple_repeat	5.818	27.821	0	27.105	11.854	4.424	3.9691	0.414
(CAT)n	Simple_repeat	13632.6	33789.3	28251.8	18186.4	20942.7	15393	6567.08	13764.5
(CATTAC)n	Simple_repeat	16.359	36.158	2.03	39.118	49.112	20.656	9.19103	8.64
(CATTA)n	Simple_repeat	334.976	366.425	915.703	311.032	445.701	185.367	286.728	483.738
(CATTATTG)n	Simple_repeat	5.412	10.257	0	10.456	5.674	13.244	17.6066	0
(CATTCA)n	Simple_repeat	2.401	7.147	1.522	10.23	10.699	18.767	8.39454	34.684
(CATTGC)n	Simple_repeat	60.018	83.812	55.516	21.03	15.029	5.614	9.94373	8.176
(CATTG)n	Simple_repeat	101.133	113.336	0.38	99.963	47.194	19.278	9.1603	6.563
(CATT)n	Simple_repeat	13541.2	14434.5	12507.9	16295.7	15610.8	13009.6	6028.21	13624.7
(CATTTA)n	Simple_repeat	945.545	1141.7	150.63	523.35	198.725	274.911	287.763	336.182
(CATTTATAA)n	Simple_repeat	4.804	13.664	0	19.113	5.979	1.529	1.29127	6.964
(CATTTC)n	Simple_repeat	266.125	499.838	23.591	169.35	38.168	156.4	99.3641	24.568
(CATTTCT)n	Simple_repeat	18.061	25.867	120.838	30.329	72.317	47.649	10.9316	897.772
(CATTTTA)n	Simple_repeat	513.057	1917.28	1035.99	449.02	813.651	317.927	506.07	446.858
(CATTTTGA)n	Simple_repeat	0	9.534	12.078	2.145	3.271	4.748	3.31954	0
(CATTTT)n	Simple_repeat	580.424	698.668	782.105	1303.8	1501.89	854.049	371.532	2913.45
(CATTTTT)n	Simple_repeat	263.733	657.939	611.312	297.097	686.472	555.808	464.492	842.813
(CCAACAAGGC)n	Simple_repeat	0	25.136	42.616	0.325	4.678	0.849	0.299875	1.246
(CCAACA)n	Simple_repeat	3.983	22.492	226.884	25.589	25.438	78.733	13.6838	603.48
(CCAACCC)n	Simple_repeat	55.303	106.047	44.468	135.653	55.47	64.823	9.97784	104.658
(CCAACC)n	Simple_repeat	17.874	152.421	66.062	27.046	86.753	135.947	16.199	627.603
(CCAAC)n	Simple_repeat	4.036	17.137	16.782	7.484	24.747	133.671	13.7196	400.694
(CCAAGAC)n	Simple_repeat	1.203	121.275	12.106	7.868	4.773	11.618	5.51998	0.401
(CCAAGAG)n	Simple_repeat	1.196	7.661	33.016	1.552	12.016	5.466	2.43913	6.513
(CCAAG)n	Simple_repeat	2.63	12.7	1.051	4.69	12.426	26.155	7.82369	100.056
(CCAATT)n	Simple_repeat	11.118	69.701	15.361	11.298	69.189	328.295	118.984	45.625
(CCACAGG)n	Simple_repeat	0.301	9.03	112.751	19.158	66.971	15.115	2.49077	144.56
(CCACAG)n	Simple_repeat	5465.45	8156.66	16570.7	4954.67	10721.9	6834.37	3055.43	10680.7
(CCACA)n	Simple_repeat	12.246	40.128	153.366	64.132	186.841	96.907	23.0907	1501.18
(CCACAT)n	Simple_repeat	17.069	163.366	656.739	57.738	258.428	95.778	17.9028	312.564
(CCACCAA)n	Simple_repeat	180.559	327.681	685.441	231.352	399.052	545.976	70.6287	462.097
(CCACCACC)n	Simple_repeat	0	5.429	0	0.924	1.559	7.712	8.78788	0
(CCACCAC)n	Simple_repeat	28.427	65.252	160.959	17.457	107.837	150.851	37.0717	541.695
(CCACCA)n	Simple_repeat	163.777	300.037	215.627	216.65	170.88	227.103	118.069	1559.3
(CCACCCA)n	Simple_repeat	2.693	5.071	14.467	9.117	24.771	31.683	14.5545	975.727
(CCACCCC)n	Simple_repeat	405.992	1364.74	2293.22	275.087	631.751	632.192	256.868	1855.17
(CCACCCG)n	Simple_repeat	11.095	29.301	205.863	6.946	35.01	12.917	4.96401	710.514
(CCACCC)n	Simple_repeat	2712.27	4822.2	4433.18	1862.48	2560.99	4530.17	1758.29	9060.5
(CCACCG)n	Simple_repeat	28.47	611.952	2395.75	91.797	316.297	401.469	139.779	1384.13
(CCACCTC)n	Simple_repeat	75.53	127.077	149.715	76.694	104.378	307.252	129.299	298.12
(CCACCTG)n	Simple_repeat	113.132	340.101	109.556	152.241	89.961	40.167	22.9683	88.768
(CCACGCC)n	Simple_repeat	13.288	47.568	52.749	14.005	82.448	133.485	48.0621	759.512
(CCACG)n	Simple_repeat	0	12.555	63.345	5.991	26.379	36.017	3.32739	34.149
(CCAC)n	Simple_repeat	5949.38	11030.8	22405.7	5819.52	8950.88	7542.29	2616.8	10285.4
(CCACTC)n	Simple_repeat	19.08	48.135	287.561	72.191	48.732	65.879	20.3018	299.799
(CCACTGC)n	Simple_repeat	39.533	58.876	119.269	39.258	101.444	48.724	15.1368	174.401
(CCACTG)n	Simple_repeat	108.777	167.241	271.01	143.424	240.679	397.916	87.0815	659.74
(CCACTT)n	Simple_repeat	26.249	47.137	33.73	18.441	47.688	24.711	17.0906	9.879
(CCAGAAC)n	Simple_repeat	0	39.351	0	3.794	0	0	0.372424	0
(CCAGAA)n	Simple_repeat	1410.69	7252.9	4698.08	643.391	1458.97	740.562	128.467	186.611
(CCAGACA)n	Simple_repeat	60.53	131.525	153.93	69.798	27.049	9.383	7.77388	4.565
(CCAGACC)n	Simple_repeat	6.576	41.697	4.804	32.283	224.342	951.656	157.366	20.5
(CCAGAGC)n	Simple_repeat	0	20.25	17.584	25.725	50.658	160.806	15.3335	173.069
(CCAGAG)n	Simple_repeat	363.735	541.515	642.949	445.118	307.599	736.055	81.306	558.104
(CCAGA)n	Simple_repeat	0.602	8.027	22.658	49.316	27.873	50.387	28.5172	1.604
(CCAGCAC)n	Simple_repeat	5.928	12.898	2.123	14.838	20.676	42.667	2.93574	1.653
(CCAGCA)n	Simple_repeat	401.88	519.51	1261.71	634.279	884.61	878.711	113.239	731.625
(CCAGCCC)n	Simple_repeat	724.763	850.674	1263.28	886.963	1552.95	935.116	189.584	2680.51
(CCAGCC)n	Simple_repeat	2618.77	5439.2	15097.4	4213.25	5299.65	6233.01	1316.29	5005.73
(CCAGCCTC)n	Simple_repeat	8.26	3927.12	1512.3	457.317	1691.72	2282.51	210.827	1.65
(CCAGCCT)n	Simple_repeat	1.503	10.797	39.034	6.308	42.615	33.688	5.56024	92.031
(CCAGCG)n	Simple_repeat	26.123	28.055	74.403	18.993	19.83	13.127	4.33367	101.008
(CCAGC)n	Simple_repeat	825.822	1062.57	1585.18	930.36	1257.15	2485.19	530.85	4231.79
(CCAGCTC)n	Simple_repeat	16.002	20.571	3.158	15.849	50.03	100.39	11.193	283.813
(CCAGCT)n	Simple_repeat	85.985	117.485	147.266	81.527	208.837	341.016	36.0752	1148.61
(CCAGGACCT)n	Simple_repeat	0.601	15.67	0	0	1.712	1.618	0	2.491
(CCAGGA)n	Simple_repeat	0	11.31	9.319	1.141	9.54	13.837	2.22149	149.766
(CCAGGAT)n	Simple_repeat	543.931	795.833	50.27	762.726	209.2	96.545	49.7841	37.267
(CCAGGCC)n	Simple_repeat	50.927	142.878	1395.33	51.529	182.231	215.655	22.5828	406.997
(CCAGGC)n	Simple_repeat	432.231	474.219	519.799	252.156	522.58	807.614	392.895	1470.21
(CCAGGCT)n	Simple_repeat	0.224	14.088	0.344	0.325	10.456	13.12	1.3446	5.728
(CCAGG)n	Simple_repeat	189.751	242.074	744.926	211.276	542.456	827.231	132.558	1326.95
(CCAGGTG)n	Simple_repeat	1.35	89.488	89.661	13.352	39.59	107.748	11.0287	2171.84
(CCAG)n	Simple_repeat	4646.45	7455.73	19114.9	3418.92	6147.35	6550.86	893.294	3475.2
(CCAGTCC)n	Simple_repeat	0	20.234	73.511	4.422	54.868	16.918	0.6723	1.646
(CCAGTGG)n	Simple_repeat	9.672	38.043	22.83	16.098	268.955	1143.45	746.292	536.901
(CCAGTTT)n	Simple_repeat	0	19.916	30.977	3.663	111.238	51.083	14.6532	11.102
(CCA)n	Simple_repeat	14713.3	35905.1	31558.3	20553.2	29073.6	27364.3	11256.8	34421.6
(CCATCA)n	Simple_repeat	496.837	698.84	667.449	254.915	175.638	177.053	94.1674	346.188
(CCATCCA)n	Simple_repeat	6.014	9.576	50.225	3.376	11.51	7.612	0	0.828
(CCATCCAT)n	Simple_repeat	0	8.716	0	0	0	3.658	0.299875	0
(CCATCC)n	Simple_repeat	69.757	1074.67	1320.7	394.317	493.139	1613.59	1038.32	1774.83
(CCATC)n	Simple_repeat	223.45	634.433	63.942	232.222	105.298	83.548	35.8687	191.996
(CCATCTG)n	Simple_repeat	20.486	31.885	22.102	56.2	92.605	16.156	5.72808	2.468
(CCATCT)n	Simple_repeat	78.683	143.135	8.432	84.224	63.349	60.574	30.9197	173.213
(CCATGCC)n	Simple_repeat	154.745	161.665	55.863	86.862	41.692	64.718	9.87287	78.39
(CCATGT)n	Simple_repeat	0	8.468	5.395	2.739	25.127	5.615	1.3446	71.584
(CCAT)n	Simple_repeat	12281.6	18687.8	26410.6	14361.6	14872.6	9968.49	3807.14	11910.2
(CCATTC)n	Simple_repeat	0	11.075	81.703	0.274	10.334	5.021	1.30264	0.414
(CCATT)n	Simple_repeat	5.865	12.998	0.724	41.855	29.559	108.169	3.55641	1.663
(CCCAA)n	Simple_repeat	142.486	270.01	190.555	64.627	101.512	100.69	37.6699	252.837
(CCCACA)n	Simple_repeat	145.655	604.762	2746.2	157.081	403.445	477.909	166.326	2269.97
(CCCACCA)n	Simple_repeat	121.189	219.059	21.414	424.091	198.666	382.305	236.361	53.069
(CCCACC)n	Simple_repeat	1176	7284.71	8624.35	3290.84	4654.97	4452.7	1006.52	8360.38
(CCCAC)n	Simple_repeat	2975.77	9603.25	7259.12	3770.7	6776.03	8668.52	2766.72	9747.25
(CCCACTC)n	Simple_repeat	25.935	4056.22	5102.95	557.945	4628.17	3853.9	635.49	192.447
(CCCACT)n	Simple_repeat	1478.26	5380.1	9137.13	3534.09	8735	3173.3	887.682	1390.87
(CCCACTTC)n	Simple_repeat	3.804	9.229	0	12.007	0.571	4.25	0.299875	0
(CCCAGACT)n	Simple_repeat	8.183	9.917	2.083	20.046	5.481	63.169	0.702889	2.869
(CCCAGAG)n	Simple_repeat	1.867	36.324	31.652	16.441	32.758	47.157	6.99844	858.377
(CCCAGA)n	Simple_repeat	162.451	428.55	38.07	263.15	103.818	96.906	48.0778	1809.47
(CCCAGAT)n	Simple_repeat	2.712	10.261	1.829	1.574	3.264	28.884	3.83706	200.438
(CCCAGCA)n	Simple_repeat	9.081	11.505	41.729	9.431	36.378	101.394	3.61941	84.495
(CCCAGCC)n	Simple_repeat	117.497	153.569	482.633	145.238	360.959	266.179	58.4907	1193.75
(CCCAGGC)n	Simple_repeat	54.475	95.088	293.627	114.532	381.473	1113.31	323.271	887.757
(CCCAGG)n	Simple_repeat	3126.67	7194.06	9160.86	2677.02	3117.69	4632.79	1518.41	2811.29
(CCCAGGT)n	Simple_repeat	14.579	44.817	472.829	14.33	60.356	133.991	114.764	102.16
(CCCAG)n	Simple_repeat	828.681	1276.87	2308.18	834.499	1389.26	1930.05	347.699	6197.07
(CCCATC)n	Simple_repeat	562.233	624.969	982.808	337.207	1098.54	214.747	128.702	37187.9
(CCCATGG)n	Simple_repeat	0	11.155	7.99	0.547	1.141	2.105	0.6723	16.455
(CCCATG)n	Simple_repeat	6.799	47.895	78.995	25.317	72.887	39.129	11.1755	109.843
(CCCCAAC)n	Simple_repeat	12.892	22.917	69.533	34.155	65.051	83.228	33.2783	24.313
(CCCCAA)n	Simple_repeat	50.055	166.636	91.314	117.035	164.607	301.514	55.1163	239.423
(CCCCACC)n	Simple_repeat	47.63	79.66	182.587	107.378	224.377	254.827	71.2452	1528.36
(CCCCAGC)n	Simple_repeat	31.431	459.519	977.076	122.004	175.589	346.32	48.6083	2874.79
(CCCCAGG)n	Simple_repeat	11.471	51.358	47.425	42.536	161.002	74.305	13.3165	1367.85
(CCCCAG)n	Simple_repeat	1022.25	2167.01	8185.46	1209.47	1853.6	2957.71	482.925	5282.25
(CCCCAGT)n	Simple_repeat	0.224	56.475	46.352	1.574	39.132	70.798	4.6414	27.125
(CCCCA)n	Simple_repeat	13491.8	14730.9	14324	13213.3	9331.08	11962.8	3287.44	20427.5
(CCCCATC)n	Simple_repeat	16.439	63.766	439.562	96.472	81.988	77.861	17.8513	137.185
(CCCCATGT)n	Simple_repeat	15.216	77.58	79.205	14.689	39.582	7.767	3.01966	60.453
(CCCCAT)n	Simple_repeat	9344.82	10083.7	2148.01	7890.18	3107.86	2261.56	508.794	1620.17
(CCCCCAC)n	Simple_repeat	245.382	476.187	1245.39	213.593	451.762	385.89	224.796	1149.48
(CCCCCA)n	Simple_repeat	3669.8	4920.75	12208.9	3598.36	5420.35	5942.56	2123.78	21376.2
(CCCCCAT)n	Simple_repeat	86.322	207.167	71.943	89.102	108.998	352.732	20.4409	352.623
(CCCCCCA)n	Simple_repeat	111.213	320.533	1094.48	131.904	258.98	340.809	67.7948	485.284
(CCCCCCC)n	Simple_repeat	3.538	19.587	16.751	4.49	33.918	34.12	21.6946	30.784
(CCCCCCG)n	Simple_repeat	21.848	32.628	170.058	45.779	487.947	2370.8	460.29	1242.11
(CCCCCC)n	Simple_repeat	555.281	654.856	282.047	414.267	361.793	119.136	224.313	327.933
(CCCCCGA)n	Simple_repeat	3.304	243.427	143.294	17.949	53.052	198.657	65.4084	257.663
(CCCCCGCG)n	Simple_repeat	0	7.109	8.213	0.964	4.533	14.303	11.9091	7.418
(CCCCCGC)n	Simple_repeat	121.569	161.961	352.445	171.103	306.618	543.536	130.521	1172.81
(CCCCCGGC)n	Simple_repeat	9.665	110.052	56.034	10.708	59.772	68.921	74.2504	503.063
(CCCCCGG)n	Simple_repeat	52.577	64.274	109.627	64.091	75.3	214.973	88.3109	1325.23
(CCCCC)n	Simple_repeat	35.826	162.009	527.872	86.112	404.187	522.754	128.176	3541.64
(CCCCCTC)n	Simple_repeat	398.379	657.803	1231.44	301.847	426.604	1486.51	175.189	1199.83
(CCCCCTG)n	Simple_repeat	375.704	415.397	1563.82	214.203	542.675	381.885	155.945	7189.05
(CCCCCT)n	Simple_repeat	510.487	790.113	1812.56	6691.23	2848.69	1883.84	604.225	7209.12
(CCCCCTT)n	Simple_repeat	3.811	172.626	35.372	15.884	51.183	68.352	7.38041	84.22
(CCCCGAC)n	Simple_repeat	3.604	46.428	14.784	20.974	51.17	240.717	32.3673	26.626
(CCCCGA)n	Simple_repeat	232.139	573.87	818.578	285.928	1179.61	3294.98	1147.99	1996.22
(CCCCGCC)n	Simple_repeat	46.137	261.935	472.318	154.278	417.975	434.74	134.981	473.84
(CCCCGCG)n	Simple_repeat	138.936	219.607	1508.42	87.134	238.177	421.209	138.717	1477.29
(CCCCGC)n	Simple_repeat	339.74	1373.4	2880.96	567.702	2646.54	4075.05	892.087	20435.8
(CCCCGCT)n	Simple_repeat	386.366	395.293	56.461	251.819	390.15	116.136	19.9846	87.035
(CCCCGGC)n	Simple_repeat	39.022	183.254	569.049	80.463	192.073	610.689	195.594	426.856
(CCCCGG)n	Simple_repeat	996.192	184087	359980	37596.7	172838	41294.2	2662.48	7334.8
(CCCCG)n	Simple_repeat	2303.86	3389.61	3914.7	3163.87	5938.17	8738.21	2199.49	22195.5
(CCCC)n	Simple_repeat	171.157	316.819	7302.66	267.513	1421.58	2068.39	411.388	1871.53
(CCCCTAC)n	Simple_repeat	0	18.739	0.38	2.219	6.197	11.905	4.87658	0.401
(CCCCTA)n	Simple_repeat	580.066	774.87	950.995	516.348	499.898	934.931	433.88	948.172
(CCCCTCA)n	Simple_repeat	3.834	19.193	45.022	16.248	85.932	81.316	4.38348	289.838
(CCCCTC)n	Simple_repeat	352.787	809.678	1680.25	707.139	939.355	1391.58	421.161	4226.86
(CCCCTCT)n	Simple_repeat	1357.25	2868.3	892.531	3465.41	2538.77	1075.86	403.672	516.345
(CCCCTGG)n	Simple_repeat	14.254	26.992	14.933	27.677	55.884	63.885	8.7556	892.096
(CCCCTG)n	Simple_repeat	382.556	1088.45	1688.87	880.583	1411.91	1790.79	250.546	5738.26
(CCCCTTT)n	Simple_repeat	2.254	24.12	15.705	10.42	9.587	27.853	11.7141	12.774
(CCCGAC)n	Simple_repeat	11.614	431.479	556.459	89.514	672.268	2142.57	666.965	830.783
(CCCGAG)n	Simple_repeat	14.525	53.582	33.66	35.678	490.087	90.393	19.7135	1030.69
(CCCGA)n	Simple_repeat	52.086	61.283	1.743	31.577	39.085	56.258	6.07777	115.322
(CCCGCAC)n	Simple_repeat	0.301	29.265	4.166	2.39	12.399	20.153	2.82293	131.931
(CCCGCAG)n	Simple_repeat	16.168	68.53	496.777	6.845	46.799	93.747	7.99153	263.642
(CCCGCCC)n	Simple_repeat	3850.85	4430.95	3615.45	9235.63	14255.4	11861.8	1040.21	2541.16
(CCCGCCG)n	Simple_repeat	402.271	1501.36	916.823	264.42	1302.09	1484.25	285.299	2295.66
(CCCGCC)n	Simple_repeat	1636.85	3860.55	2832.53	2658.18	2875.58	2909.76	703.498	14214.7
(CCCGCGC)n	Simple_repeat	177.801	367.665	165.99	200.827	245.738	264.221	91.3766	1991.04
(CCCGCGG)n	Simple_repeat	17.583	255.232	688.931	40.002	118.577	195.91	109.273	214.616
(CCCGCG)n	Simple_repeat	89.233	170.238	299.653	177.472	270.323	488.465	140.068	994.948
(CCCGC)n	Simple_repeat	1510.91	2644.25	2802.9	2212.71	7227.32	16459	2368.42	9504.83
(CCCGCTC)n	Simple_repeat	3.658	5.324	16.486	44.811	31.795	26.277	14.2853	218.899
(CCCGCTG)n	Simple_repeat	19.845	394.254	1351.05	71.993	225.59	101.016	8.0029	1177.42
(CCCGCT)n	Simple_repeat	24.491	103.013	71.652	21.416	102.96	95.42	25.2353	1402.09
(CCCGGA)n	Simple_repeat	59.526	175.911	162.95	60.419	218.639	408.955	255.788	329.268
(CCCGGCA)n	Simple_repeat	8.543	25.575	13.305	6.773	32.791	111.618	35.693	1.617
(CCCGGCCCTC)n	Simple_repeat	0	16.182	9.215	2.994	14.405	3.93	4.26897	2.06
(CCCGGCC)n	Simple_repeat	5.763	189.587	215.636	47.088	216.419	457.835	204.885	1012.99
(CCCGGCG)n	Simple_repeat	3.609	20.21	19.812	5.544	28.131	114.433	12.6766	100.113
(CCCGGC)n	Simple_repeat	74.936	1082.95	1744.3	327.407	1453.98	6035.06	740.453	8351.55
(CCCGGCT)n	Simple_repeat	121.557	143.102	198.331	98.071	124.511	120.185	106.967	383.848
(CCCGG)n	Simple_repeat	722.82	1596.66	1933.3	1445.82	4989.31	9009.82	2918.85	5884.84
(CCCG)n	Simple_repeat	3163.01	6050.4	3581.7	2621.56	6170.15	17464.8	3907.86	15684.3
(CCCGTGC)n	Simple_repeat	170.198	2170.11	3261.32	301.165	574.763	489.444	39.5073	128.024
(CCCGTG)n	Simple_repeat	20.376	69.294	66.976	51.203	37.401	21.513	3.33876	255.191
(CCCGT)n	Simple_repeat	8.374	34.81	105.972	26.703	161.58	43.355	14.7467	1253.99
(CCC)n	Simple_repeat	1017.27	1590.46	1507.82	555.658	1275.89	1574.37	481.731	2980.71
(CCCTAC)n	Simple_repeat	23.642	39.504	90.856	86.588	63.266	156.194	44.7274	385.137
(CCCTAGT)n	Simple_repeat	0	373.118	345.354	40.983	182.472	185.223	12.5166	80.731
(CCCTAT)n	Simple_repeat	67.683	80.017	0	57.802	27.757	40.477	21.1841	0
(CCCTCAC)n	Simple_repeat	246.66	247.603	91.691	160.569	82.552	83.155	35.304	219.658
(CCCTCA)n	Simple_repeat	313.434	1151.21	6646.6	1031.41	2286.06	3616.21	1416.32	1177.43
(CCCTCC)n	Simple_repeat	1142.14	1723.7	2944.73	1741.55	2755.22	2369.16	760.841	15038.3
(CCCTCCT)n	Simple_repeat	164.615	256.857	981.279	392.426	1158.09	859.657	317.314	2825.14
(CCCTCG)n	Simple_repeat	80.671	165.984	781.774	36.386	125.664	58.152	82.3395	452.428
(CCCTC)n	Simple_repeat	2910.8	3854.23	12250.9	3270.46	6424.62	8049.27	3367.6	13320
(CCCTCTA)n	Simple_repeat	0	15.176	0.327	0.274	3.994	14.61	1.70565	39.758
(CCCTCTGA)n	Simple_repeat	208.811	766.135	316.598	133.537	524.723	3030.9	556.756	242.827
(CCCTCTT)n	Simple_repeat	25.425	52.099	26.685	205.905	86.284	87.364	27.0309	126.351
(CCCTGAA)n	Simple_repeat	53.024	77.945	0.688	58.452	34.592	27.04	6.77281	1.236
(CCCTGA)n	Simple_repeat	26.309	30.415	2.791	73.223	41.671	129.475	36.0062	1228.91
(CCCTGCA)n	Simple_repeat	3.684	154.5	638.411	51.249	180.621	388.102	143.895	352.943
(CCCTGCC)n	Simple_repeat	137.993	450.288	2399.3	212.6	592.997	338.04	83.4131	1431.26
(CCCTGCG)n	Simple_repeat	5.409	7.592	12.998	8.067	39.234	53.931	9.69549	513.045
(CCCTGC)n	Simple_repeat	677.817	2696.6	1903.38	583.532	1167.03	2480.69	731.037	7779.58
(CCCTGGC)n	Simple_repeat	40.506	120.933	201.256	59.217	146.616	399.171	218.526	2140.33
(CCCTGG)n	Simple_repeat	1120.39	1504.31	3799.36	1183.19	1511.14	1657.64	405.145	7047.4
(CCCTGTC)n	Simple_repeat	3.304	10.722	2.61	10.149	18.976	97.229	27.0459	11.525
(CCCTGTG)n	Simple_repeat	12.498	18.657	4.733	14.482	15.625	62.883	14.1226	46.364
(CCCTGT)n	Simple_repeat	24.207	138.635	21.369	31.632	105.89	206.674	22.4752	144.557
(CCCT)n	Simple_repeat	22331	34780.1	24805.4	21832.4	20219.3	22633.2	6620.02	24849.9
(CCCTTCC)n	Simple_repeat	0.301	81.332	10.669	13.049	15.382	21.622	53.9492	129.118
(CCCTTC)n	Simple_repeat	146.655	321.738	1879.49	319.519	274.252	763.042	250.571	624.557
(CCCTT)n	Simple_repeat	3390.34	4204.28	5873.25	3365	2148.44	3051.12	1084.18	1983.41
(CCCTTT)n	Simple_repeat	172.329	443.766	607.902	259.014	308.929	964.691	554.508	3818.45
(CCGACC)n	Simple_repeat	2.401	11.499	37.003	4.853	30.766	36.236	18.8865	674.855
(CCGAGCC)n	Simple_repeat	77.754	96.605	826.268	63.369	295.887	1273.5	74.9502	596.798
(CCGAGCG)n	Simple_repeat	0.448	162.131	79.886	9.007	26.562	40.848	227.683	1.242
(CCGAGC)n	Simple_repeat	25.155	245.997	274.387	33.937	97.391	674.882	113.857	419.561
(CCGAGG)n	Simple_repeat	12.464	50.871	39.35	37.475	6485.61	1657.31	279.57	395.942
(CCGAG)n	Simple_repeat	55.972	94.598	234.828	43.179	63.777	206.727	27.2923	1207.82
(CCGAGT)n	Simple_repeat	0	16.481	9.38	0.873	12.564	6.887	16.4979	188.266
(CCGA)n	Simple_repeat	7.954	41.716	26.968	36.067	164.326	1812.51	45.3883	78.925
(CCGCACC)n	Simple_repeat	4.061	23.58	120.984	7.772	35.813	71.505	8.35089	230.332
(CCGCAGC)n	Simple_repeat	27.971	138.187	181.231	78.827	87.999	56.526	5.32507	136.52
(CCGCAG)n	Simple_repeat	118.078	615.106	446.009	107.589	252.333	342.466	181.993	1747.44
(CCGCCAG)n	Simple_repeat	798.556	1136.41	45.494	2474.11	1241.44	1884.62	223.5	31.145
(CCGCCA)n	Simple_repeat	90.431	285.59	372.754	111.16	97.731	217.008	54.0593	975.529
(CCGCCCA)n	Simple_repeat	26.452	466.79	414.224	86.798	234.223	258.561	40.3045	446.421
(CCGCCCC)n	Simple_repeat	61.635	93.88	431.263	122.819	376.48	278.695	101.092	3313.4
(CCGCCCG)n	Simple_repeat	70.897	194.641	61.668	105.885	195.556	569.845	625.739	1043.8
(CCGCCC)n	Simple_repeat	380.801	613.737	1057.2	392.965	1248.36	2870.02	956.09	4829.15
(CCGCCCT)n	Simple_repeat	3.604	46.932	53.433	34.892	338.202	679.359	49.924	197.499
(CCGCCGCCC)n	Simple_repeat	7.958	47.394	1.902	71.936	64.471	306.986	77.5609	1.656
(CCGCCGG)n	Simple_repeat	20.237	124.928	256.553	16.695	87.493	140.219	7.89793	24.224
(CCGCCG)n	Simple_repeat	42.955	243.419	798.283	119.04	353.495	478.103	223.57	1406.46
(CCGCC)n	Simple_repeat	1505.48	2131.93	2261.31	1405.52	2849.81	5502.4	1642.66	12778.7
(CCGCGCC)n	Simple_repeat	250.491	1305.22	1342.14	614.604	2020.6	2247.01	283.767	4725.24
(CCGCGCG)n	Simple_repeat	239.822	376.596	80.233	185.754	192.855	411.743	153.343	340.377
(CCGCGC)n	Simple_repeat	37.031	67.865	363.61	84.52	245.353	322.62	47.3977	1058.93
(CCGCGGC)n	Simple_repeat	2.391	95.678	63.562	27.935	93.954	279.666	88.9735	569.2
(CCGCGG)n	Simple_repeat	16.306	43.111	241.008	32.844	113.192	122.941	45.4662	1029.86
(CCGCG)n	Simple_repeat	65.318	184.572	407.809	115.818	324.569	1498.85	253.086	2885.95
(CCGCGT)n	Simple_repeat	0.903	5.077	10.201	0.913	17.941	31.71	3.72255	109.245
(CCGC)n	Simple_repeat	1027.42	6165.21	8679.22	1354.12	4100.35	9051.94	1630.64	7780.07
(CCGCTCC)n	Simple_repeat	37.501	62.749	275.382	37.32	113.289	136.282	33.8866	148.547
(CCGCTC)n	Simple_repeat	502.216	1233.71	1632	162.078	416.685	717.079	127.105	999.651
(CCGCTGC)n	Simple_repeat	0.301	18.852	1.105	17.951	13.999	123.43	20.3747	36.686
(CCGCTG)n	Simple_repeat	706.114	2620.12	810.32	291.224	334.224	158.465	59.1063	1401.73
(CCGCT)n	Simple_repeat	99.824	121.886	10.809	58.82	285.99	633.223	848.086	142.773
(CCGGAGC)n	Simple_repeat	0	21.908	185.244	39.391	807.629	3847.18	978.979	1648.31
(CCGGCCC)n	Simple_repeat	39.655	1085.7	2402.14	339.007	1566.59	5886.56	794.329	4972.17
(CCGGCC)n	Simple_repeat	336.334	437.548	347.85	234.149	547.317	623.878	97.8029	8463.94
(CCGGCGCAG)n	Simple_repeat	0.301	7.523	0	1.244	12.016	14.265	3.5355	2.435
(CCGGCGC)n	Simple_repeat	8.409	87.854	94.952	9.585	21.989	74.783	6.96602	208.953
(CCGGCGG)n	Simple_repeat	35.432	47.447	64.922	10.901	43.995	128.036	44.1392	244.223
(CCGGCG)n	Simple_repeat	36.996	104.788	442.236	78.912	135.275	413.16	87.9226	981.891
(CCGGC)n	Simple_repeat	78.074	561.865	685.925	81.141	498.278	473.335	113.213	1449.69
(CCGGCTC)n	Simple_repeat	0.448	13.182	1.068	1.517	12.553	34.667	4.16584	282.648
(CCGGCTG)n	Simple_repeat	0	6.067	2.373	7.152	13.245	25.825	17.6143	14.411
(CCGGCT)n	Simple_repeat	111.788	2240.98	1401.32	278.808	829.88	830.883	134.212	1687.82
(CCGGGA)n	Simple_repeat	2.909	145.393	0.327	10.245	1.061	6.21	1.07531	53.998
(CCGGGC)n	Simple_repeat	3.58	13.01	28.62	10.34	30.044	39.721	14.6174	84.266
(CCGGGG)n	Simple_repeat	3.37	24.34	40.737	7.986	45.401	33.464	9.14907	157.66
(CCGGG)n	Simple_repeat	51.079	121.919	412.424	13.808	41.341	79.449	87.1017	799.336
(CCGG)n	Simple_repeat	683.998	753.75	808.045	1103.02	1795.49	1329.01	639.296	5919.07
(CCG)n	Simple_repeat	7685.34	25742.3	30753.8	13030.4	57897.6	96238.9	12751.4	47680.6
(CCGTCC)n	Simple_repeat	11.356	643.67	457.555	101.453	393.119	173.866	43.6495	423.846
(CCGTCTC)n	Simple_repeat	24.596	27.332	17.347	12.654	11.661	12.546	21.3579	66.297
(CCGT)n	Simple_repeat	156.11	170.672	315.918	92.36	169.236	777.735	230.471	1597.75
(CCGTTT)n	Simple_repeat	7.832	8.626	23.484	5.709	39.606	42.447	13.2213	78.787
(CC)n	Simple_repeat	81.685	363.025	1024.44	451.826	1461.38	1208.84	469.674	1480.67
(CCTAAC)n	Simple_repeat	612.213	881.301	1710.5	779.595	760.755	1221.71	369.131	1078.57
(CCTAAT)n	Simple_repeat	0	20.62	0	3.611	4.59	2.467	2.03612	316.154
(CCTACT)n	Simple_repeat	6.151	12.779	18.94	12.883	9.397	26.59	3.89655	14.342
(CCTA)n	Simple_repeat	689.071	1143.02	524.901	655.305	433.46	625.6	349.564	1444.95
(CCTATAA)n	Simple_repeat	7.332	45.832	0.344	8.825	0.498	6.925	2.40854	21.282
(CCTATA)n	Simple_repeat	13.256	17.371	0	5.676	0.571	1.574	5.75867	317.615
(CCTATT)n	Simple_repeat	11.182	15.742	0.982	26.833	64.16	44.633	44.2651	4.144
(CCTATTT)n	Simple_repeat	116.383	251.645	24.352	122.315	50.783	54.906	28.9412	109.114
(CCTCACC)n	Simple_repeat	100.432	368.464	406.246	66.409	137.785	253.782	44.9363	161.625
(CCTCAC)n	Simple_repeat	629.943	1043.21	982.574	778.717	344.455	512.993	120.175	1578.97
(CCTCAGC)n	Simple_repeat	109.949	1856.18	75.483	49.713	64.523	300.07	50.572	136.46
(CCTCAG)n	Simple_repeat	462.288	871.986	2019.51	625.432	909.688	659.438	117.705	1765.99
(CCTCAGT)n	Simple_repeat	40.319	151.494	450.327	112.093	73.619	114.254	83.1997	255.656
(CCTCA)n	Simple_repeat	662.207	1693.25	3004.26	933.361	770.018	491.031	161.619	615.112
(CCTCATT)n	Simple_repeat	42.623	66.44	550.6	177.982	3424.46	532.42	469.614	1003.04
(CCTCCAA)n	Simple_repeat	0	17.676	0	0	3.023	5.628	0.330465	0
(CCTCCAC)n	Simple_repeat	379.345	13192.7	10601.5	2681.63	10208.6	4033.99	1116.73	7834.15
(CCTCCAG)n	Simple_repeat	105.205	179.603	553.714	184.821	233.899	350.959	56.6074	282.376
(CCTCCAT)n	Simple_repeat	64.859	137.234	471.232	115.443	45.04	88.061	30.9886	571.715
(CCTCCCACTC)n	Simple_repeat	0.603	36.411	157.929	16.707	18.449	11.24	13.905	9.389
(CCTCCCA)n	Simple_repeat	141.696	171.843	59.763	173.758	167.332	329.622	135.038	744.717
(CCTCCC)n	Simple_repeat	2534.87	2685.93	5151.47	3243.64	2796.86	11240.8	3165.59	7686.96
(CCTCCCT)n	Simple_repeat	272.493	1687.04	2315.94	589.772	1569.88	811.203	240.631	1212.82
(CCTCCGC)n	Simple_repeat	23.936	46.912	11.176	30.845	100.005	425.341	61.9837	116.525
(CCTCCG)n	Simple_repeat	302.139	984.084	733.002	320.201	531.151	1120.76	205.656	1893.29
(CCTCCGT)n	Simple_repeat	54.647	55.66	18.264	43.794	31.418	26.125	29.9395	72.892
(CCTCC)n	Simple_repeat	3160.56	7070.69	9274.81	3746.5	6025.75	7301.3	2232.78	17428.4
(CCTCCTA)n	Simple_repeat	40.026	83.171	115.312	39.951	87.133	108.507	43.4719	203.788
(CCTCCTC)n	Simple_repeat	85.02	272.362	365.4	134.822	184.224	675.733	213.716	3096.84
(CCTCCT)n	Simple_repeat	2089.4	5410.51	5934.18	1804.35	4019.89	3487.63	1206.2	5289.16
(CCTCCTT)n	Simple_repeat	89.928	302.435	9326.22	367.084	451.314	740.782	614.929	243.411
(CCTCGG)n	Simple_repeat	131.37	2418.38	1887.67	273.529	732.614	1494.69	530.688	1312.14
(CCTCG)n	Simple_repeat	207.73	417.597	430.008	50.268	64.479	73.802	19.0622	398.584
(CCTCGT)n	Simple_repeat	25.945	305.57	204.604	53.678	695.257	2074.8	121.793	839.811
(CCTC)n	Simple_repeat	19105.8	20493.6	31185.4	23185.8	24875.9	30450.6	9998.08	33270.3
(CCTCTA)n	Simple_repeat	140.584	402.048	1361.83	351.879	359.87	279.074	66.8775	215.569
(CCTCTCA)n	Simple_repeat	9.107	89.397	615.836	79.695	488.697	141.247	53.087	322.171
(CCTCTC)n	Simple_repeat	2165.94	5416.38	4587.58	2214.03	2042.08	2919.77	841.022	6882.27
(CCTCTG)n	Simple_repeat	539.23	2214.15	3770.57	626.692	779.419	632.912	198.445	3826.74
(CCTCTGT)n	Simple_repeat	0.448	15.72	2.39	14.035	30.671	29.753	2.79065	189.476
(CCTCT)n	Simple_repeat	13453.5	14018	3158.01	11019.4	4929.19	4741.85	1390.06	6046.99
(CCTCTTT)n	Simple_repeat	173.415	926.894	1120.21	180.302	195.375	344.351	201.598	4082.99
(CCTGAA)n	Simple_repeat	2.77	17.972	3.568	3.069	11.75	34.221	35.0775	84.735
(CCTGACC)n	Simple_repeat	7.143	20.534	19.818	2.293	16.646	18.116	8.88147	230.522
(CCTGAC)n	Simple_repeat	110.002	408.949	1218.5	127.727	208.757	185.644	34.2681	1023.67
(CCTGAGA)n	Simple_repeat	2.109	13.759	0	9.341	5.321	3.578	1.04472	1.666
(CCTGAGCC)n	Simple_repeat	9.622	13.444	33.349	4.474	0	1.584	0.960805	0
(CCTGAGC)n	Simple_repeat	15.37	113.047	595.708	28.472	72.581	42.331	6.38901	347.417
(CCTGAGG)n	Simple_repeat	18.555	232.933	143.32	31.837	86.362	196.305	18.3015	536.944
(CCTGAG)n	Simple_repeat	1.274	6.475	10.471	16.429	184.42	36.961	16.088	698.74
(CCTGATT)n	Simple_repeat	68.225	171.467	221.317	20.639	9.025	13.23	4.80924	5.304
(CCTGCAC)n	Simple_repeat	174.898	2008.74	1441.71	922.734	3423.24	5971.87	3162.47	749.373
(CCTGCA)n	Simple_repeat	169.875	1936.57	1366.99	460.098	1361.5	729.339	219.342	559.898
(CCTGCCA)n	Simple_repeat	3.832	19.687	24.133	7.975	21.813	30.332	6.40038	32.367
(CCTGCCCT)n	Simple_repeat	0	7.187	0	1.642	3.206	12.488	0.63034	0.815
(CCTGCCG)n	Simple_repeat	0.301	16.103	214.614	2.1	38.207	4.303	6.42745	39.788
(CCTGCC)n	Simple_repeat	2326.92	9450.78	15717.8	1644.75	2166.23	2443.64	602.316	4857.07
(CCTGCCTT)n	Simple_repeat	62.467	129.6	39.393	67.425	77.865	21.878	70.0852	138.369
(CCTGCGC)n	Simple_repeat	13.991	38.971	260.628	22.51	41.905	28.488	9.18135	297.689
(CCTGCG)n	Simple_repeat	13.418	20.493	14.606	44.634	66.231	22.388	7.86565	4385.07
(CCTGCT)n	Simple_repeat	128.908	492.401	1355.68	161.625	485.009	305.231	104.721	1175.37
(CCTGGCC)n	Simple_repeat	38.441	710.517	940.371	218.266	174.038	232.339	20.5659	327.393
(CCTGGC)n	Simple_repeat	135.742	377.301	1018.43	186.249	1466.53	3051.06	789.187	3520.73
(CCTGGCT)n	Simple_repeat	1.651	114.995	172.504	47.94	399.303	658.822	359.423	649.9
(CCTGGGA)n	Simple_repeat	0	23.124	21.029	2.19	1.639	8.475	3.00829	47.324
(CCTGGG)n	Simple_repeat	0	32.393	150.056	5.517	36.99	26.578	18.472	81.134
(CCTGG)n	Simple_repeat	714.418	1820.56	12042.2	770.013	1602.54	1260.92	363.307	1932.92
(CCTGGTG)n	Simple_repeat	147.473	424.762	301.983	41.08	19.536	38.588	6.11804	245.136
(CCTGGT)n	Simple_repeat	3.154	39.439	4990.38	22.253	72.493	49.254	9.70855	289.375
(CCTGGTT)n	Simple_repeat	15.566	25.645	13.038	7.94	4.541	45.216	12.4975	0.401
(CCTG)n	Simple_repeat	2397.18	4214.73	10695.7	2974.81	5171.29	5469.86	1503.9	35794.8
(CCTGTCC)n	Simple_repeat	0	29.588	112.765	1.569	7.184	7.857	3.38072	6.908
(CCTGTC)n	Simple_repeat	39.309	65.043	251.269	55.959	142.062	535.25	19.2011	623.44
(CCTGTCT)n	Simple_repeat	33.547	801.914	206.945	122.694	209.429	252.834	131.826	466.392
(CCTGTG)n	Simple_repeat	8.325	50.136	42.682	18.448	37.983	65.441	27.031	481.95
(CCTGT)n	Simple_repeat	85.166	432.224	832.349	155.78	431.544	331.887	53.2721	4580.97
(CCT)n	Simple_repeat	21326.7	40230.7	63098	29574.7	54099.9	47324.8	12863.5	71286.6
(CCTTA)n	Simple_repeat	8.37	39.139	34.398	22.072	57	20.161	2.90516	20.974
(CCTTCAG)n	Simple_repeat	22.799	39.983	35.37	13.011	49.961	29.549	29.6667	84.786
(CCTTCCA)n	Simple_repeat	76.556	370.267	1220.45	83.954	179.696	125.7	7.00013	328.935
(CCTTCCC)n	Simple_repeat	139.619	481.504	287.74	320.868	533.85	2120.28	277.523	119.66
(CCTTCCT)n	Simple_repeat	402.274	1080.84	3879.67	756.586	1591.09	812.905	322.63	204.882
(CCTTC)n	Simple_repeat	1499.69	4650.79	5945.73	2608.22	2380.91	1989.32	1096.56	3579.63
(CCTTCTG)n	Simple_repeat	2.478	7.025	0.982	2.824	3.754	32.316	13.8114	3.273
(CCTTGA)n	Simple_repeat	32.084	262.614	444.124	194.968	328.805	82.532	23.312	120.747
(CCTTGG)n	Simple_repeat	13.651	24.759	17.775	10.934	23.938	119.931	77.924	112.712
(CCTTGT)n	Simple_repeat	3.743	15.277	35.841	9.29	41.745	109.317	4.64925	295.803
(CCTT)n	Simple_repeat	46195.3	46399	43244.4	43245.3	42802.2	29702.4	14850.1	45763.5
(CCTTTAA)n	Simple_repeat	25.214	31.955	0	41.029	11.333	9.019	4.52858	61.824
(CCTTTCC)n	Simple_repeat	76.868	113.749	98.373	54.61	56.922	41.299	62.6453	151.41
(CCTTTC)n	Simple_repeat	140.156	159.735	478.202	163.859	143.215	136.349	63.4305	376.522
(CCTTTCTTC)n	Simple_repeat	0	5.312	0	0.964	4.203	2.143	0.299875	0
(CCTTTCTT)n	Simple_repeat	1.205	18.121	12.632	0.959	1.632	1.667	1.86043	0
(CCTTTTT)n	Simple_repeat	483.893	2906.22	715.742	327.985	667.014	560.676	456.504	394.621
(CGAA)n	Simple_repeat	7.132	11.557	2.651	3.639	13.735	10.652	2.53273	141.006
(CGACGA)n	Simple_repeat	4.806	35.995	13.668	9.804	26.383	61.745	21.6884	152.116
(CGACGG)n	Simple_repeat	19.086	309.256	274.82	41.978	314.063	926.039	86.6065	829.112
(CGAGAC)n	Simple_repeat	0.895	15.42	0	6.314	29.882	25.122	5.41684	7.72
(CGAGC)n	Simple_repeat	4.213	27.376	36.592	17.716	106.819	36.136	18.7737	78.705
(CGAGGAA)n	Simple_repeat	9.976	56.298	94.952	8.033	10.167	15.179	5.63279	193.741
(CGAGGA)n	Simple_repeat	207.614	542.084	651.672	163.434	379.897	196.66	166.922	868.528
(CGAG)n	Simple_repeat	80.535	204.374	587.983	79.573	292.504	619.175	75.4978	732.646
(CGA)n	Simple_repeat	31.383	103.316	100.926	42.109	130.119	255.274	90.1336	521.992
(CGATC)n	Simple_repeat	0	16.947	9.543	0.867	6.702	58.374	3.27758	0.802
(CGATGA)n	Simple_repeat	217.512	622.285	222.866	132.795	130.874	248.232	215.656	142.572
(CGAT)n	Simple_repeat	16.458	18.35	90.361	49.808	170.276	673.9	224.145	97.386
(CGCACACC)n	Simple_repeat	0	15.293	0	0	0	0.283	0.330465	0
(CGCACA)n	Simple_repeat	365.714	854.129	1042.49	354.232	630.876	455.447	116.988	902.929
(CGCACCC)n	Simple_repeat	2.108	54.776	21.866	4.425	13.55	26.466	82.3078	123.995
(CGCACGC)n	Simple_repeat	0.224	86.134	392.107	10.541	43.401	53.468	12.8183	84.772
(CGCAGCCG)n	Simple_repeat	0	30.306	1.325	1.414	2.628	1.784	0	0.414
(CGCAGCC)n	Simple_repeat	0.301	8.981	2.407	3.395	40.541	58.904	58.9786	203.524
(CGCAGC)n	Simple_repeat	95.873	146.686	85.565	113.963	186.853	206.708	51.1348	948.388
(CGCAGG)n	Simple_repeat	6.158	6.782	4.272	8.638	54.674	153.139	20.4391	20.573
(CGCCACC)n	Simple_repeat	10.731	293.319	35.093	13.202	27.332	98.358	17.5759	66.479
(CGCCAC)n	Simple_repeat	385.909	492.594	774.94	148.292	105.077	167.372	47.4204	1110.14
(CGCCAT)n	Simple_repeat	0	35.928	12.794	0.65	0.996	0.787	1.96357	0
(CGCCCA)n	Simple_repeat	14.994	60.919	123.665	34.958	41.399	70.001	15.1428	111.772
(CGCCCCA)n	Simple_repeat	11.18	12.038	42.223	7.48	18.223	39.486	10.2209	104.388
(CGCCCCCG)n	Simple_repeat	3.974	8.684	8.265	2.704	8.687	27.233	6.41006	105.394
(CGCCCCC)n	Simple_repeat	72.866	97.677	172.385	78.455	183.952	303.08	51.997	701.273
(CGCCCCG)n	Simple_repeat	6.774	125.367	1021.23	30.68	162.236	202.28	16.5049	155.015
(CGCCCC)n	Simple_repeat	245.841	568.786	816.87	409.911	1312.9	1955.57	518.901	6451.58
(CGCCCCT)n	Simple_repeat	80.299	204.211	85.989	64.354	73.836	125.913	50.1016	46.815
(CGCCCGG)n	Simple_repeat	2.023	11.67	25.644	5.504	48.539	21.24	18.1467	69.276
(CGCCC)n	Simple_repeat	3140.67	4187.75	4101.94	5487.92	15353.7	23713.8	6331.62	11505.7
(CGCCCTC)n	Simple_repeat	61.322	84.343	69.273	47.229	90.019	91.605	20.5616	304.68
(CGCCCTG)n	Simple_repeat	211.729	266.55	1312.27	117.191	248.899	539.713	191.158	252.893
(CGCCGCC)n	Simple_repeat	34.526	52.143	23.212	59.112	245.098	572.692	231.558	265.005
(CGCCGC)n	Simple_repeat	354.646	813.825	2051.28	305.458	798.914	909.836	178.13	2669.08
(CGCCGGC)n	Simple_repeat	17.194	17.472	174.358	74.259	438.594	513.953	294.058	932.438
(CGCCGG)n	Simple_repeat	67.417	84.811	64.779	69.622	164.249	533.642	223.204	1199.33
(CGCCG)n	Simple_repeat	31.458	283.853	401.877	51.776	308.526	527.142	108.017	1614.52
(CGCCGT)n	Simple_repeat	31.664	69.416	112.084	71.789	239.593	210.028	114.747	2644.02
(CGCC)n	Simple_repeat	3602.36	4905.41	6276.84	2862.6	3940.3	7866.95	1945.4	9769.58
(CGCCTCC)n	Simple_repeat	49.701	160.997	104.856	68.132	341.684	728.398	137.165	617.792
(CGCCTC)n	Simple_repeat	22.194	118.176	200.192	19.59	117.286	95.428	18.4414	428.112
(CGCCTG)n	Simple_repeat	15.243	44.97	95.166	25.926	61.733	64.863	17.6083	471.956
(CGCCT)n	Simple_repeat	467.839	489.543	291.658	345.17	639.046	1003.88	213.028	371.266
(CGCGCAGG)n	Simple_repeat	0	18.354	0.761	3.285	8.686	2.112	2.33599	48.451
(CGCGCA)n	Simple_repeat	3.897	9.14	1.996	18.369	33.94	30.588	17.4082	169.724
(CGCGCCC)n	Simple_repeat	75.581	162.911	107.49	123.589	294.69	444.442	122.413	492.785
(CGCGCC)n	Simple_repeat	153.246	254.965	460.514	153.33	490.566	353.722	109.873	1591.27
(CGCGCCT)n	Simple_repeat	128.527	881.706	682.445	78.248	159.264	69.082	48.7535	687.54
(CGCGCGCC)n	Simple_repeat	2.091	25.174	47.132	7.528	3.994	9.445	3.24699	11.082
(CGCGCGG)n	Simple_repeat	0.448	21.228	31.286	5.129	22.276	10.342	3.83706	58.235
(CGCGC)n	Simple_repeat	37.703	63.657	123.717	40.459	273.307	807.75	451.593	370.31
(CGCGCT)n	Simple_repeat	36.924	1332.82	2309.37	101.812	315.177	368.061	114.283	485.253
(CGCGGCC)n	Simple_repeat	1.205	34.288	137.235	21.515	36.891	6.932	5.70534	256.645
(CGCGGCG)n	Simple_repeat	0	7.527	0	6.176	9.558	7.443	2.7696	56.236
(CGCGGC)n	Simple_repeat	3.001	22.148	11.169	18.072	242.558	211.08	56.7981	2257.61
(CGCG)n	Simple_repeat	17.07	126.869	24.416	32.518	182.203	311.225	152.08	71.843
(CGCGTG)n	Simple_repeat	18.596	21.372	12.643	28.356	20.954	119.577	68.8673	192.645
(CGCTCA)n	Simple_repeat	144.167	279.881	32.689	85.865	132.42	98.07	48.4718	227.436
(CGCTCC)n	Simple_repeat	26.015	74.635	37.04	28.646	106.663	387.683	46.4579	654.983
(CGCTCG)n	Simple_repeat	9.37	9.821	50.799	13.496	63.708	168.626	21.171	613.307
(CGCTCGT)n	Simple_repeat	12.399	936.254	686.79	79.683	239.237	1004	177.952	371.447
(CGCTC)n	Simple_repeat	0.224	78.123	25.377	6.108	22.392	60.863	6.04718	83.471
(CGCTCTCG)n	Simple_repeat	0.895	10.706	72.146	15.584	67.644	163.006	45.716	131.107
(CGCTGA)n	Simple_repeat	0.224	12.184	272.753	3.092	3.103	6.466	2.17168	107.961
(CGCT)n	Simple_repeat	101.048	291.139	156.154	130.085	227.406	316.95	183.674	886.887
(CGGACG)n	Simple_repeat	8.47	14.077	83.84	4.699	16.452	1.929	0.702889	106.757
(CGGAGA)n	Simple_repeat	3.91	12.963	0	3.982	6.237	14.751	0.63034	0
(CGGAGCC)n	Simple_repeat	0	5.648	0	12.726	7.964	18.706	4.02243	6.569
(CGGAGCGC)n	Simple_repeat	0.224	17.637	16.31	12.043	49.579	58.828	6.01828	307.515
(CGGAGGC)n	Simple_repeat	10.149	25.307	10.18	7.947	50.297	315.969	36.4029	179.152
(CGGAGG)n	Simple_repeat	32.49	63.213	49.985	48.722	385.649	437.523	210.404	555.581
(CGGA)n	Simple_repeat	350.571	503.196	674.29	274.785	287.629	257.889	124.026	1952.74
(CGGCAG)n	Simple_repeat	367.018	1036.95	873.988	220.076	510.626	471.64	88.9848	264.096
(CGGCCAG)n	Simple_repeat	0	31.386	108.181	10.171	77.613	121.882	17.6372	243.668
(CGGCCA)n	Simple_repeat	5.379	15.764	54.929	9.773	51.872	41.287	7.50798	920.008
(CGGCCCC)n	Simple_repeat	11.716	35.829	12.984	22.227	229.339	565.642	229.132	1105.6
(CGGCCCG)n	Simple_repeat	81.326	183.174	14.102	38.526	96.148	1109.13	238.499	159.574
(CGGCCC)n	Simple_repeat	1354.43	1897.01	1240.16	1187.57	2661.22	4731.74	1444.38	4352.75
(CGGCCCT)n	Simple_repeat	4.281	6.915	7.371	26.636	35.106	42.594	8.32984	175.243
(CGGCCGC)n	Simple_repeat	8.774	39.572	176.774	5.072	164.997	218.216	166.096	2892.58
(CGGCCG)n	Simple_repeat	77.725	107.193	292.106	39.443	35.598	41.32	11.993	345.617
(CGGCGCA)n	Simple_repeat	0.525	110.785	992.64	21.029	156.257	42.348	11.0802	90.372
(CGGCGCC)n	Simple_repeat	41.779	335.49	868.448	100.533	84.467	166.172	82.5132	849.202
(CGGCGC)n	Simple_repeat	12.108	480.004	528.555	110.934	2391.3	7931.22	1499.78	16032.9
(CGGCGGG)n	Simple_repeat	20.349	20.892	0	0.32	2.057	3.112	2.33599	0.417
(CGGCGG)n	Simple_repeat	95.407	161.499	307.669	81.925	557.716	273.491	87.5553	1104.31
(CGGCG)n	Simple_repeat	72.475	348.24	373.801	95.588	517.077	1240.59	1204.5	959.609
(CGGC)n	Simple_repeat	1527.57	2444.19	1810.33	1099.21	1506.76	987.252	399.413	8242.05
(CGGCTC)n	Simple_repeat	43.777	47.115	227.187	42.464	149.175	278.909	82.2915	546.297
(CGGCTG)n	Simple_repeat	7.22	16.78	76.826	13.153	45.257	66.473	20.7241	431.375
(CGGCTT)n	Simple_repeat	31.562	301.939	81.155	89.437	410.36	1203.94	79.2455	88.745
(CGGGAC)n	Simple_repeat	1.273	346.36	396.266	40.377	190.496	1185.09	172.128	149.742
(CGGGAG)n	Simple_repeat	39.421	77.107	23.81	279.932	117.881	91.713	7.74329	6.974
(CGGGCGG)n	Simple_repeat	1.653	15.212	15.591	8.757	369.69	492.783	168.358	435.349
(CGGGCT)n	Simple_repeat	65.848	579.377	344.024	125.635	520.566	543.341	502.85	395.139
(CGGGGC)n	Simple_repeat	0.904	13.494	20.225	5.68	27.04	78.42	6.44234	110.762
(CGGGGG)n	Simple_repeat	8.899	26.779	667.188	25.199	270.651	267.494	49.5122	317.906
(CGGGG)n	Simple_repeat	345.792	525.135	247.554	224.708	265.254	374.011	102.628	1618.07
(CGGGGT)n	Simple_repeat	0	21.266	22.818	0.547	14.804	32.924	10.4691	183.406
(CGGG)n	Simple_repeat	81.974	677.214	431.473	342.806	1468.08	5907.27	600.344	802.894
(CGGGT)n	Simple_repeat	4.252	324.619	958.537	11.544	76.216	50.792	15.1673	131.909
(CGGTCA)n	Simple_repeat	0.448	15.041	24.551	5.243	16.872	11.39	1.04472	296.867
(CGGTGG)n	Simple_repeat	4.277	22.059	18.485	26.065	89.864	37.349	37.1487	121.762
(CGGTG)n	Simple_repeat	9.01	20.495	50.406	6.24	47.035	81.63	8.79756	93.606
(CG)n	Simple_repeat	1595.86	7185.19	5732.9	6773.49	35489.2	46155.5	3022.45	9738.28
(CGTCCCGTCG)n	Simple_repeat	12.301	58.099	459.904	2.436	99.05	192.982	26.8585	273.213
(CGTCCC)n	Simple_repeat	0.224	10.2	6.155	7.365	17.224	19.379	12.5184	264.05
(CGTCCCT)n	Simple_repeat	1.506	37.99	0.327	3.907	5.271	26.861	11.2918	2.885
(CGTCC)n	Simple_repeat	68.865	115.937	3.044	31.93	25.521	25.338	8.42513	246.634
(CGTCCTG)n	Simple_repeat	546.874	728.11	1074.82	335.156	189.911	83.621	14.5449	89.53
(CGTCCT)n	Simple_repeat	7.964	50.198	557.788	5.688	11.734	41.974	3.10006	12.366
(CGTCG)n	Simple_repeat	0.301	42.815	45.215	3.544	37.204	208.268	23.8714	12.804
(CGTC)n	Simple_repeat	74.002	113.54	238.844	83.83	121.961	162.776	26.0719	675.279
(CGTGACCACG)n	Simple_repeat	2.255	24.973	10.75	7.559	34.899	183.775	111.376	109.893
(CGTGG)n	Simple_repeat	1.79	118.594	669.011	24.143	93.51	1366.5	175.845	406.781
(CGTG)n	Simple_repeat	430.785	1375.53	1255.7	475.775	702.992	840.746	444.394	2420.64
(CGTGTG)n	Simple_repeat	91.654	104.811	855.954	84.064	290.798	173.276	67.6862	1803.35
(CGT)n	Simple_repeat	187.68	660.813	864.706	253.251	579.156	591.602	136.775	1647.03
Charlie10a	DNA	13260.5	22492.4	21737.3	15151.7	18239.7	11499.9	5831.8	17891.4
Charlie10b	DNA	16431.3	34223.1	27348.2	19725.8	28225.2	9995.99	6944.89	10976.6
Charlie12	DNA	1.203	45.162	19.919	38.755	15.471	8.292	19.5954	41.971
Charlie13a	DNA	30053.2	40256.2	30035.4	19176	24650.9	30625.8	12678.1	14473.1
Charlie14a	DNA	9590.8	14157.8	18425.3	10405.9	13330.2	8548.57	5389.15	9246.65
Charlie16	DNA	32657	38961	45104.9	32797.2	30496	36727.4	17836.5	26344.6
Charlie17b	DNA	7826.61	12750.5	9006.87	17735.3	11265.5	8674.63	3677.08	4602.64
Charlie18a	DNA	68209.7	68744.3	82553.2	66656.9	68006.3	51334.6	25963.1	51073
Charlie19a	DNA	52361.1	57512.2	49324.6	44324	50522.6	46399.2	20256.3	47416.3
Charlie20a	DNA	18504.3	27790.7	22248.2	13116.7	15349.2	15400.6	8514.07	18821.5
Charlie23a	DNA	27479.8	28689.1	28283.9	25351.6	27587.3	26085.4	17021.6	57269.7
Charlie29b	DNA	45965.9	46544	42017.4	43412.1	38379.6	29644.5	18633.2	49352.2
Charlie2a	DNA	51933.8	86801.4	79483.4	56072.7	70713.1	68230.1	28199.7	54362.7
Charlie2b	DNA	78685.9	113371	127133	77603.5	95441.8	87620.1	42067.2	96059.1
Charlie30a	DNA	19631.2	21587	15300.2	12034.5	11365.9	6773.22	4433.27	14645.2
Charlie31a	DNA	8057.11	9386.82	9356.97	10126	10288.5	10736.2	5124.66	9129.45
Charlie5	DNA	143096	188064	165543	137368	139723	110465	60112.3	82297.8
Charlie6	DNA	19138	30792.4	39097.8	16223.3	14264.2	15192.3	12358.3	10127.3
Charlie7	DNA	122276	129103	136167	113609	115317	90359.2	48602.1	94383
Charlie7b_Mars	DNA	91.872	151.765	233.124	151.159	359.186	997.589	193.161	605.423
Charlie8	DNA	101391	111186	99284.9	119988	110865	93561.2	46253.2	101301
Charlie9	DNA	34371.6	58500.3	55066.6	28659.8	41433.7	32672.1	15956.1	40206.7
Cheshire	DNA	47344.9	57526	87860.6	38853.5	56565.3	49184.3	27284.5	53965.4
Chompy-6_Croc	DNA	768.858	802.449	211.454	713.282	1008.44	603.913	363.081	181.06
CHRL	SINE	4.209	19.726	61.267	33.825	148.635	80.629	11.8994	38.687
CR1-13_AMi	LINE	1003.58	2450.89	946.149	4486.98	2982.59	2378.02	1805.34	380.322
CR1-3_Croc	LINE	24894.5	25716.8	23721.3	23099.6	20914.9	22049.5	8931.87	22912.6
CR1-8_Crp	LINE	85.822	122.057	362.564	143.009	351.481	185.471	101.632	223.088
CR1-L3B_Croc	LINE	270.575	345.294	277.423	283.811	254.562	555.826	141.364	541.426
CRP1	SINE?	0	42.44	41.261	22.706	29.884	83.729	27.7453	377.634
(CTAAC)n	Simple_repeat	167.8	179.457	17.883	298.098	69.081	36.464	51.5345	141.746
(CTAAGAT)n	Simple_repeat	1.808	98.904	6.849	17.072	15.557	186.618	21.123	0
(CTAAGTA)n	Simple_repeat	0.904	6.277	0	5.974	26.559	17.336	4.53826	70.015
(CTAATA)n	Simple_repeat	187.78	224.677	224.688	103.926	114.434	602.799	195.085	195.714
(CTACAAC)n	Simple_repeat	139.342	427.702	241.738	144.854	165.88	996.629	135.682	178.147
(CTACAG)n	Simple_repeat	0	534.397	24.168	53.104	160.9	46.976	44.8394	8.567
(CTACA)n	Simple_repeat	59.975	477.582	100.391	66.26	62.501	60.44	11.5996	0.401
(CTACCAT)n	Simple_repeat	0.224	15.014	0	15.75	2.483	5.869	5.12833	0
(CTACCCC)n	Simple_repeat	59.59	189.333	337.429	145.579	786.994	1539.46	202.247	497.606
(CTACCC)n	Simple_repeat	21.465	29.837	566.395	70.491	167.271	236.148	62.1234	257.576
(CTACTGC)n	Simple_repeat	5.703	43.167	105.053	15.958	35.348	99.315	57.2293	14.809
(CTACTG)n	Simple_repeat	144.663	175.49	21.153	152.403	43.015	202.248	155.651	13.944
(CTACT)n	Simple_repeat	72.25	123.477	14.867	91.406	11.744	24.665	49.9977	0.401
(CTAGAC)n	Simple_repeat	0.301	8.467	0	4.547	2.13	13.801	6.70026	37.035
(CTAGC)n	Simple_repeat	33.33	92.123	121.419	54.259	130.89	83.725	34.6037	2.849
(CTAGCTGG)n	Simple_repeat	154.437	606.371	731.839	114.335	145.242	18.362	37.2589	88.111
(CTAGCT)n	Simple_repeat	0	16.947	9.543	1.843	6.702	58.374	3.27758	0.802
(CTAGCTT)n	Simple_repeat	0.601	33.106	59.91	0	8.737	10.09	8.95233	168.01
(CTAGG)n	Simple_repeat	0.224	11.181	10.778	2.202	7.892	68.802	2.81156	0.417
(CTAG)n	Simple_repeat	163.844	183.639	84.147	221.95	174.537	749.843	102.288	189.016
(CTAGTAAA)n	Simple_repeat	0.224	16.728	0.327	0.325	4.735	0.849	0.299875	0
(CTATAAG)n	Simple_repeat	1.79	12.354	6.97	9.214	69.383	55.238	45.0239	9.452
(CTATAA)n	Simple_repeat	666.981	2656.25	1891.22	340.78	359.571	215.691	48.8697	47.433
(CTATAAT)n	Simple_repeat	1323.61	2478.99	3109.38	2716.87	5910.8	1229.01	1036.17	158.356
(CTATAGA)n	Simple_repeat	276.965	617.792	457.892	329.618	431.644	172.539	149.818	163.35
(CTATAG)n	Simple_repeat	17.09	133.332	93.762	22.597	89.81	77.564	8.02212	210.78
(CTATAT)n	Simple_repeat	4634.1	6142.19	4245.75	3480.35	2746.6	1178.42	496.638	1727.68
(CTATATT)n	Simple_repeat	1203.62	1923.8	2884.33	1161.49	1833.03	351.839	485.235	396.239
(CTATCA)n	Simple_repeat	6.241	20.726	0.344	38.563	16.381	10.891	7.26421	10.293
(CTATCC)n	Simple_repeat	60.512	334.394	368.371	356.468	212.697	472.987	147.035	1.646
(CTATCTAG)n	Simple_repeat	8.181	39.46	0	13.117	9.549	6.632	5.32507	0
(CTATCT)n	Simple_repeat	50.054	89.293	11.795	52.282	131.441	106.936	92.2242	10.638
(CTATCTT)n	Simple_repeat	2.175	5.709	0.654	6.178	8.269	29.945	2.38932	36.156
(CTATGC)n	Simple_repeat	17.28	25.844	1.719	23.374	6.663	20.332	11.5882	2.866
(CTATG)n	Simple_repeat	1403.45	2117.85	2738.1	1577.68	3399.97	833.405	568.367	750.531
(CTATGTG)n	Simple_repeat	15.643	18.326	0	2.893	0.981	0.238	2.41991	1.646
(CTATGT)n	Simple_repeat	3.804	11.43	37.105	16.345	48.937	31.536	5.47802	370.403
(CTATTC)n	Simple_repeat	0.825	37.981	0.38	55.365	67.491	20.317	8.65246	60.825
(CTATTG)n	Simple_repeat	14.683	32.013	9.732	42.141	43.998	23.383	11.7622	44.586
(CTATTT)n	Simple_repeat	1606.03	4968.48	8636.86	1286.65	3943.21	1503.32	1769.82	1980.46
(CTCAATC)n	Simple_repeat	0	5.48	2.861	0.32	0	0.759	2.19259	0
(CTCACA)n	Simple_repeat	28	117.92	126.213	50.135	139.365	155.787	54.1396	929.768
(CTCACCC)n	Simple_repeat	14.098	36.406	28.252	23.644	43.514	92.591	24.9336	45.645
(CTCACC)n	Simple_repeat	27.018	266.41	106.909	37.67	82.914	130.101	46.4384	878.108
(CTCACG)n	Simple_repeat	507.829	1158.53	1430	98.17	180.522	138.237	55.8618	396.712
(CTCACTC)n	Simple_repeat	8.095	21.774	0	36.388	70.874	175.797	0.6723	0.401
(CTCACT)n	Simple_repeat	911.817	1126.17	6729.11	969.453	622.784	567.397	176.412	408.712
(CTCACTT)n	Simple_repeat	11.461	11.482	0	1.466	6.64	42.733	0.372424	1.246
(CTCAGCA)n	Simple_repeat	1.506	22.026	64.107	20.683	68.78	58.663	19.23	22.189
(CTCAGG)n	Simple_repeat	108.621	270.599	295.456	229.03	292.53	481.083	35.9676	307.723
(CTCAG)n	Simple_repeat	18.335	379.766	2069.19	292.584	1140.43	764.975	116.772	4393.48
(CTCA)n	Simple_repeat	2135.74	2726.28	2078.25	2380.35	2051.89	2072.89	1604.68	1940.73
(CTCATC)n	Simple_repeat	519.707	530.615	387.726	659.228	942.44	916.299	206.439	199.983
(CTCATGCG)n	Simple_repeat	8.891	39.197	31.623	109.633	22.612	34.064	12.3295	0
(CTCAT)n	Simple_repeat	1794.09	2011.48	1144.72	3165.35	1140.37	848.5	497.384	180.151
(CTCATTC)n	Simple_repeat	1.79	9.419	0.38	7.639	9.637	1.415	7.05962	1.66
(CTCCAA)n	Simple_repeat	4.196	214.303	60.279	20.653	16.38	31.423	27.3884	1.63
(CTCCAATG)n	Simple_repeat	6.657	7.22	16.958	3.428	4.252	16.507	3.53719	2.452
(CTCCACC)n	Simple_repeat	8.115	82.917	19.694	65.515	60.234	61.056	15.1026	442.177
(CTCCAGA)n	Simple_repeat	2.1	7.332	23.585	5.733	18.811	45.52	18.8217	133.147
(CTCCAGG)n	Simple_repeat	10.086	148.5	270.331	30.309	64.882	105.898	17.3355	2334.46
(CTCCAG)n	Simple_repeat	282.099	636.449	392.208	3147.16	863.131	655.829	157.041	946.317
(CTCCA)n	Simple_repeat	1074.2	1947.55	1052.07	652.468	1580.58	741.001	528.385	5350.77
(CTCCATC)n	Simple_repeat	4.434	15.377	1.469	8.893	22.039	36.703	3.33876	1.246
(CTCCAT)n	Simple_repeat	2369.24	4395.25	2849.93	1284.12	1868.22	809.42	385.385	2156.36
(CTCCCAA)n	Simple_repeat	66.451	103.95	462.369	17.81	13.293	12.616	5.34429	374.99
(CTCCCAC)n	Simple_repeat	267.199	1585.42	2738.15	533.205	1802.15	1022.38	509.166	1870.77
(CTCCCAG)n	Simple_repeat	34.624	231.67	115.459	121.575	257.558	731.796	217.629	1582.3
(CTCCCA)n	Simple_repeat	250.253	1194.83	740.84	314.81	517.919	596.095	247.066	1096.28
(CTCCCAT)n	Simple_repeat	6.617	8.862	3.462	54.28	50.001	60.381	6.80956	128.026
(CTCCCCA)n	Simple_repeat	6.066	23.049	56.824	59.472	138.641	182.254	45.5047	627.969
(CTCCCCCAG)n	Simple_repeat	0.301	8.67	0	5.415	3.126	4.075	0.299875	0
(CTCCCCC)n	Simple_repeat	147.957	213.255	2140.12	175.558	546.476	449.412	145.414	2121.19
(CTCCCCG)n	Simple_repeat	20.536	87.447	747.954	99.155	500.723	184.016	27.9111	586.181
(CTCCCCT)n	Simple_repeat	44.808	289.633	229.097	124.171	368.163	553.442	171.136	838.308
(CTCCCTC)n	Simple_repeat	441.009	728.053	1300.68	558.031	641.227	571.395	179.75	4503.43
(CTCCCT)n	Simple_repeat	2613.16	5927.17	2727.05	4516.93	4288.42	3903.39	1841.06	3768.83
(CTCCCTT)n	Simple_repeat	732.74	1191.51	5445.85	536.84	609.669	688.973	279.661	1084.45
(CTCCGAC)n	Simple_repeat	0	40.156	63.787	7.021	28.726	8.679	2.03612	560.001
(CTCCGCGG)n	Simple_repeat	0	22.406	0.344	3.823	11.422	7.596	0.960805	0
(CTCCGC)n	Simple_repeat	94.925	146.67	1388.12	197.668	615.737	381.198	101.524	2299.46
(CTCCGGC)n	Simple_repeat	1.196	5.104	14.831	13.015	58.925	94.638	20.2729	382.116
(CTCCGG)n	Simple_repeat	16.37	26.569	50.965	21.144	63.205	132.357	47.8007	967.827
(CTCCG)n	Simple_repeat	248.455	1022.78	372.465	372.492	374.699	256.577	88.7038	4771.28
(CTCCGTC)n	Simple_repeat	13.574	403.307	1383.95	15.045	113.15	61.45	20.2423	162.12
(CTCCGT)n	Simple_repeat	14.94	376.088	353.836	90.857	73.808	142.464	12.5585	191.428
(CTCC)n	Simple_repeat	19575.6	22727.7	31126.5	19688.4	24881.3	26043.7	12618.8	41674.1
(CTCCTAC)n	Simple_repeat	6.289	19.389	2.831	3.492	10.542	12.267	2.87457	13.146
(CTCCTCC)n	Simple_repeat	25.09	238.462	635.694	143.036	314.37	437.713	168.7	556.952
(CTCCTCTG)n	Simple_repeat	0.224	24.568	1.375	9.898	28.559	33.518	15.4253	0
(CTCCTCT)n	Simple_repeat	114.215	334.471	507.928	235.764	500.266	649.491	223.125	352.623
(CTCCTGC)n	Simple_repeat	40.568	128.93	125.566	89.351	103.074	237.363	180.036	462.81
(CTCCTGG)n	Simple_repeat	3.004	112.057	139.728	103.239	63.297	89.234	24.8743	69.185
(CTCCTG)n	Simple_repeat	35.132	50.279	122.045	103.89	231.647	409.563	210.04	8284.09
(CTCCTTA)n	Simple_repeat	1.126	14.825	0	8.375	1.141	2.84	1.6331	0
(CTCCTT)n	Simple_repeat	2249.73	3525.25	3565.71	1937.82	1329.63	1116.97	401.625	6287.36
(CTCCTTT)n	Simple_repeat	319.522	830.276	2117.77	777.286	936.83	781.141	521.301	475.223
(CTCGC)n	Simple_repeat	3.372	217.554	45.975	7.313	64.265	272.606	26.6777	764.459
(CTCGCT)n	Simple_repeat	6.73	17.056	10.776	13.858	122.764	170.991	22.3074	761.126
(CTCGGA)n	Simple_repeat	0	6.629	4.203	2.612	14.193	14.675	19.0813	41.09
(CTCGGC)n	Simple_repeat	27.33	432.931	412.316	19.485	113.094	640.626	53.2295	1412.69
(CTC)n	Simple_repeat	31930.9	60801.3	70716.8	29183.4	33593.6	38700.5	12346	54863.1
(CTCTACA)n	Simple_repeat	5.412	14.22	0.327	5.197	7.934	9.158	12.3427	0
(CTCTA)n	Simple_repeat	30.16	73.248	92.341	32.836	107.072	67.845	22.0897	67.318
(CTCTATTAT)n	Simple_repeat	11.041	38.66	196.088	5.024	28.687	131.816	90.255	128.869
(CTCTCAC)n	Simple_repeat	9.275	63.681	195.454	40.12	102.629	90.451	35.6562	154.864
(CTCTCA)n	Simple_repeat	726.877	881.474	685.838	711.001	658.761	272.384	186.166	373.669
(CTCTCCT)n	Simple_repeat	322.864	4118.02	2740.6	931.171	3064.18	729.871	644.935	79.763
(CTCTCG)n	Simple_repeat	462.295	688.766	121.323	534.243	206.53	153.799	72.3308	110.924
(CTCTC)n	Simple_repeat	2593.97	4749.52	3226.38	3094.02	3878.15	5545.58	1298.53	5039.75
(CTCTCTC)n	Simple_repeat	689.939	707.693	2150.5	665.45	663.282	834.57	312.168	443.4
(CTCTCTGC)n	Simple_repeat	0	14.09	0.688	7.474	17.859	31.725	2.10867	6.954
(CTCTCT)n	Simple_repeat	2175.99	2649.38	3244.75	2365.82	3007.92	2071.26	685.109	2994.24
(CTCTGAA)n	Simple_repeat	68.006	189.629	120.999	615.294	1902.43	192.761	22.6089	486.484
(CTCTGAC)n	Simple_repeat	21.213	30.599	68.563	71.312	143.598	79.326	50.0717	943.633
(CTCTGAGC)n	Simple_repeat	15.417	18.279	0.38	8.18	6.728	4.738	4.69473	28.381
(CTCTGA)n	Simple_repeat	423.747	12042.7	15472.8	2299.47	4575.49	1896.79	337.995	409.376
(CTCTGCAAG)n	Simple_repeat	0	20.835	1.141	1.238	10.547	6.008	2.27481	38.743
(CTCTGCA)n	Simple_repeat	0	11.686	0.327	0	1.632	1.484	0.63034	2.498
(CTCTGCC)n	Simple_repeat	7.79	26.601	89.077	96.129	105.794	108.18	19.3218	1099
(CTCTGCT)n	Simple_repeat	2.547	39.611	3.392	22.634	37.089	181.517	18.9171	208.895
(CTCTGGC)n	Simple_repeat	3.312	7.42	167.505	20.205	84.737	203.553	16.5713	299.495
(CTCTGG)n	Simple_repeat	33.813	81.344	109.311	51.792	106.11	138.873	45.4984	484.925
(CTCTGGT)n	Simple_repeat	1.806	35.485	1.015	22.491	18.599	15.024	4.6414	39.42
(CTCTG)n	Simple_repeat	390.157	1114.15	2453.97	586.002	1458.75	587.364	366.729	1597
(CTCTGTA)n	Simple_repeat	70.831	82.342	11.529	142.103	189.648	78.523	26.2136	10.31
(CTCTGTG)n	Simple_repeat	8.378	60.921	11.587	52.552	97.173	115.499	30.8714	216.301
(CTCTGT)n	Simple_repeat	342.18	583.877	345.008	565.727	788.963	888.033	212.2	4847.13
(CTCTTACG)n	Simple_repeat	0.601	14.608	0	6.668	0.996	2.743	0	0
(CTCTTA)n	Simple_repeat	0	19.82	250.388	14.97	15.03	39.303	16.2278	47.458
(CTCTTCCT)n	Simple_repeat	0	19.17	0.327	1.301	6.541	1.777	0	1.236
(CTCTTC)n	Simple_repeat	2775.76	3553.97	4977.32	4020.39	6452.44	7492.62	2381.41	2214.6
(CTCTTGC)n	Simple_repeat	35.896	36.738	32.859	109.361	49.581	97.076	43.2755	123.561
(CTCTTG)n	Simple_repeat	1.196	38.955	0	5.368	20.575	10.859	14.4435	9.816
(CTCTT)n	Simple_repeat	4071.27	4233.41	4070.8	4287.7	3262.25	4117.07	2800.69	2673.38
(CTCTTTC)n	Simple_repeat	2306.99	3239.02	1648.98	3016.63	3657.19	971.16	407.192	548.981
(CTCTTTT)n	Simple_repeat	1157.53	1335.21	2267.42	715.809	1315.96	1258.37	438.442	1035.91
(CTGAAGG)n	Simple_repeat	540.18	874.154	1942.15	301.462	232.937	28.466	44.223	108.279
(CTGAAG)n	Simple_repeat	1097.56	1342.49	1857.24	759.443	4677.62	3936.45	429.58	285.289
(CTGAA)n	Simple_repeat	17.117	24.149	0	14.282	7.128	14.411	3.20503	0.831
(CTGAATT)n	Simple_repeat	0.301	11.647	20.728	8.86	35.42	30.136	19.8988	7.312
(CTGACA)n	Simple_repeat	259.023	499.97	23.591	142.338	47.768	32.278	6.08745	85.323
(CTGACG)n	Simple_repeat	1.566	11.331	0	5.226	6.108	8.447	3.53719	0
(CTGAC)n	Simple_repeat	1.496	61.654	97.93	37.348	125.732	175.07	26.5212	278.266
(CTGACTC)n	Simple_repeat	6.739	29.811	11.81	21.638	39.232	48.863	24.0954	163.666
(CTGACT)n	Simple_repeat	70.561	118.031	29.047	65.984	100.622	44.709	73.8969	658.843
(CTGAGAA)n	Simple_repeat	102.14	107.984	36.875	86.942	65.637	82.977	51.8457	12.268
(CTGAGCC)n	Simple_repeat	2.557	1623.75	1609.13	225.574	828.732	596.677	175.87	46.043
(CTGAGC)n	Simple_repeat	198.501	1203.1	1606.38	146.883	245.354	429.568	81.4527	3074.92
(CTGAGCTC)n	Simple_repeat	80.646	189.846	855.09	91.656	194.277	263.003	200.274	0
(CTGAGG)n	Simple_repeat	120.984	152.488	262.437	98.242	168.006	145.671	38.8796	673.757
(CTGAGTG)n	Simple_repeat	0	206.741	111.666	12.398	54.088	145.685	9.99875	0
(CTGA)n	Simple_repeat	120.198	263.054	210.336	535.422	235.937	1350.38	96.5505	170.844
(CTGCACT)n	Simple_repeat	535.968	865.532	2605.3	449.845	1487.15	760.688	268.958	189.39
(CTGCAGG)n	Simple_repeat	0	41.151	0	1.923	10.68	5.732	2.10867	0
(CTGCAG)n	Simple_repeat	541.179	657.158	1219.85	533.128	710.088	3277.85	756.83	1964.32
(CTGCA)n	Simple_repeat	10.475	89.715	14.61	38.688	87.57	302.883	101.531	194.586
(CTGCCAG)n	Simple_repeat	0	125.592	2.844	22.175	11.598	30.568	18.4047	20.838
(CTGCCA)n	Simple_repeat	696.69	895.359	2558.34	708.049	1035.86	762.717	328.96	1182.47
(CTGCCC)n	Simple_repeat	261.108	1358.91	2048.16	1182.82	1853.86	3176.32	445.103	2915.92
(CTGCCGC)n	Simple_repeat	7.889	55.97	41.402	7.73	41.788	30.838	14.1418	87.45
(CTGCC)n	Simple_repeat	1290	1891.26	5268.06	1667.49	2274.47	2679.86	626.306	6903.36
(CTGCCTC)n	Simple_repeat	46.462	205.746	149.895	92	113.878	105.998	42.4736	178.134
(CTGCCTG)n	Simple_repeat	15.286	40.136	18.452	10.658	7.474	3.057	2.23286	21.388
(CTGCCT)n	Simple_repeat	427.764	1374.88	2259.21	876.289	1210.45	1614.26	685.331	1229.05
(CTGCCTT)n	Simple_repeat	16.484	31.727	13.812	29.575	18.717	32.211	12.5587	1819.2
(CTGCGCA)n	Simple_repeat	0	14.077	1.522	0	16.485	6.646	0.299875	36.581
(CTGCGCC)n	Simple_repeat	38.31	106.461	35.892	65.754	60.376	65.221	41.6441	32.44
(CTGCGGC)n	Simple_repeat	0	43.028	3.732	0.593	9.05	6.498	0	5.672
(CTGCGG)n	Simple_repeat	916.019	7669.54	18145.7	222.585	353.171	384.938	345.041	4282.71
(CTGCG)n	Simple_repeat	17.511	31.101	1407.66	15.636	23.615	20.38	4.75591	3589.38
(CTGCTAA)n	Simple_repeat	0	61.578	10.221	0.913	8.84	9.21	2.00553	112.055
(CTGCTA)n	Simple_repeat	268.858	452.666	76.399	166.495	91.71	73.634	20.1856	35.769
(CTGCTCCAG)n	Simple_repeat	0	37.044	50.166	33.098	334.854	765.156	315.809	186.461
(CTGCTCC)n	Simple_repeat	94.265	125.338	753.072	126.163	171.927	494.851	52.9638	488.767
(CTGCTC)n	Simple_repeat	161.693	721.412	1242.32	139.069	315.764	547.792	111.998	1219.08
(CTGCTCT)n	Simple_repeat	22.412	51.776	844.329	67.052	274.437	81.877	29.3152	459.16
(CTGCTGG)n	Simple_repeat	11.167	44.125	799.535	42.816	96.59	659.027	5.91345	10.73
(CTGCTG)n	Simple_repeat	65.314	2071.87	2053.26	564.208	2099.22	2259.53	405.433	1399.31
(CTGCT)n	Simple_repeat	11287.7	11902.5	5950.78	8813.5	3107.69	1935.66	473.028	1048.73
(CTGCTTG)n	Simple_repeat	2.329	290.71	46.298	9.921	42.695	273.248	10.5452	0.401
(CTGCTT)n	Simple_repeat	92.435	226.287	110.043	77.543	143.517	137.492	80.6016	594.116
(CTGCTTT)n	Simple_repeat	2.934	78.75	144.461	84.591	302.289	409.85	51.1334	233.044
(CTGGAAG)n	Simple_repeat	0	16.598	10.549	19.338	36.121	7.085	2.3054	6.192
(CTGGAC)n	Simple_repeat	15.867	81.952	933.966	61.215	284.022	38.72	10.6772	127.473
(CTGGACT)n	Simple_repeat	0.448	19.917	110.516	8.755	6.393	6.501	3.27927	0
(CTGGAGC)n	Simple_repeat	1.203	13.195	26.711	89.602	201.552	262.245	204.842	981.546
(CTGGAGG)n	Simple_repeat	68.024	91.411	281.273	155.576	134.809	139.47	40.1026	663.917
(CTGGAG)n	Simple_repeat	413.227	497.64	823.714	523.784	478.324	268.326	90.1507	1508.35
(CTGGATCTG)n	Simple_repeat	41.264	228.8	184.845	119.531	110.504	72.003	10.039	198.681
(CTGGCAG)n	Simple_repeat	11.496	19.069	0.761	12.346	32.58	27.64	16.978	3.658
(CTGGCCGCGC)n	Simple_repeat	1.273	15.67	0.38	7.028	8.923	5.455	3.9691	1.229
(CTGGCCTC)n	Simple_repeat	0	22.26	14.08	0.274	3.046	2.315	1.32186	56.329
(CTGGCCT)n	Simple_repeat	269.507	420.124	1417.44	472.194	999.15	648.626	110.966	2558.42
(CTGGCGC)n	Simple_repeat	27.866	161.116	690.044	106.176	263.28	38.861	66.9953	224.084
(CTGGC)n	Simple_repeat	269.387	421.511	1529.77	464.418	563.953	485.201	230.464	1663.16
(CTGGCTC)n	Simple_repeat	111.695	125.757	619.868	117.921	381.374	146.258	46.1088	449.377
(CTGGCTT)n	Simple_repeat	338.231	470.161	153.714	117.553	258.145	76.614	40.3396	7.759
(CTGGGAC)n	Simple_repeat	47.693	1389.33	131.319	158.882	234.736	83.724	75.7887	411.695
(CTGGGC)n	Simple_repeat	0	105.907	27.848	0.274	7.508	13.42	0	1.242
(CTGGGCT)n	Simple_repeat	0	9.311	0	0	4.613	1.546	0.299875	75.53
(CTGGG)n	Simple_repeat	86.981	232.778	249.961	104.407	1700.88	872.087	268.848	1281.23
(CTGG)n	Simple_repeat	1335.95	1523.15	2055.04	2079.54	2788.4	932.012	287.051	3160.84
(CTGGTT)n	Simple_repeat	4.337	14.41	47.652	24.021	11.074	6.922	9.69901	126.734
(CTG)n	Simple_repeat	12898.3	22678.5	27138	16959.2	13904.7	14590.3	6369.84	79867.4
(CTGTACT)n	Simple_repeat	104.628	545.415	503.744	314.145	311.096	76.944	13.1793	61.162
(CTGTATC)n	Simple_repeat	4.361	15.787	0	20.023	20.711	24.66	8.66552	5.791
(CTGTCAGA)n	Simple_repeat	0.448	8.22	1.719	8.184	5.964	6.946	1.44774	296.509
(CTGTCCA)n	Simple_repeat	28.273	76.778	26.483	74.422	48.926	87.813	16.8581	401.887
(CTGTC)n	Simple_repeat	130.32	400.482	988.673	400.742	433.514	499.643	111.105	845.799
(CTGTCTC)n	Simple_repeat	653.385	927.952	867.498	750.694	1809.05	742.423	395.765	658.757
(CTGTCT)n	Simple_repeat	308.465	395.018	484.636	541.032	553.191	1050.8	341.396	1948.12
(CTGTCTT)n	Simple_repeat	30.213	52.763	82.15	154.031	46.937	8.54	8.71195	113.514
(CTGTGCA)n	Simple_repeat	2.109	19.685	1.035	4.135	5.716	7.503	1.41715	0
(CTGTGCC)n	Simple_repeat	8.117	71.553	115.902	28.149	78.294	92.376	39.1496	577.7
(CTGTGC)n	Simple_repeat	120.217	202.655	300.303	126.891	718.214	1265.65	546.893	419.58
(CTGTGG)n	Simple_repeat	1913.15	2649.07	3160.88	1660.55	2580.07	2405.7	409.856	3870.87
(CTGTGT)n	Simple_repeat	308.187	868.104	666.517	595.321	1080.75	850.13	247.451	285.375
(CTGT)n	Simple_repeat	6375.4	6959.3	4328.15	4842.65	5362.93	7125.82	2820.89	13048.2
(CTGTTCA)n	Simple_repeat	1.196	26.404	0	7.73	39.294	56.628	33.5074	3.668
(CTGTTC)n	Simple_repeat	0	8.948	0	3.498	6.607	11.539	4.89931	0
(CTGTTGT)n	Simple_repeat	4.212	7.029	1.141	29.943	5.329	4.831	4.59944	0
(CTGTTTG)n	Simple_repeat	0	5.624	0.761	26.741	3.424	2.07	5.28142	0
(CTTAGTT)n	Simple_repeat	17.646	30.422	122.753	20.304	49.3	32.825	58.5102	189.611
(CTTATAT)n	Simple_repeat	9.179	22.733	14.688	17.2	19.151	140.289	28.1756	0
(CTTATC)n	Simple_repeat	371.849	1095.81	1471.99	733.352	2947.42	3287.1	897.181	217.885
(CTTATTA)n	Simple_repeat	15.367	20.503	10.534	31.479	47.796	28.871	21.4935	32.476
(CTTCAC)n	Simple_repeat	0.448	19.513	9.816	17.033	11.987	18.993	2.3054	0.417
[truncated: 2,340 more rows]
